# Supplementary material for: Numerical research on the lateral global buckling characteristics of a high temperature and pressure pipeline with two initial imperfections
Source: PLoS One. 2018 Mar 19;13(3):e0194426. doi: 10.1371/journal.pone.0194426 (PMC5858780; doi:10.1371/journal.pone.0194426)
Supplement: S1 File — (XLS) [file pone.0194426.s001.xls]

## Sheet: Figure 2
Junior’s result		Buckle-Explicit united algorithm’s result
X	U1	X	U1
0	0	0	0
1.0012	0	1	0
3.0036	94	2.00079	19.5971
5.006	190	3.00158	58.4109
8.0096	258	4.00238	109.546
11.0132	190	5.00317	163.899
13.0156	90	6.00396	211.787
15.018	0	7.00475	244.65
16.0192	0	8.00556	256.491
		9.00636	244.649
		10.0072	211.788
		11.0079	163.902
		12.0087	109.55
		13.0095	58.413
		14.0103	19.5975
		15.0111	0
		16.0111	0
