# Supplementary material for: Numerical research on the lateral global buckling characteristics of a high temperature and pressure pipeline with two initial imperfections
Source: PLoS One. 2018 Mar 19;13(3):e0194426. doi: 10.1371/journal.pone.0194426 (PMC5858780; doi:10.1371/journal.pone.0194426)
Supplement: S2 File — (XLS) [file pone.0194426.s002.xls]

## Sheet: Figure 3
0.370892	0			0.378	0
0.378	0.211671			0.378002	1.2201e-05
0.38	0.212146			0.378001	7.62276e-07
0.39	0.21445			0.378	8.16624e-06
0.4	0.216634			0.378	3.80748e-06
0.45	0.225849			0.378	4.48595e-06
0.5	0.232568			0.378	4.37078e-06
0.55	0.237276			0.378	4.95616e-06
0.6	0.240404			0.378	5.21137e-06
0.66	0.242562			0.378	5.21905e-06
0.7	0.243252			0.378	5.41826e-06
0.75	0.243465			0.378	5.52222e-06
0.8	0.24311			0.378	5.47165e-06
0.85	0.242318			0.378	5.59691e-06
0.9	0.241188			0.378	5.72679e-06
0.95	0.239801			0.378	5.82814e-06
1	0.238218			0.378	5.9849e-06
1.1	0.23465			0.378	6.13383e-06
1.2	0.230761			0.378	6.31824e-06
1.3	0.226728			0.378	6.53854e-06
1.4	0.22266			0.378	6.73146e-06
1.5	0.218628			0.388713	0.104806
1.6	0.214675			0.433068	0.180042
1.7	0.210828			0.502784	0.239869
1.8	0.2071			0.574911	0.27271
				0.643086	0.290332
				0.70919	0.299426
				0.777155	0.303736
				0.847918	0.304778
				0.92331	0.303325
				1.00171	0.300091
				1.08269	0.295491
				1.16563	0.289968
				1.25029	0.283741
				1.33613	0.277112
				1.42179	0.270386
				1.50657	0.263721
				1.58919	0.257283
				1.67074	0.251047
				1.75024	0.245045
				1.8279	0.239291
