# Supplementary material for: Numerical research on the lateral global buckling characteristics of a high temperature and pressure pipeline with two initial imperfections
Source: PLoS One. 2018 Mar 19;13(3):e0194426. doi: 10.1371/journal.pone.0194426 (PMC5858780; doi:10.1371/journal.pone.0194426)
Supplement: S3 File — (XLS) [file pone.0194426.s003.xls]

## Sheet: Figure 6
T=0℃			T=20℃			T=40℃			T=60℃			T=80℃			T=100℃
X	U1		X	U1		X	U1		X	U1		X	U1		X	U1
0	0		0	4.37728e-06		0	4.48962e-06		0	4.51398e-06		0	4.50067e-06		0	4.4903e-06
1	0		1.00024	4.44359e-06		1.00049	4.47045e-06		1.00076	4.48941e-06		1.00089	4.48697e-06		1.00098	4.50121e-06
2	0		2.00046	4.50275e-06		2.00092	4.45195e-06		2.00156	4.46392e-06		2.0018	4.47314e-06		2.00195	4.50975e-06
3	0		3.00067	4.55351e-06		3.0014	4.43336e-06		3.00232	4.43203e-06		3.00272	4.45373e-06		3.00296	4.5035e-06
4	0		4.00089	4.59189e-06		4.0018	4.42054e-06		4.00302	4.40757e-06		4.00357	4.44044e-06		4.00391	4.4934e-06
5	0		5.0011	4.6209e-06		5.00229	4.40898e-06		5.00369	4.39091e-06		5.00443	4.44242e-06		5.00485	4.49356e-06
6	0		6.00134	4.64754e-06		6.00269	4.39584e-06		6.00427	4.38654e-06		6.0054	4.42786e-06		6.00592	4.47546e-06
7	0		7.00156	4.67025e-06		7.00308	4.38002e-06		7.00491	4.37733e-06		7.00659	4.40957e-06		7.00726	4.45943e-06
8	0		8.00177	4.68522e-06		8.00351	4.36637e-06		8.00549	4.37169e-06		8.0079	4.40261e-06		8.0087	4.439e-06
9	0		9.00198	4.69182e-06		9.00394	4.35914e-06		9.00613	4.36658e-06		9.009	4.40166e-06		9.01001	4.41617e-06
10	0		10.0022	4.68592e-06		10.0044	4.35401e-06		10.0067	4.35658e-06		10.01	4.39254e-06		10.0112	4.39248e-06
11	0		11.0024	4.66963e-06		11.0049	4.35935e-06		11.0074	4.35849e-06		11.011	4.39394e-06		11.0123	4.38133e-06
12	0		12.0027	4.64304e-06		12.0053	4.36908e-06		12.0081	4.35126e-06		12.0118	4.38985e-06		12.0133	4.37048e-06
13	0		13.0029	4.60514e-06		13.0058	4.38199e-06		13.0089	4.34488e-06		13.0127	4.37915e-06		13.0145	4.35958e-06
14	0		14.0031	4.55753e-06		14.0062	4.38705e-06		14.0095	4.33499e-06		14.0134	4.3606e-06		14.0158	4.34206e-06
15	0		15.0033	4.50271e-06		15.0067	4.38676e-06		15.0101	4.33309e-06		15.0141	4.35906e-06		15.0173	4.35063e-06
16	0		16.0035	4.43704e-06		16.007	4.37882e-06		16.0107	4.31891e-06		16.0148	4.33454e-06		16.0186	4.33758e-06
17	0		17.0037	4.36437e-06		17.0075	4.37153e-06		17.0114	4.30841e-06		17.0155	4.31389e-06		17.0196	4.32943e-06
18	0		18.0039	4.29212e-06		18.0079	4.36003e-06		18.012	4.30208e-06		18.0162	4.30016e-06		18.0204	4.32914e-06
19	0		19.0042	4.22495e-06		19.0083	4.34788e-06		19.0126	4.30021e-06		19.0169	4.29117e-06		19.0212	4.3248e-06
20	0		20.0044	4.16663e-06		20.0088	4.33125e-06		20.0132	4.29749e-06		20.0176	4.28365e-06		20.022	4.30878e-06
21	0		21.0046	4.12115e-06		21.0092	4.31162e-06		21.0139	4.29468e-06		21.0184	4.27215e-06		21.0229	4.29249e-06
22	0		22.0048	4.08897e-06		22.0097	4.28486e-06		22.0147	4.28545e-06		22.0193	4.26166e-06		22.0239	4.2664e-06
23	0		23.005	4.0724e-06		23.0102	4.25907e-06		23.0155	4.2818e-06		23.0202	4.25499e-06		23.0248	4.26335e-06
24	0		24.0052	4.06435e-06		24.0106	4.2405e-06		24.0161	4.27892e-06		24.0211	4.24366e-06		24.0258	4.25987e-06
25	0		25.0055	4.06689e-06		25.011	4.22065e-06		25.0168	4.26732e-06		25.0219	4.22726e-06		25.0267	4.25504e-06
26	0		26.0057	4.08272e-06		26.0114	4.20396e-06		26.0174	4.25208e-06		26.023	4.20412e-06		26.0279	4.25173e-06
27	0		27.0059	4.10687e-06		27.0118	4.19782e-06		27.018	4.23637e-06		27.0242	4.18127e-06		27.0293	4.24858e-06
28	0		28.0061	4.13371e-06		28.0122	4.19568e-06		28.0186	4.23087e-06		28.0255	4.16132e-06		28.0307	4.24191e-06
29	0		29.0063	4.15996e-06		29.0127	4.18926e-06		29.0192	4.21838e-06		29.0266	4.14869e-06		29.0319	4.23282e-06
30	0		30.0066	4.18651e-06		30.0131	4.18707e-06		30.0198	4.21455e-06		30.0275	4.15015e-06		30.0331	4.23679e-06
31	0		31.0068	4.21119e-06		31.0136	4.18842e-06		31.0205	4.20649e-06		31.0284	4.15153e-06		31.0342	4.23558e-06
32	0		32.007	4.22838e-06		32.014	4.18501e-06		32.0213	4.1906e-06		32.0293	4.14957e-06		32.0353	4.22836e-06
33	0		33.0072	4.23878e-06		33.0145	4.18657e-06		33.022	4.17457e-06		33.0302	4.15351e-06		33.0365	4.22377e-06
34	0		34.0074	4.24272e-06		34.015	4.19532e-06		34.0227	4.16522e-06		34.031	4.15904e-06		34.0379	4.22026e-06
35	0		35.0076	4.24035e-06		35.0154	4.20175e-06		35.0233	4.1584e-06		35.0317	4.15632e-06		35.0395	4.21038e-06
36	0		36.0078	4.23079e-06		36.0158	4.19719e-06		36.0239	4.14986e-06		36.0324	4.14437e-06		36.0406	4.18817e-06
37	0		37.0081	4.21255e-06		37.0162	4.20093e-06		37.0245	4.14548e-06		37.0331	4.13887e-06		37.0415	4.17628e-06
38	0		38.0083	4.18445e-06		38.0166	4.19715e-06		38.0251	4.13627e-06		38.0338	4.12307e-06		38.0423	4.15384e-06
39	0		39.0085	4.15012e-06		39.0171	4.19474e-06		39.0258	4.12836e-06		39.0345	4.11239e-06		39.0431	4.14268e-06
40	0		40.0087	4.11159e-06		40.0175	4.19299e-06		40.0264	4.13122e-06		40.0352	4.1052e-06		40.0439	4.13571e-06
41	0		41.0089	4.06899e-06		41.0179	4.18033e-06		41.0271	4.12964e-06		41.0359	4.09574e-06		41.0448	4.13621e-06
42	0		42.0091	4.03013e-06		42.0184	4.16278e-06		42.0278	4.12916e-06		42.0368	4.09078e-06		42.0457	4.13418e-06
43	0		43.0093	3.99207e-06		43.0188	4.13846e-06		43.0285	4.12464e-06		43.0377	4.07545e-06		43.0466	4.12279e-06
44	0		44.0096	3.9586e-06		44.0193	4.11952e-06		44.0292	4.12e-06		44.0385	4.06803e-06		44.0475	4.11717e-06
45	0		45.0098	3.92461e-06		45.0197	4.09475e-06		45.0298	4.10322e-06		45.0394	4.05751e-06		45.0486	4.10751e-06
46	0		46.01	3.89535e-06		46.0201	4.07518e-06		46.0305	4.09265e-06		46.0405	4.05914e-06		46.0498	4.10256e-06
47	0		47.0102	3.87101e-06		47.0205	4.0516e-06		47.0311	4.0773e-06		47.0418	4.05559e-06		47.0512	4.08194e-06
48	0		48.0104	3.84914e-06		48.021	4.03266e-06		48.0317	4.06234e-06		48.043	4.05514e-06		48.0526	4.05677e-06
49	0		49.0106	3.8295e-06		49.0214	4.01436e-06		49.0323	4.04369e-06		49.044	4.05255e-06		49.0538	4.03747e-06
50	0		50.0108	3.814e-06		50.0218	3.99875e-06		50.0329	4.03318e-06		50.045	4.04648e-06		50.055	4.01105e-06
51	0		51.011	3.8052e-06		51.0222	3.98362e-06		51.0336	4.0231e-06		51.0459	4.04032e-06		51.056	4.00182e-06
52	0		52.0113	3.80292e-06		52.0227	3.96573e-06		52.0344	4.01569e-06		52.0468	4.02925e-06		52.0572	4.00269e-06
53	0		53.0115	3.81144e-06		53.0232	3.95825e-06		53.0351	4.00899e-06		53.0476	4.02037e-06		53.0584	4.00109e-06
54	0		54.0117	3.82729e-06		54.0236	3.95904e-06		54.0357	4.00223e-06		54.0484	4.0115e-06		54.06	3.99901e-06
55	0		55.0119	3.84665e-06		55.024	3.95767e-06		55.0363	3.99226e-06		55.0492	3.99927e-06		55.0615	3.98247e-06
56	0		56.0121	3.87006e-06		56.0244	3.95562e-06		56.037	3.97957e-06		56.0499	3.99031e-06		56.0625	3.96594e-06
57	0		57.0123	3.89677e-06		57.0249	3.95742e-06		57.0376	3.96918e-06		57.0506	3.98044e-06		57.0634	3.94623e-06
58	0		58.0125	3.918e-06		58.0253	3.94646e-06		58.0382	3.95137e-06		58.0513	3.96202e-06		58.0642	3.92902e-06
59	0		59.0127	3.93598e-06		59.0257	3.93757e-06		59.0388	3.9447e-06		59.0519	3.95825e-06		59.065	3.93993e-06
60	0		60.0129	3.95539e-06		60.0262	3.92352e-06		60.0395	3.93216e-06		60.0527	3.94102e-06		60.0658	3.94555e-06
61	0		61.0132	3.97821e-06		61.0266	3.91218e-06		61.0402	3.926e-06		61.0535	3.92793e-06		61.0667	3.95384e-06
62	0		62.0134	3.99717e-06		62.0271	3.89405e-06		62.0409	3.90761e-06		62.0544	3.9029e-06		62.0676	3.95223e-06
63	0		63.0136	4.01369e-06		63.0275	3.882e-06		63.0416	3.89053e-06		63.0552	3.8799e-06		63.0685	3.94505e-06
64	0		64.0138	4.02552e-06		64.0279	3.87378e-06		64.0422	3.86841e-06		64.056	3.85327e-06		64.0694	3.93344e-06
65	0		65.014	4.02593e-06		65.0283	3.86014e-06		65.0428	3.83634e-06		65.0569	3.81668e-06		65.0704	3.9101e-06
66	0		66.0142	4.01222e-06		66.0287	3.86131e-06		66.0435	3.81512e-06		66.0579	3.78719e-06		66.0716	3.89603e-06
67	0		67.0144	3.9864e-06		67.0291	3.86706e-06		67.0441	3.7882e-06		67.0591	3.75242e-06		67.0729	3.87468e-06
68	0		68.0146	3.95414e-06		68.0296	3.87535e-06		68.0447	3.77868e-06		68.0603	3.73951e-06		68.0742	3.86892e-06
69	0		69.0148	3.91468e-06		69.03	3.87371e-06		69.0453	3.79341e-06		69.0613	3.74208e-06		69.0754	3.86823e-06
70	0		70.015	3.8789e-06		70.0305	3.86965e-06		70.046	3.81617e-06		70.0623	3.74849e-06		70.0766	3.872e-06
71	0		71.0153	3.84304e-06		71.0309	3.87423e-06		71.0467	3.84156e-06		71.0632	3.75666e-06		71.0778	3.86394e-06
72	0		72.0155	3.80811e-06		72.0314	3.87913e-06		72.0474	3.8635e-06		72.0642	3.76825e-06		72.079	3.85995e-06
73	0		73.0157	3.77512e-06		73.0318	3.89188e-06		73.0481	3.88663e-06		73.0651	3.78536e-06		73.0804	3.86055e-06
74	0		74.0159	3.74896e-06		74.0323	3.907e-06		74.0487	3.90553e-06		74.0659	3.80124e-06		74.0821	3.87266e-06
75	0		75.0161	3.72593e-06		75.0327	3.90854e-06		75.0493	3.91403e-06		75.0666	3.8096e-06		75.0834	3.89435e-06
76	0		76.0163	3.7076e-06		76.0331	3.89537e-06		76.05	3.90191e-06		76.0673	3.8e-06		76.0844	3.8951e-06
77	0		77.0165	3.68458e-06		77.0334	3.87646e-06		77.0506	3.88022e-06		77.068	3.79622e-06		77.0851	3.88175e-06
78	0		78.0167	3.67087e-06		78.0339	3.85234e-06		78.0512	3.85057e-06		78.0686	3.79188e-06		78.0859	3.85221e-06
79	0		79.0169	3.65447e-06		79.0343	3.82533e-06		79.0518	3.83043e-06		79.0693	3.78834e-06		79.0867	3.81755e-06
80	0		80.0172	3.63352e-06		80.0347	3.80122e-06		80.0524	3.81185e-06		80.0702	3.78524e-06		80.0876	3.78855e-06
81	0		81.0173	3.60975e-06		81.0352	3.77683e-06		81.0532	3.79574e-06		81.0711	3.77306e-06		81.0886	3.77269e-06
82	0		82.0175	3.58267e-06		82.0356	3.75469e-06		82.0539	3.77289e-06		82.0721	3.754e-06		82.0897	3.74929e-06
83	0		83.0178	3.54635e-06		83.0361	3.73142e-06		83.0546	3.75368e-06		83.0728	3.73427e-06		83.0905	3.73223e-06
84	0		84.018	3.50631e-06		84.0365	3.70837e-06		84.0552	3.74214e-06		84.0736	3.7221e-06		84.0914	3.72482e-06
85	0		85.0182	3.45676e-06		85.0369	3.68393e-06		85.0558	3.73511e-06		85.0744	3.71652e-06		85.0923	3.72482e-06
86	0		86.0184	3.40007e-06		86.0373	3.65962e-06		86.0565	3.73105e-06		86.0753	3.7045e-06		86.0933	3.70917e-06
87	0		87.0186	3.34164e-06		87.0378	3.64253e-06		87.0571	3.72191e-06		87.0763	3.69358e-06		87.0945	3.69803e-06
88	0		88.0188	3.29012e-06		88.0382	3.62776e-06		88.0577	3.71529e-06		88.0774	3.68389e-06		88.0956	3.69461e-06
89	0		89.019	3.24808e-06		89.0386	3.61739e-06		89.0583	3.70151e-06		89.0784	3.67087e-06		89.0969	3.69515e-06
90	0		90.0192	3.22065e-06		90.039	3.60548e-06		90.0589	3.67675e-06		90.0794	3.65231e-06		90.0981	3.69469e-06
91	0		91.0194	3.21093e-06		91.0394	3.60009e-06		91.0597	3.65662e-06		91.0804	3.64037e-06		91.0994	3.70289e-06
92	0		92.0196	3.21222e-06		92.0399	3.59428e-06		92.0604	3.63898e-06		92.0815	3.6292e-06		92.1008	3.69395e-06
93	0		93.0198	3.22795e-06		93.0403	3.59541e-06		93.061	3.62909e-06		93.0824	3.62536e-06		93.1022	3.68482e-06
94	0		94.0201	3.2665e-06		94.0408	3.60358e-06		94.0616	3.62171e-06		94.0831	3.62437e-06		94.1039	3.66977e-06
95	0		95.0202	3.32346e-06		95.0412	3.61215e-06		95.0623	3.62049e-06		95.0838	3.62366e-06		95.1051	3.64645e-06
96	0		96.0204	3.3897e-06		96.0416	3.61387e-06		96.0629	3.60204e-06		96.0846	3.60327e-06		96.106	3.61064e-06
97	0		97.0207	3.46007e-06		97.042	3.62023e-06		97.0635	3.59524e-06		97.0853	3.59431e-06		97.1069	3.59533e-06
98	0		98.0209	3.52887e-06		98.0424	3.6186e-06		98.0641	3.58412e-06		98.086	3.58564e-06		98.1076	3.58568e-06
99	0		99.0211	3.59114e-06		99.0429	3.61617e-06		99.0648	3.57853e-06		99.0867	3.58236e-06		99.1085	3.58062e-06
100	0		100.021	3.64561e-06		100.043	3.60599e-06		100.065	3.5725e-06		100.088	3.58046e-06		100.109	3.58227e-06
101	0		101.021	3.69196e-06		101.044	3.59681e-06		101.066	3.56245e-06		101.089	3.57725e-06		101.111	3.58323e-06
102	0		102.022	3.73376e-06		102.044	3.58651e-06		102.067	3.55598e-06		102.09	3.57887e-06		102.112	3.59616e-06
103	0		103.022	3.75934e-06		103.045	3.57081e-06		103.067	3.54355e-06		103.09	3.56675e-06		103.112	3.59101e-06
104	0		104.022	3.7654e-06		104.045	3.56004e-06		104.068	3.53622e-06		104.091	3.55531e-06		104.113	3.5774e-06
105	0		105.022	3.76275e-06		105.045	3.55164e-06		105.069	3.53657e-06		105.092	3.55457e-06		105.114	3.57097e-06
106	0		106.022	3.74773e-06		106.046	3.53764e-06		106.069	3.53227e-06		106.093	3.54268e-06		106.115	3.5556e-06
107	0		107.023	3.73252e-06		107.046	3.52743e-06		107.07	3.53254e-06		107.094	3.54172e-06		107.116	3.5578e-06
108	0		108.023	3.71867e-06		108.047	3.51603e-06		108.071	3.52568e-06		108.095	3.5235e-06		108.117	3.55115e-06
109	0		109.023	3.70713e-06		109.047	3.50604e-06		109.071	3.52084e-06		109.095	3.50043e-06		109.118	3.53684e-06
110	0		110.023	3.69641e-06		110.048	3.50051e-06		110.072	3.50989e-06		110.096	3.48418e-06		110.12	3.51729e-06
111	0		111.024	3.68125e-06		111.048	3.49364e-06		111.073	3.49282e-06		111.098	3.46679e-06		111.121	3.48782e-06
112	0		112.024	3.66291e-06		112.048	3.48754e-06		112.073	3.47124e-06		112.099	3.45889e-06		112.122	3.46218e-06
113	0		113.024	3.64592e-06		113.049	3.4845e-06		113.074	3.4625e-06		113.1	3.46109e-06		113.124	3.45036e-06
114	0		114.024	3.62386e-06		114.049	3.47866e-06		114.075	3.44506e-06		114.1	3.45569e-06		114.126	3.44153e-06
115	0		115.024	3.59421e-06		115.05	3.4735e-06		115.075	3.43661e-06		115.101	3.45323e-06		115.127	3.43805e-06
116	0		116.025	3.55742e-06		116.05	3.47132e-06		116.076	3.42225e-06		116.102	3.44306e-06		116.128	3.43773e-06
117	0		117.025	3.51832e-06		117.051	3.46823e-06		117.076	3.41581e-06		117.103	3.43066e-06		117.128	3.44534e-06
118	0		118.025	3.47412e-06		118.051	3.46376e-06		118.077	3.41774e-06		118.103	3.42009e-06		118.129	3.46173e-06
119	0		119.025	3.43232e-06		119.051	3.45043e-06		119.078	3.40609e-06		119.104	3.39351e-06		119.13	3.45812e-06
120	0		120.025	3.38169e-06		120.052	3.43169e-06		120.078	3.39531e-06		120.105	3.37772e-06		120.131	3.45182e-06
121	0		121.026	3.32783e-06		121.052	3.41849e-06		121.079	3.38326e-06		121.106	3.35807e-06		121.132	3.42958e-06
122	0		122.026	3.27359e-06		122.053	3.3995e-06		122.08	3.36228e-06		122.107	3.33152e-06		122.133	3.39934e-06
123	0		123.026	3.223e-06		123.053	3.39231e-06		123.08	3.35567e-06		123.108	3.31028e-06		123.134	3.37296e-06
124	0		124.026	3.17641e-06		124.053	3.37673e-06		124.081	3.35524e-06		124.109	3.29448e-06		124.135	3.35099e-06
125	0		125.026	3.14583e-06		125.054	3.35684e-06		125.082	3.3597e-06		125.109	3.28205e-06		125.136	3.32647e-06
126	0		126.027	3.13112e-06		126.054	3.33885e-06		126.082	3.36143e-06		126.11	3.28841e-06		126.137	3.31443e-06
127	0		127.027	3.12283e-06		127.055	3.32046e-06		127.083	3.35168e-06		127.111	3.30769e-06		127.138	3.31098e-06
128	0		128.027	3.12139e-06		128.055	3.30147e-06		128.083	3.33626e-06		128.112	3.3258e-06		128.139	3.3195e-06
129	0		129.027	3.12535e-06		129.056	3.2783e-06		129.084	3.31533e-06		129.113	3.33472e-06		129.14	3.33283e-06
130	0		130.027	3.14029e-06		130.056	3.262e-06		130.085	3.30507e-06		130.114	3.34547e-06		130.141	3.35282e-06
131	0		131.028	3.15609e-06		131.056	3.24339e-06		131.085	3.29688e-06		131.115	3.34223e-06		131.143	3.36862e-06
132	0		132.028	3.16927e-06		132.057	3.23557e-06		132.086	3.28879e-06		132.116	3.32978e-06		132.144	3.37666e-06
133	0		133.028	3.18007e-06		133.057	3.23648e-06		133.087	3.28546e-06		133.117	3.31394e-06		133.146	3.3797e-06
134	0		134.028	3.1864e-06		134.058	3.24202e-06		134.087	3.28448e-06		134.117	3.30081e-06		134.147	3.3762e-06
135	0		135.028	3.18623e-06		135.058	3.24901e-06		135.088	3.28352e-06		135.118	3.28316e-06		135.148	3.35301e-06
136	0		136.029	3.1757e-06		136.059	3.23943e-06		136.089	3.27689e-06		136.119	3.26353e-06		136.149	3.32922e-06
137	0		137.029	3.15831e-06		137.059	3.23371e-06		137.089	3.27686e-06		137.12	3.2565e-06		137.15	3.31197e-06
138	0		138.029	3.13765e-06		138.059	3.22079e-06		138.09	3.27705e-06		138.12	3.25601e-06		138.151	3.30486e-06
139	0		139.029	3.11744e-06		139.06	3.21328e-06		139.09	3.2704e-06		139.121	3.24829e-06		139.152	3.28841e-06
140	0		140.029	3.10191e-06		140.06	3.20435e-06		140.091	3.25697e-06		140.122	3.2378e-06		140.153	3.26461e-06
141	0		141.03	3.09501e-06		141.061	3.20248e-06		141.092	3.24327e-06		141.123	3.22437e-06		141.154	3.24077e-06
142	0		142.03	3.09706e-06		142.061	3.20266e-06		142.092	3.23232e-06		142.124	3.20967e-06		142.155	3.21404e-06
143	0		143.03	3.10953e-06		143.061	3.20074e-06		143.093	3.22325e-06		143.125	3.1957e-06		143.156	3.18281e-06
144	0		144.03	3.13569e-06		144.062	3.1995e-06		144.094	3.21443e-06		144.126	3.19064e-06		144.157	3.17142e-06
145	0		145.03	3.16824e-06		145.062	3.19314e-06		145.094	3.19496e-06		145.127	3.18138e-06		145.158	3.15222e-06
146	0		146.031	3.20643e-06		146.063	3.18652e-06		146.095	3.18128e-06		146.128	3.18837e-06		146.159	3.14775e-06
147	0		147.031	3.25267e-06		147.063	3.18018e-06		147.096	3.16161e-06		147.128	3.18154e-06		147.16	3.13035e-06
148	0		148.031	3.29541e-06		148.064	3.16421e-06		148.096	3.14199e-06		148.129	3.16362e-06		148.161	3.1208e-06
149	0		149.031	3.32975e-06		149.064	3.15375e-06		149.097	3.12434e-06		149.13	3.1446e-06		149.162	3.11575e-06
150	0		150.031	3.35355e-06		150.064	3.14404e-06		150.098	3.1068e-06		150.131	3.12258e-06		150.163	3.10098e-06
151	0		151.032	3.36662e-06		151.065	3.13995e-06		151.098	3.09537e-06		151.132	3.11254e-06		151.164	3.08955e-06
152	0		152.032	3.36643e-06		152.065	3.14318e-06		152.099	3.08905e-06		152.133	3.11274e-06		152.165	3.08621e-06
153	0		153.032	3.3473e-06		153.066	3.13908e-06		153.099	3.08073e-06		153.134	3.10519e-06		153.167	3.07476e-06
154	0		154.032	3.3111e-06		154.066	3.13141e-06		154.1	3.06794e-06		154.134	3.08774e-06		154.169	3.06242e-06
155	0		155.032	3.25457e-06		155.066	3.12871e-06		155.101	3.06407e-06		155.135	3.08287e-06		155.17	3.07038e-06
156	0		156.033	3.18307e-06		156.067	3.11543e-06		156.101	3.05662e-06		156.136	3.06973e-06		156.171	3.07325e-06
157	0		157.033	3.09954e-06		157.067	3.09985e-06		157.102	3.05782e-06		157.137	3.06153e-06		157.171	3.0825e-06
158	0		158.033	3.01804e-06		158.068	3.08473e-06		158.103	3.05995e-06		158.138	3.04422e-06		158.172	3.08706e-06
159	0		159.033	2.94583e-06		159.068	3.0768e-06		159.103	3.06492e-06		159.138	3.03671e-06		159.173	3.09426e-06
160	0		160.033	2.87432e-06		160.069	3.06459e-06		160.104	3.0599e-06		160.14	3.0251e-06		160.175	3.08471e-06
161	0		161.034	2.8072e-06		161.069	3.05037e-06		161.105	3.05467e-06		161.141	3.02894e-06		161.176	3.07156e-06
162	0		162.034	2.7499e-06		162.069	3.03544e-06		162.105	3.04695e-06		162.141	3.0238e-06		162.177	3.0502e-06
163	0		163.034	2.70446e-06		163.07	3.0231e-06		163.106	3.03744e-06		163.142	3.03093e-06		163.177	3.03582e-06
164	0		164.034	2.66583e-06		164.07	3.01495e-06		164.106	3.03259e-06		164.143	3.03439e-06		164.178	3.02435e-06
165	0		165.034	2.63411e-06		165.071	3.00875e-06		165.107	3.01999e-06		165.144	3.02572e-06		165.179	3.0095e-06
166	0		166.034	2.61151e-06		166.071	3.0042e-06		166.108	3.004e-06		166.145	3.01196e-06		166.18	2.99157e-06
167	0		167.035	2.59604e-06		167.071	2.99755e-06		167.108	2.9907e-06		167.145	2.99726e-06		167.181	2.98291e-06
168	0		168.035	2.58834e-06		168.072	2.98873e-06		168.109	2.97556e-06		168.146	2.98128e-06		168.182	2.97447e-06
169	0		169.035	2.58417e-06		169.072	2.96907e-06		169.11	2.95656e-06		169.147	2.95522e-06		169.183	2.95721e-06
170	0		170.035	2.58916e-06		170.073	2.94679e-06		170.11	2.93755e-06		170.148	2.93794e-06		170.184	2.93933e-06
171	0		171.035	2.59459e-06		171.073	2.93451e-06		171.111	2.92508e-06		171.149	2.92658e-06		171.186	2.92467e-06
172	0		172.036	2.60135e-06		172.074	2.92306e-06		172.112	2.90998e-06		172.15	2.92083e-06		172.187	2.92706e-06
173	0		173.036	2.60704e-06		173.074	2.9143e-06		173.112	2.89972e-06		173.151	2.9129e-06		173.189	2.93322e-06
174	0		174.036	2.61024e-06		174.074	2.90966e-06		174.113	2.88482e-06		174.152	2.9018e-06		174.19	2.94241e-06
175	0		175.036	2.61629e-06		175.075	2.90009e-06		175.113	2.86888e-06		175.152	2.89209e-06		175.191	2.94788e-06
176	0		176.036	2.6267e-06		176.075	2.89216e-06		176.114	2.85872e-06		176.153	2.88937e-06		176.192	2.95429e-06
177	0		177.037	2.64836e-06		177.076	2.88004e-06		177.115	2.85308e-06		177.154	2.88735e-06		177.193	2.95036e-06
178	0		178.037	2.66793e-06		178.076	2.86641e-06		178.115	2.85287e-06		178.155	2.88895e-06		178.194	2.94608e-06
179	0		179.037	2.68752e-06		179.076	2.85423e-06		179.116	2.85087e-06		179.156	2.89062e-06		179.195	2.94474e-06
180	0		180.037	2.71027e-06		180.077	2.83812e-06		180.117	2.84554e-06		180.157	2.88406e-06		180.196	2.92849e-06
181	0		181.037	2.72733e-06		181.077	2.82899e-06		181.117	2.84813e-06		181.158	2.88556e-06		181.197	2.90625e-06
182	0		182.038	2.73738e-06		182.078	2.82274e-06		182.118	2.84323e-06		182.158	2.87929e-06		182.198	2.88026e-06
183	0		183.038	2.74579e-06		183.078	2.82256e-06		183.119	2.8402e-06		183.159	2.88017e-06		183.199	2.87029e-06
184	0		184.038	2.74588e-06		184.078	2.81252e-06		184.119	2.82475e-06		184.16	2.87285e-06		184.2	2.85485e-06
185	0		185.038	2.73552e-06		185.079	2.80242e-06		185.12	2.80728e-06		185.161	2.85688e-06		185.201	2.83746e-06
186	0		186.038	2.72307e-06		186.079	2.79743e-06		186.12	2.79755e-06		186.162	2.84358e-06		186.202	2.82821e-06
187	0		187.039	2.71545e-06		187.08	2.79791e-06		187.121	2.79212e-06		187.162	2.83385e-06		187.203	2.8189e-06
188	0		188.039	2.71021e-06		188.08	2.79733e-06		188.122	2.78059e-06		188.163	2.80564e-06		188.204	2.80656e-06
189	0		189.039	2.7016e-06		189.081	2.80302e-06		189.122	2.77642e-06		189.164	2.78422e-06		189.205	2.79826e-06
190	0		190.039	2.68596e-06		190.081	2.80717e-06		190.123	2.77656e-06		190.165	2.75762e-06		190.206	2.78109e-06
191	0		191.039	2.66206e-06		191.081	2.80826e-06		191.124	2.78671e-06		191.166	2.73428e-06		191.207	2.7693e-06
192	0		192.039	2.64293e-06		192.082	2.80167e-06		192.124	2.78883e-06		192.167	2.71868e-06		192.209	2.76777e-06
193	0		193.04	2.62426e-06		193.082	2.79452e-06		193.125	2.78806e-06		193.168	2.71144e-06		193.21	2.76801e-06
194	0		194.04	2.6199e-06		194.083	2.78442e-06		194.125	2.77739e-06		194.169	2.69906e-06		194.211	2.75859e-06
195	0		195.04	2.62567e-06		195.083	2.76972e-06		195.126	2.76827e-06		195.169	2.69469e-06		195.212	2.74595e-06
196	0		196.04	2.63815e-06		196.083	2.74782e-06		196.127	2.75254e-06		196.17	2.68841e-06		196.213	2.71942e-06
197	0		197.04	2.65097e-06		197.084	2.72361e-06		197.127	2.74084e-06		197.171	2.69085e-06		197.214	2.69651e-06
198	0		198.041	2.67052e-06		198.084	2.70661e-06		198.128	2.73185e-06		198.172	2.69053e-06		198.215	2.67684e-06
199	0		199.041	2.70089e-06		199.085	2.68783e-06		199.129	2.71975e-06		199.173	2.69055e-06		199.216	2.67135e-06
200	0		200.041	2.7388e-06		200.085	2.67271e-06		200.129	2.70938e-06		200.174	2.69079e-06		200.217	2.67156e-06
201	0		201.041	2.78602e-06		201.085	2.65491e-06		201.13	2.69343e-06		201.175	2.68908e-06		201.218	2.67981e-06
202	0		202.041	2.83588e-06		202.086	2.64619e-06		202.13	2.68186e-06		202.176	2.69679e-06		202.219	2.68473e-06
203	0		203.042	2.88298e-06		203.086	2.63449e-06		203.131	2.6654e-06		203.176	2.69643e-06		203.22	2.67637e-06
204	0		204.042	2.92328e-06		204.087	2.62246e-06		204.132	2.64806e-06		204.177	2.6918e-06		204.221	2.66606e-06
205	0		205.042	2.95326e-06		205.087	2.61524e-06		205.132	2.63506e-06		205.178	2.68691e-06		205.222	2.65382e-06
206	0		206.042	2.97409e-06		206.088	2.60901e-06		206.133	2.61918e-06		206.179	2.66786e-06		206.223	2.64263e-06
207	0		207.042	2.97641e-06		207.088	2.60932e-06		207.134	2.60744e-06		207.179	2.63378e-06		207.225	2.6167e-06
208	0		208.043	2.96303e-06		208.088	2.60427e-06		208.134	2.59888e-06		208.18	2.60351e-06		208.226	2.60257e-06
209	0		209.043	2.92889e-06		209.089	2.60062e-06		209.135	2.59648e-06		209.181	2.58083e-06		209.227	2.59216e-06
210	0		210.043	2.87889e-06		210.089	2.60008e-06		210.136	2.59007e-06		210.182	2.56997e-06		210.228	2.58883e-06
211	0		211.043	2.81616e-06		211.09	2.60166e-06		211.136	2.58608e-06		211.183	2.56307e-06		211.229	2.58298e-06
212	0		212.043	2.74064e-06		212.09	2.59899e-06		212.137	2.58461e-06		212.184	2.55975e-06		212.23	2.57848e-06
213	0		213.043	2.65595e-06		213.09	2.59424e-06		213.137	2.58363e-06		213.185	2.55244e-06		213.231	2.57313e-06
214	0		214.044	2.56485e-06		214.091	2.57927e-06		214.138	2.57223e-06		214.186	2.53777e-06		214.232	2.56047e-06
215	0		215.044	2.47725e-06		215.091	2.57263e-06		215.139	2.57207e-06		215.186	2.5348e-06		215.233	2.55747e-06
216	0		216.044	2.40073e-06		216.092	2.55906e-06		216.139	2.56642e-06		216.187	2.53299e-06		216.234	2.55785e-06
217	0		217.044	2.33782e-06		217.092	2.54656e-06		217.14	2.56194e-06		217.188	2.53742e-06		217.235	2.56495e-06
218	0		218.044	2.29414e-06		218.092	2.53977e-06		218.141	2.54439e-06		218.189	2.53426e-06		218.237	2.55975e-06
219	0		219.045	2.26985e-06		219.093	2.52768e-06		219.141	2.52588e-06		219.19	2.52745e-06		219.238	2.54807e-06
220	0		220.045	2.26196e-06		220.093	2.51226e-06		220.142	2.50708e-06		220.191	2.52355e-06		220.239	2.53398e-06
221	0		221.045	2.2743e-06		221.094	2.49756e-06		221.142	2.50024e-06		221.192	2.52832e-06		221.24	2.53206e-06
222	0		222.045	2.30044e-06		222.094	2.48017e-06		222.143	2.49072e-06		222.193	2.52287e-06		222.241	2.52078e-06
223	0		223.045	2.32965e-06		223.094	2.46818e-06		223.144	2.48553e-06		223.193	2.51802e-06		223.242	2.51482e-06
224	0		224.046	2.35971e-06		224.095	2.45984e-06		224.144	2.47835e-06		224.194	2.50607e-06		224.243	2.50791e-06
225	0		225.046	2.39591e-06		225.095	2.45357e-06		225.145	2.46473e-06		225.195	2.49139e-06		225.244	2.51034e-06
226	0		226.046	2.4422e-06		226.096	2.4519e-06		226.146	2.45323e-06		226.196	2.46987e-06		226.245	2.5202e-06
227	0		227.046	2.48694e-06		227.096	2.44986e-06		227.146	2.44983e-06		227.196	2.45386e-06		227.246	2.52805e-06
228	0		228.046	2.52797e-06		228.096	2.44698e-06		228.147	2.44503e-06		228.197	2.4379e-06		228.247	2.53219e-06
229	0		229.046	2.5546e-06		229.097	2.43909e-06		229.147	2.4344e-06		229.198	2.42288e-06		229.248	2.51237e-06
230	0		230.047	2.56651e-06		230.097	2.43097e-06		230.148	2.42314e-06		230.199	2.4105e-06		230.249	2.49108e-06
231	0		231.047	2.56434e-06		231.098	2.42867e-06		231.149	2.41848e-06		231.2	2.40789e-06		231.25	2.46597e-06
232	0		232.047	2.54196e-06		232.098	2.42084e-06		232.149	2.4102e-06		232.201	2.40003e-06		232.252	2.43892e-06
233	0		233.047	2.50692e-06		233.099	2.40651e-06		233.15	2.38921e-06		233.202	2.3825e-06		233.252	2.41092e-06
234	0		234.047	2.46949e-06		234.099	2.39875e-06		234.151	2.37706e-06		234.203	2.36771e-06		234.253	2.39216e-06
235	0		235.048	2.43272e-06		235.099	2.39439e-06		235.151	2.37953e-06		235.203	2.36413e-06		235.254	2.39325e-06
236	0		236.048	2.40294e-06		236.1	2.38548e-06		236.152	2.38101e-06		236.204	2.36093e-06		236.255	2.39883e-06
237	0		237.048	2.38843e-06		237.1	2.37441e-06		237.153	2.37953e-06		237.205	2.35111e-06		237.257	2.39337e-06
238	0		238.048	2.38534e-06		238.101	2.36253e-06		238.153	2.37738e-06		238.206	2.33576e-06		238.258	2.37767e-06
239	0		239.048	2.39115e-06		239.101	2.35236e-06		239.154	2.37903e-06		239.207	2.32359e-06		239.259	2.35693e-06
240	0		240.049	2.4032e-06		240.101	2.33616e-06		240.154	2.37496e-06		240.208	2.31049e-06		240.26	2.33128e-06
241	0		241.049	2.41866e-06		241.102	2.31779e-06		241.155	2.35508e-06		241.209	2.2882e-06		241.261	2.29833e-06
242	0		242.049	2.43072e-06		242.102	2.30561e-06		242.156	2.34069e-06		242.209	2.28317e-06		242.262	2.28011e-06
243	0		243.049	2.43269e-06		243.103	2.28797e-06		243.156	2.32688e-06		243.21	2.28093e-06		243.263	2.27071e-06
244	0		244.049	2.42682e-06		244.103	2.28189e-06		244.157	2.32467e-06		244.211	2.27994e-06		244.264	2.25817e-06
245	0		245.049	2.41813e-06		245.103	2.26936e-06		245.157	2.31565e-06		245.212	2.26547e-06		245.265	2.23388e-06
246	0		246.05	2.40921e-06		246.104	2.26524e-06		246.158	2.30898e-06		246.213	2.25565e-06		246.266	2.21682e-06
247	0		247.05	2.4028e-06		247.104	2.2595e-06		247.159	2.29328e-06		247.213	2.25147e-06		247.267	2.21377e-06
248	0		248.05	2.39181e-06		248.105	2.25706e-06		248.159	2.27233e-06		248.214	2.23768e-06		248.268	2.20958e-06
249	0		249.05	2.37225e-06		249.105	2.26119e-06		249.16	2.25763e-06		249.215	2.23894e-06		249.27	2.22214e-06
250	0		250.05	2.34247e-06		250.105	2.25566e-06		250.161	2.23587e-06		250.216	2.22771e-06		250.271	2.2256e-06
251	0		251.051	2.3089e-06		251.106	2.25294e-06		251.161	2.22109e-06		251.217	2.22436e-06		251.272	2.23813e-06
252	0		252.051	2.27005e-06		252.106	2.25339e-06		252.162	2.21239e-06		252.218	2.22577e-06		252.273	2.2428e-06
253	0		253.051	2.23258e-06		253.107	2.25652e-06		253.162	2.21244e-06		253.219	2.23414e-06		253.274	2.2552e-06
254	0		254.051	2.20339e-06		254.107	2.25013e-06		254.163	2.20344e-06		254.219	2.2258e-06		254.275	2.24187e-06
255	0		255.051	2.18872e-06		255.107	2.23958e-06		255.164	2.20072e-06		255.22	2.22199e-06		255.276	2.23005e-06
256	0		256.051	2.19821e-06		256.108	2.23436e-06		256.164	2.20024e-06		256.221	2.21413e-06		256.277	2.21901e-06
257	0		257.052	2.23688e-06		257.108	2.22673e-06		257.165	2.19677e-06		257.222	2.19887e-06		257.278	2.19808e-06
258	0		258.052	2.2967e-06		258.109	2.21249e-06		258.166	2.18776e-06		258.223	2.17774e-06		258.279	2.17705e-06
259	0		259.052	2.37045e-06		259.109	2.19984e-06		259.166	2.18616e-06		259.223	2.16864e-06		259.28	2.15667e-06
260	0		260.052	2.43855e-06		260.109	2.18161e-06		260.167	2.16952e-06		260.224	2.14543e-06		260.281	2.12574e-06
261	0		261.052	2.4847e-06		261.11	2.16698e-06		261.168	2.15374e-06		261.225	2.12487e-06		261.282	2.09708e-06
262	0		262.053	2.49739e-06		262.11	2.15018e-06		262.168	2.14203e-06		262.226	2.10674e-06		262.283	2.06662e-06
263	0		263.053	2.47456e-06		263.111	2.13899e-06		263.169	2.1336e-06		263.227	2.09273e-06		263.284	2.05418e-06
264	0		264.053	2.4183e-06		264.111	2.12809e-06		264.169	2.12379e-06		264.228	2.08433e-06		264.285	2.05255e-06
265	0		265.053	2.34053e-06		265.111	2.12151e-06		265.17	2.11189e-06		265.229	2.07355e-06		265.286	2.06259e-06
266	0		266.053	2.25241e-06		266.112	2.113e-06		266.171	2.1076e-06		266.229	2.07173e-06		266.288	2.08843e-06
267	0		267.053	2.16204e-06		267.112	2.10406e-06		267.171	2.09802e-06		267.23	2.07385e-06		267.289	2.1162e-06
268	0		268.054	2.08081e-06		268.113	2.08172e-06		268.172	2.08089e-06		268.231	2.07615e-06		268.29	2.13439e-06
269	0		269.054	2.00985e-06		269.113	2.06941e-06		269.172	2.07349e-06		269.232	2.07913e-06		269.291	2.15041e-06
270	0		270.054	1.94334e-06		270.113	2.05824e-06		270.173	2.05626e-06		270.233	2.07195e-06		270.292	2.1592e-06
271	0		271.054	1.87968e-06		271.114	2.05253e-06		271.174	2.04229e-06		271.234	2.06841e-06		271.293	2.15674e-06
272	0		272.054	1.8189e-06		272.114	2.05557e-06		272.174	2.03213e-06		272.235	2.0641e-06		272.294	2.15402e-06
273	0		273.055	1.76072e-06		273.115	2.04901e-06		273.175	2.01892e-06		273.235	2.05242e-06		273.295	2.13984e-06
274	0		274.055	1.7211e-06		274.115	2.03565e-06		274.176	2.00418e-06		274.236	2.03331e-06		274.296	2.11532e-06
275	0		275.055	1.71094e-06		275.115	2.01764e-06		275.176	1.99917e-06		275.237	2.0164e-06		275.297	2.09804e-06
276	0		276.055	1.74162e-06		276.116	1.99919e-06		276.177	1.99642e-06		276.238	1.99303e-06		276.298	2.08369e-06
277	0		277.055	1.81176e-06		277.116	1.97854e-06		277.177	1.99137e-06		277.239	1.96201e-06		277.299	2.06007e-06
278	0		278.055	1.90915e-06		278.117	1.95579e-06		278.178	1.9908e-06		278.24	1.93377e-06		278.3	2.04127e-06
279	0		279.056	2.01561e-06		279.117	1.93938e-06		279.179	2.00067e-06		279.24	1.91116e-06		279.301	2.01189e-06
280	0		280.056	2.10584e-06		280.117	1.92995e-06		280.179	2.01572e-06		280.241	1.89961e-06		280.302	1.99655e-06
281	0		281.056	2.15941e-06		281.118	1.92453e-06		281.18	2.028e-06		281.242	1.89019e-06		281.303	1.98868e-06
282	0		282.056	2.17134e-06		282.118	1.92133e-06		282.181	2.03316e-06		282.243	1.88015e-06		282.304	1.98648e-06
283	0		283.056	2.13723e-06		283.119	1.91109e-06		283.181	2.03935e-06		283.244	1.87385e-06		283.305	1.99239e-06
284	0		284.057	2.07554e-06		284.119	1.89424e-06		284.182	2.03692e-06		284.245	1.87375e-06		284.306	2.00585e-06
285	0		285.057	2.00266e-06		285.119	1.8736e-06		285.182	2.03311e-06		285.245	1.88033e-06		285.308	2.03069e-06
286	0		286.057	1.9421e-06		286.12	1.85691e-06		286.183	2.02235e-06		286.246	1.88703e-06		286.309	2.04085e-06
287	0		287.057	1.90415e-06		287.12	1.85453e-06		287.184	2.01543e-06		287.247	1.89521e-06		287.31	2.03818e-06
288	0		288.057	1.88514e-06		288.121	1.86599e-06		288.184	2.00461e-06		288.248	1.90914e-06		288.311	2.0208e-06
289	0		289.057	1.8779e-06		289.121	1.88533e-06		289.185	1.98846e-06		289.249	1.91745e-06		289.312	1.99091e-06
290	0		290.058	1.87907e-06		290.121	1.89547e-06		290.186	1.96793e-06		290.25	1.91788e-06		290.313	1.94338e-06
291	0		291.058	1.87092e-06		291.122	1.88909e-06		291.186	1.94597e-06		291.251	1.92142e-06		291.314	1.89847e-06
292	0		292.058	1.84831e-06		292.122	1.86876e-06		292.187	1.92136e-06		292.251	1.91186e-06		292.315	1.85666e-06
293	0		293.058	1.82178e-06		293.123	1.83404e-06		293.187	1.8883e-06		293.252	1.89392e-06		293.316	1.82124e-06
294	0		294.058	1.79887e-06		294.123	1.79671e-06		294.188	1.85739e-06		294.253	1.87533e-06		294.317	1.79496e-06
295	0		295.059	1.79226e-06		295.123	1.77685e-06		295.189	1.84138e-06		295.254	1.85266e-06		295.318	1.77555e-06
296	0		296.059	1.80867e-06		296.124	1.77845e-06		296.189	1.83815e-06		296.255	1.83105e-06		296.32	1.77008e-06
297	0		297.059	1.8539e-06		297.124	1.79777e-06		297.19	1.83938e-06		297.256	1.80752e-06		297.321	1.78338e-06
298	0		298.059	1.91558e-06		298.125	1.82625e-06		298.19	1.8397e-06		298.256	1.7822e-06		298.322	1.79232e-06
299	0		299.059	1.9708e-06		299.125	1.84365e-06		299.191	1.83684e-06		299.257	1.7717e-06		299.323	1.81409e-06
300	0		300.06	2.00613e-06		300.125	1.84597e-06		300.192	1.82475e-06		300.258	1.76171e-06		300.324	1.83257e-06
301	0		301.06	2.00539e-06		301.126	1.83216e-06		301.192	1.81503e-06		301.259	1.75912e-06		301.325	1.84437e-06
302	0		302.06	1.95763e-06		302.126	1.8053e-06		302.193	1.80202e-06		302.26	1.7634e-06		302.326	1.85326e-06
303	0		303.06	1.88017e-06		303.127	1.76991e-06		303.194	1.78494e-06		303.261	1.76467e-06		303.327	1.8477e-06
304	0		304.06	1.78631e-06		304.127	1.75583e-06		304.194	1.79133e-06		304.261	1.78583e-06		304.328	1.85883e-06
305	0		305.06	1.69133e-06		305.127	1.7422e-06		305.195	1.78457e-06		305.262	1.78233e-06		305.329	1.84299e-06
306	0		306.061	1.61258e-06		306.128	1.74491e-06		306.195	1.78024e-06		306.263	1.77267e-06		306.33	1.81241e-06
307	0		307.061	1.55685e-06		307.128	1.75282e-06		307.196	1.77078e-06		307.264	1.75145e-06		307.331	1.76845e-06
308	0		308.061	1.52639e-06		308.129	1.7603e-06		308.197	1.74942e-06		308.265	1.72079e-06		308.332	1.71876e-06
309	0		309.061	1.51129e-06		309.129	1.76299e-06		309.197	1.72922e-06		309.266	1.6961e-06		309.333	1.67104e-06
310	0		310.061	1.50577e-06		310.129	1.74686e-06		310.198	1.70518e-06		310.266	1.66602e-06		310.334	1.62677e-06
311	0		311.062	1.50019e-06		311.13	1.71395e-06		311.198	1.67546e-06		311.267	1.64015e-06		311.335	1.57962e-06
312	0		312.062	1.48829e-06		312.13	1.67213e-06		312.199	1.65129e-06		312.268	1.63059e-06		312.336	1.55036e-06
313	0		313.062	1.4723e-06		313.13	1.62257e-06		313.2	1.62856e-06		313.269	1.61804e-06		313.337	1.52343e-06
314	0		314.062	1.45481e-06		314.131	1.58262e-06		314.2	1.61069e-06		314.27	1.61043e-06		314.338	1.52027e-06
315	0		315.062	1.44888e-06		315.131	1.55592e-06		315.201	1.58905e-06		315.271	1.59004e-06		315.339	1.51705e-06
316	0		316.062	1.4563e-06		316.132	1.54707e-06		316.202	1.5761e-06		316.271	1.56849e-06		316.341	1.5245e-06
317	0		317.063	1.48253e-06		317.132	1.56289e-06		317.202	1.57105e-06		317.272	1.54416e-06		317.342	1.54712e-06
318	0		318.063	1.51814e-06		318.132	1.59987e-06		318.203	1.57415e-06		318.273	1.52367e-06		318.343	1.5843e-06
319	0		319.063	1.55872e-06		319.133	1.64722e-06		319.203	1.58077e-06		319.274	1.50487e-06		319.344	1.63296e-06
320	0		320.063	1.59298e-06		320.133	1.68286e-06		320.204	1.59584e-06		320.275	1.50317e-06		320.345	1.68754e-06
321	0		321.063	1.6116e-06		321.134	1.68907e-06		321.205	1.59856e-06		321.276	1.50863e-06		321.346	1.74697e-06
322	0		322.064	1.61365e-06		322.134	1.65706e-06		322.205	1.5914e-06		322.277	1.51299e-06		322.347	1.78789e-06
323	0		323.064	1.60007e-06		323.134	1.58708e-06		323.206	1.57868e-06		323.277	1.51293e-06		323.348	1.8076e-06
324	0		324.064	1.58354e-06		324.135	1.51771e-06		324.206	1.5822e-06		324.278	1.52859e-06		324.349	1.83209e-06
325	0		325.064	1.5675e-06		325.135	1.46078e-06		325.207	1.57584e-06		325.279	1.53745e-06		325.35	1.81604e-06
326	0		326.064	1.5585e-06		326.136	1.45246e-06		326.208	1.56467e-06		326.28	1.5288e-06		326.351	1.76302e-06
327	0		327.064	1.56006e-06		327.136	1.49976e-06		327.208	1.55391e-06		327.281	1.52946e-06		327.352	1.70665e-06
328	0		328.065	1.56668e-06		328.136	1.58364e-06		328.209	1.53224e-06		328.281	1.51475e-06		328.353	1.61107e-06
329	0		329.065	1.57911e-06		329.137	1.66283e-06		329.21	1.51341e-06		329.282	1.5078e-06		329.354	1.4976e-06
330	0		330.065	1.59093e-06		330.137	1.68978e-06		330.21	1.48312e-06		330.283	1.49908e-06		330.355	1.33626e-06
331	0		331.065	1.59694e-06		331.138	1.65311e-06		331.211	1.45224e-06		331.284	1.49167e-06		331.356	1.11552e-06
332	0		332.065	1.58626e-06		332.138	1.55211e-06		332.211	1.41749e-06		332.285	1.49438e-06		332.357	8.61168e-07
333	0		333.066	1.5612e-06		333.138	1.43114e-06		333.212	1.39675e-06		333.286	1.51168e-06		333.358	5.89527e-07
334	0		334.066	1.51859e-06		334.139	1.32901e-06		334.213	1.38566e-06		334.286	1.52864e-06		334.359	3.14321e-07
335	0		335.066	1.45852e-06		335.139	1.2754e-06		335.213	1.38015e-06		335.287	1.53098e-06		335.361	6.29516e-08
336	0		336.066	1.38683e-06		336.139	1.28789e-06		336.214	1.3875e-06		336.288	1.52769e-06		336.362	-1.17274e-07
337	0		337.066	1.31412e-06		337.14	1.36303e-06		337.214	1.40443e-06		337.289	1.49623e-06		337.363	-1.70505e-07
338	0		338.066	1.25446e-06		338.14	1.4773e-06		338.215	1.42938e-06		338.29	1.44196e-06		338.364	-1.52068e-08
339	0		339.067	1.21193e-06		339.141	1.58433e-06		339.216	1.44694e-06		339.291	1.3578e-06		339.365	4.40559e-07
340	0		340.067	1.19143e-06		340.141	1.63994e-06		340.216	1.45761e-06		340.291	1.23111e-06		340.366	1.29174e-06
341	0		341.067	1.18711e-06		341.141	1.61264e-06		341.217	1.44982e-06		341.292	1.04935e-06		341.367	2.66367e-06
342	0		342.067	1.1956e-06		342.142	1.51592e-06		342.217	1.44132e-06		342.293	8.35003e-07		342.368	4.68515e-06
343	0		343.067	1.2126e-06		343.142	1.37869e-06		343.218	1.42421e-06		343.294	5.97502e-07		343.369	7.45547e-06
344	0		344.068	1.2274e-06		344.143	1.2504e-06		344.219	1.41934e-06		344.295	3.66621e-07		344.37	1.10464e-05
345	0		345.068	1.23581e-06		345.143	1.17268e-06		345.219	1.42047e-06		345.296	1.8331e-07		345.371	1.54935e-05
346	0		346.068	1.2301e-06		346.143	1.16763e-06		346.22	1.4175e-06		346.296	8.87958e-08		346.372	2.07916e-05
347	0		347.068	1.215e-06		347.144	1.24374e-06		347.221	1.41565e-06		347.297	1.71e-07		347.373	2.69157e-05
348	0		348.068	1.1881e-06		348.144	1.36434e-06		348.221	1.39946e-06		348.298	5.18659e-07		348.374	3.37962e-05
349	0		349.068	1.15283e-06		349.145	1.48732e-06		349.222	1.36414e-06		349.299	1.23294e-06		349.375	4.13017e-05
350	0		350.069	1.10846e-06		350.145	1.56034e-06		350.222	1.29821e-06		350.3	2.43387e-06		350.376	4.92601e-05
351	0		351.069	1.06144e-06		351.145	1.55551e-06		351.223	1.18527e-06		351.301	4.22931e-06		351.377	5.74497e-05
352	0		352.069	1.01416e-06		352.146	1.45877e-06		352.224	1.03576e-06		352.301	6.72803e-06		352.379	6.5624e-05
353	0		353.069	9.73901e-07		353.146	1.30819e-06		353.224	8.47373e-07		353.302	9.96863e-06		353.38	7.34522e-05
354	0		354.069	9.52175e-07		354.147	1.16166e-06		354.225	6.30855e-07		354.303	1.39672e-05		354.381	8.05728e-05
355	0		355.07	9.58513e-07		355.147	1.06602e-06		355.225	4.01138e-07		355.304	1.86881e-05		355.382	8.65681e-05
356	0		356.07	1.01027e-06		356.147	1.04743e-06		356.226	1.78086e-07		356.305	2.40493e-05		356.383	9.09823e-05
357	0		357.07	1.13019e-06		357.148	1.10448e-06		357.227	-1.29512e-09		357.306	2.99409e-05		357.384	9.33245e-05
358	0		358.07	1.34848e-06		358.148	1.19272e-06		358.227	-9.48785e-08		358.306	3.62075e-05		358.385	9.30636e-05
359	0		359.07	1.69186e-06		359.149	1.27424e-06		359.228	-3.68454e-08		359.307	4.26694e-05		359.386	8.96829e-05
360	0		360.07	2.18563e-06		360.149	1.32392e-06		360.228	2.68788e-07		360.308	4.91e-05		360.387	8.2645e-05
361	0		361.071	2.83853e-06		361.149	1.3246e-06		361.229	8.94099e-07		361.309	5.51902e-05		361.388	7.13769e-05
362	0		362.071	3.64626e-06		362.15	1.28923e-06		362.23	1.93197e-06		362.31	6.05848e-05		362.389	5.53457e-05
363	0		363.071	4.58463e-06		363.15	1.22872e-06		363.23	3.48236e-06		363.311	6.48825e-05		363.39	3.40692e-05
364	0		364.071	5.60897e-06		364.15	1.14911e-06		364.231	5.6008e-06		364.311	6.75912e-05		364.391	7.08811e-06
365	0		365.071	6.68321e-06		365.151	1.08017e-06		365.232	8.33707e-06		365.312	6.82092e-05		365.392	-2.59715e-05
366	0		366.072	7.75009e-06		366.151	1.04032e-06		366.232	1.16828e-05		366.313	6.6171e-05		366.393	-6.5388e-05
367	0		367.072	8.75755e-06		367.152	1.03752e-06		367.233	1.55765e-05		367.314	6.09183e-05		367.394	-0.000111283
368	0		368.072	9.65118e-06		368.152	1.07476e-06		368.233	1.99377e-05		368.315	5.19152e-05		368.395	-0.000163591
369	0		369.072	1.03769e-05		369.152	1.13045e-06		369.234	2.46194e-05		369.316	3.86602e-05		369.396	-0.000222053
370	0		370.072	1.08953e-05		370.153	1.13931e-06		370.235	2.93981e-05		370.316	2.06686e-05		370.397	-0.000286183
371	0		371.072	1.11774e-05		371.153	1.07397e-06		371.235	3.40204e-05		371.317	-2.46255e-06		371.398	-0.000355246
372	0		372.073	1.11985e-05		372.154	9.24672e-07		372.236	3.8141e-05		372.318	-3.10797e-05		372.4	-0.000428257
373	0		373.073	1.09502e-05		373.154	7.12258e-07		373.236	4.13761e-05		373.319	-6.53893e-05		373.401	-0.000503917
374	0		374.073	1.04437e-05		374.154	4.92684e-07		374.237	4.32753e-05		374.32	-0.000105436		374.402	-0.000580664
375	0		375.073	9.71459e-06		375.155	3.39118e-07		375.238	4.33565e-05		375.321	-0.00015105		375.403	-0.00065658
376	0		376.073	8.81901e-06		376.155	2.96277e-07		376.238	4.11048e-05		376.321	-0.000201826		376.404	-0.000729463
377	0		377.073	7.81846e-06		377.155	3.83952e-07		377.239	3.59896e-05		377.322	-0.000257092		377.405	-0.000796805
378	0		378.074	6.77038e-06		378.156	6.08023e-07		378.239	2.74897e-05		378.323	-0.000315857		378.406	-0.000855765
379	0		379.074	5.72659e-06		379.156	9.73538e-07		379.24	1.50984e-05		379.324	-0.000376852		379.407	-0.000903327
380	0		380.074	4.73585e-06		380.157	1.53379e-06		380.241	-1.63296e-06		380.325	-0.00043843		380.408	-0.000936117
381	0		381.074	3.83396e-06		381.157	2.3781e-06		381.241	-2.30462e-05		381.326	-0.000498663		381.409	-0.000950671
382	0		382.074	3.06033e-06		382.157	3.66416e-06		382.242	-4.9332e-05		382.326	-0.000555207		382.41	-0.00094332
383	0		383.074	2.43953e-06		383.158	5.51279e-06		383.242	-8.04782e-05		383.327	-0.000605437		383.411	-0.000910367
384	0		384.075	1.97423e-06		384.158	7.9532e-06		384.243	-0.000116199		384.328	-0.00064639		384.412	-0.000847966
385	0		385.075	1.65434e-06		385.159	1.08702e-05		385.244	-0.000155915		385.329	-0.000674783		385.413	-0.000752604
386	0		386.075	1.45281e-06		386.159	1.3968e-05		386.244	-0.000198732		386.33	-0.000687187		386.414	-0.000620735
387	0		387.075	1.33561e-06		387.159	1.68782e-05		387.245	-0.000243336		387.33	-0.000679868		387.415	-0.000449246
388	0		388.075	1.27009e-06		388.16	1.91711e-05		388.246	-0.000288059		388.331	-0.000649079		388.416	-0.00023542
389	0		389.075	1.19762e-06		389.16	2.04473e-05		389.246	-0.000330799		389.332	-0.000591029		389.417	2.29282e-05
390	0		390.076	1.12925e-06		390.161	2.03117e-05		390.247	-0.000369044		390.333	-0.000502028		390.418	0.000327244
391	0		391.076	1.08598e-06		391.161	1.83583e-05		391.247	-0.000399846		391.334	-0.000378632		391.419	0.000678057
392	0		392.076	1.05145e-06		392.161	1.40744e-05		392.248	-0.000419894		392.335	-0.000217721		392.42	0.00107495
393	0		393.076	1.10806e-06		393.162	6.91353e-06		393.249	-0.00042559		393.335	-1.68109e-05		393.421	0.00151619
394	0		394.076	1.17873e-06		394.162	-3.65355e-06		394.249	-0.000413067		394.336	0.000226007		394.423	0.00199886
395	0		395.076	1.43862e-06		395.163	-1.80124e-05		395.25	-0.000378348		395.337	0.000511594		395.424	0.00251842
396	0		396.076	1.80378e-06		396.163	-3.63128e-05		396.25	-0.000317517		396.338	0.000839732		396.425	0.00306871
397	0		397.077	2.34979e-06		397.163	-5.83199e-05		397.251	-0.000226784		397.339	0.00120892		397.426	0.00364204
398	0		398.077	3.24287e-06		398.164	-8.33698e-05		398.252	-0.000102854		398.34	0.00161606		398.427	0.00422853
399	0		399.077	3.98213e-06		399.164	-0.000110186		399.252	5.70125e-05		399.34	0.0020564		399.428	0.00481673
400	0		400.077	5.0489e-06		400.165	-0.000136868		400.253	0.000254608		400.341	0.00252327		400.429	0.00539296
401	0		401.077	5.01511e-06		401.165	-0.000160794		401.253	0.000490548		401.342	0.00300808		401.43	0.00594179
402	0		402.077	4.52345e-06		402.165	-0.000178697		402.254	0.000763976		402.343	0.00349991		402.431	0.00644571
403	0		403.078	1.57527e-06		403.166	-0.000186591		403.255	0.00107223		403.344	0.00398575		403.432	0.00688549
404	0		404.078	-3.15202e-06		404.166	-0.000180014		404.255	0.00141056		404.344	0.00445013		404.433	0.00724024
405	0		405.078	-1.14161e-05		405.166	-0.000154107		405.256	0.00177191		405.345	0.00487559		405.434	0.00748678
406	0		406.078	-2.21639e-05		406.167	-0.000104011		406.257	0.00214655		406.346	0.00524211		406.435	0.00760163
407	0		407.078	-3.55746e-05		407.167	-2.53369e-05		407.257	0.00252213		407.347	0.00552787		407.436	0.00755978
408	0		408.078	-4.92607e-05		408.168	8.54224e-05		408.258	0.00288314		408.348	0.00570891		408.437	0.00733532
409	0		409.078	-6.04498e-05		409.168	0.000230043		409.258	0.00321142		409.349	0.00576005		409.438	0.00690235
410	0		410.079	-6.46503e-05		410.168	0.000408411		410.259	0.00348553		410.349	0.00565435		410.439	0.00623515
411	0		411.079	-5.60196e-05		411.169	0.000616656		411.26	0.00368155		411.35	0.00536445		411.44	0.0053083
412	0		412.079	-2.87744e-05		412.169	0.000847437		412.26	0.00377268		412.351	0.00486275		412.441	0.0040992
413	0		413.079	2.37905e-05		413.17	0.0010876		413.261	0.00373018		413.352	0.00412165		413.442	0.00258536
414	0		414.079	0.000105571		414.17	0.00132006		414.261	0.00352349		414.353	0.00311503		414.443	0.00074828
415	0		415.079	0.000219526		415.17	0.00152103		415.262	0.00312134		415.354	0.00181876		415.444	-0.0014271
416	0		416.08	0.000362753		416.171	0.0016626		416.263	0.00249227		416.354	0.000211216		416.445	-0.00395168
417	0		417.08	0.000529116		417.171	0.00171022		417.263	0.00160592		417.355	-0.00172479		417.446	-0.00683101
418	0		418.08	0.000704422		418.171	0.00162579		418.264	0.00043422		418.356	-0.00400238		418.448	-0.0100649
419	0		419.08	0.000869901		419.172	0.00136681		419.264	-0.00104728		419.357	-0.00662795		419.449	-0.0136464
420	0		420.08	0.000998792		420.172	0.000889673		420.265	-0.0028576		420.358	-0.00960209		420.45	-0.0175612
421	0		421.08	0.00105923		421.173	0.00015203		421.266	-0.00500969		421.358	-0.0129168		421.451	-0.0217876
422	0		422.081	0.0010136		422.173	-0.000884662		422.266	-0.00750791		422.359	-0.0165559		422.452	-0.0262941
423	0		423.081	0.000821346		423.173	-0.00224973		423.267	-0.0103487		423.36	-0.020495		423.453	-0.0310415
424	0		424.081	0.000441214		424.174	-0.00396325		424.267	-0.0135175		424.361	-0.0246987		424.454	-0.0359814
425	0		425.081	-0.00016436		425.174	-0.00603269		425.268	-0.0169899		425.362	-0.0291237		425.455	-0.0410582
426	0		426.081	-0.00102547		426.174	-0.00845261		426.269	-0.0207299		426.363	-0.0337144		426.456	-0.0462038
427	0		427.081	-0.00216356		427.175	-0.0112048		427.269	-0.024691		427.363	-0.0384076		427.457	-0.0513436
428	0		428.081	-0.00358678		428.175	-0.014257		428.27	-0.0288137		428.364	-0.0431282		428.458	-0.0563881
429	0		429.082	-0.0052928		429.176	-0.0175642		429.271	-0.0330305		429.365	-0.0477936		429.459	-0.06125
430	0		430.082	-0.00726558		430.176	-0.0210673		430.271	-0.0372573		430.366	-0.0523059		430.46	-0.0658236
431	0		431.082	-0.00947677		431.176	-0.0246947		431.272	-0.0414051		431.367	-0.0565669		431.461	-0.070002
432	0		432.082	-0.0118842		432.177	-0.0283611		432.272	-0.0453655		432.368	-0.0604579		432.462	-0.0736544
433	0		433.082	-0.014434		433.177	-0.0319702		433.273	-0.0490308		433.368	-0.0638643		433.463	-0.0766764
434	0		434.082	-0.017059		434.177	-0.0354122		434.274	-0.0522783		434.369	-0.0666551		434.464	-0.0789234
435	0		435.083	-0.0196797		435.178	-0.0385669		435.274	-0.0549728		435.37	-0.0686949		435.465	-0.0802706
436	0		436.083	-0.0222047		436.178	-0.041303		436.275	-0.0569783		436.371	-0.069846		436.466	-0.0805718
437	0		437.083	-0.0245309		437.179	-0.0434781		437.275	-0.0581418		437.372	-0.0699546		437.467	-0.079673
438	0		438.083	-0.0265441		438.179	-0.044944		438.276	-0.0583159		438.372	-0.0688754		438.468	-0.0774424
439	0		439.083	-0.0281189		439.179	-0.0455386		439.277	-0.0573306		439.373	-0.0664425		439.469	-0.0737222
440	0		440.083	-0.0291197		440.18	-0.045094		440.277	-0.055026		440.374	-0.0625137		440.47	-0.068368
441	0.0068868		441.083	-0.0225173		441.18	-0.0365527		441.278	-0.0443464		441.375	-0.0500331		441.471	-0.054333
442	0.0213036		442.084	-0.00754617		442.181	-0.019121		442.278	-0.0245067		442.376	-0.0282315		442.473	-0.0308744
443	0.0430302		443.084	0.0156677		443.181	0.00708668		443.279	0.00436558		443.377	0.00274328		443.474	0.00185288
444	0.0717347		444.085	0.0468605		444.182	0.0418207		444.28	0.0420001		444.378	0.0425975		444.475	0.0435429
445	0.106978		445.086	0.0856338		445.183	0.084681		445.281	0.087964		445.38	0.0908738		445.477	0.0937095
446	0.148223		446.087	0.131466		446.184	0.135139		446.283	0.141693		446.381	0.146981		446.479	0.151744
447	0.19484		447.088	0.18372		447.186	0.192521		447.285	0.202474		447.383	0.210177		447.481	0.216885
448	0.246114		448.089	0.241651		448.187	0.256025		448.286	0.269468		448.385	0.2796		448.483	0.288251
449	0.301265		449.091	0.304415		449.189	0.324731		449.289	0.341724		449.388	0.354272		449.486	0.364846
450	0.359448		450.093	0.371074		450.191	0.397622		450.291	0.418169		450.39	0.433104		450.489	0.445565
451	0.419776		451.095	0.440616		451.193	0.473601		451.293	0.497695		451.393	0.514946		451.491	0.529231
452	0.481326		452.097	0.511971		452.196	0.55151		452.296	0.579087		452.395	0.598578		452.494	0.614628
453	0.54316		453.099	0.584027		453.198	0.630141		453.298	0.661098		453.398	0.682769		453.497	0.700514
454	0.604331		454.101	0.655652		454.2	0.708264		454.301	0.742463		454.401	0.766123		454.5	0.785366
455	0.663906		455.103	0.725718		455.202	0.784668		455.303	0.821937		455.403	0.847463		455.503	0.868183
456	0.720974		456.105	0.793109		456.204	0.858138		456.305	0.898319		456.406	0.925613		456.506	0.947666
457	0.774664		457.106	0.856752		457.206	0.927528		457.307	0.970324		457.408	0.999221		457.508	1.0224
458	0.824155		458.108	0.915624		458.208	0.991721		458.309	1.03687		458.41	1.06703		458.51	1.09089
459	0.868693		459.109	0.968789		459.209	1.04973		459.311	1.09694		459.412	1.12832		459.512	1.15343
460	0.907595		460.11	1.01538		460.21	1.10055		460.312	1.1495		460.414	1.18191		460.514	1.20801
461	0.940268		461.11	1.05467		461.211	1.14346		461.313	1.19378		461.415	1.22679		461.516	1.25342
462	0.966213		462.111	1.086		462.212	1.17769		462.314	1.22904		462.416	1.26248		462.517	1.28938
463	0.985033		463.111	1.10889		463.212	1.20275		463.315	1.25477		463.417	1.28845		463.518	1.31539
464	0.996443		464.111	1.12297		464.213	1.21824		464.316	1.27045		464.418	1.3041		464.519	1.33104
465	1.00026		465.112	1.128		465.213	1.22386		465.316	1.27589		465.419	1.30927		465.52	1.33609
466	0.996443		466.112	1.12391		466.214	1.21955		466.317	1.27096		466.42	1.30393		466.522	1.33022
467	0.985033		467.112	1.11075		467.214	1.20529		467.318	1.25567		467.42	1.28799		467.523	1.31325
468	0.966213		468.112	1.08875		468.215	1.18138		468.318	1.2304		468.421	1.2616		468.524	1.28575
469	0.940268		469.113	1.05823		469.215	1.14812		469.319	1.19529		469.423	1.22517		469.525	1.24848
470	0.907595		470.114	1.01969		470.216	1.10606		470.32	1.15102		470.424	1.17945		470.527	1.20196
471	0.868693		471.115	0.973745		471.217	1.05576		471.322	1.09808		471.426	1.12486		471.529	1.14572
472	0.824155		472.116	0.921113		472.219	0.998097		472.323	1.03751		472.427	1.06233		472.531	1.08153
473	0.774664		473.117	0.862632		473.22	0.933834		473.325	0.969927		473.429	0.992622		473.533	1.01033
474	0.720974		474.119	0.799231		474.222	0.864016		474.327	0.896532		474.432	0.916929		474.535	0.932864
475	0.663906		475.12	0.731909		475.224	0.78969		475.329	0.818293		475.434	0.83623		475.538	0.850191
476	0.604331		476.122	0.661728		476.226	0.711997		476.332	0.736489		476.437	0.751808		476.541	0.763705
477	0.54316		477.124	0.589783		477.229	0.632073		477.334	0.652181		477.439	0.664734		477.544	0.674469
478	0.481326		478.126	0.51719		478.231	0.551151		478.337	0.566713		478.442	0.576404		478.547	0.583951
479	0.419776		479.129	0.445068		479.233	0.470378		479.339	0.481241		479.445	0.487995		479.55	0.493257
480	0.359448		480.131	0.374514		480.235	0.390959		480.342	0.397002		480.447	0.400742		480.552	0.403674
481	0.301265		481.132	0.306586		481.237	0.314024		481.344	0.315175		481.45	0.315872		481.555	0.316448
482	0.246114		482.134	0.242287		482.239	0.240649		482.346	0.236875		482.452	0.234512		482.558	0.232725
483	0.19484		483.136	0.182543		483.241	0.17184		483.348	0.163148		483.454	0.157743		483.56	0.153608
484	0.148223		484.137	0.128198		484.243	0.108528		484.35	0.0949818		484.456	0.0865742		484.562	0.0801198
485	0.106978		485.138	0.0800144		485.244	0.0515487		485.351	0.0332324		485.458	0.0218792		485.564	0.0131708
486	0.0717347		486.139	0.0386529		486.245	0.00165947		486.352	-0.0212851		486.459	-0.0354863		486.566	-0.0463923
487	0.0430302		487.139	0.00466418		487.246	-0.0405397		487.353	-0.0679478		487.461	-0.0848928		487.567	-0.0979058
488	0.0213036		488.14	-0.0215232		488.246	-0.0745619		488.354	-0.106231		488.462	-0.125808		488.568	-0.140841
489	0.0068868		489.14	-0.0396088		489.247	-0.100023		489.355	-0.135728		489.463	-0.157762		489.57	-0.174694
490	0		490.14	-0.0494367		490.247	-0.116725		490.355	-0.156177		490.463	-0.180528		490.571	-0.199243
491	0		491.14	-0.0517322		491.247	-0.125379		491.356	-0.168306		491.464	-0.194776		491.572	-0.215146
492	0		492.14	-0.0534888		492.248	-0.132909		492.357	-0.178972		492.465	-0.207395		492.573	-0.229239
493	0		493.14	-0.0548066		493.248	-0.139373		493.357	-0.188291		493.466	-0.218467		493.574	-0.241632
494	0		494.141	-0.0557668		494.249	-0.144906		494.358	-0.19632		494.467	-0.228051		494.575	-0.252377
495	0		495.141	-0.0564505		495.249	-0.149481		495.358	-0.203017		495.467	-0.236018		495.576	-0.26131
496	0		496.141	-0.0569192		496.249	-0.153122		496.359	-0.208429		496.468	-0.242583		496.577	-0.268851
497	0		497.141	-0.0572291		497.25	-0.155944		497.359	-0.212644		497.469	-0.24755		497.578	-0.274323
498	0		498.141	-0.0574174		498.25	-0.157938		498.36	-0.215621		498.47	-0.251236		498.579	-0.278503
499	0		499.141	-0.0575168		499.25	-0.159174		499.361	-0.217464		499.471	-0.253436		499.58	-0.281005
500	0		500.142	-0.0575467		500.251	-0.159562		500.361	-0.218056		500.472	-0.254147		500.581	-0.281808
501	0		501.142	-0.0575091		501.251	-0.15918		501.362	-0.217464		501.472	-0.253429		501.582	-0.280979
502	0		502.142	-0.0574031		502.251	-0.157935		502.362	-0.215621		502.473	-0.251216		502.583	-0.278432
503	0		503.142	-0.0572081		503.252	-0.155941		503.363	-0.212669		503.474	-0.247608		503.584	-0.274373
504	0		504.142	-0.0568947		504.252	-0.153114		504.364	-0.208422		504.475	-0.24256		504.585	-0.268852
505	0		505.142	-0.0564214		505.253	-0.149485		505.364	-0.203048		505.476	-0.23607		505.586	-0.261381
506	0		506.142	-0.0557334		506.253	-0.144865		506.365	-0.19627		506.477	-0.227991		506.587	-0.252275
507	0		507.143	-0.0547674		507.253	-0.139339		507.365	-0.188278		507.477	-0.218449		507.588	-0.241624
508	0		508.143	-0.0534487		508.254	-0.132895		508.366	-0.178977		508.478	-0.207405		508.589	-0.229248
509	0		509.143	-0.0516855		509.254	-0.125338		509.366	-0.168247		509.479	-0.194735		509.59	-0.215094
510	0		510.143	-0.0493876		510.254	-0.116716		510.367	-0.156136		510.48	-0.180504		510.591	-0.199219
511	0.0068868		511.143	-0.0395564		511.255	-0.0999772		511.368	-0.135665		511.481	-0.157728		511.592	-0.174669
512	0.0213036		512.143	-0.0214685		512.255	-0.0745182		512.368	-0.10616		512.482	-0.125737		512.594	-0.140767
513	0.0430302		513.144	0.00472338		513.256	-0.0405039		513.369	-0.0678848		513.483	-0.0848258		513.595	-0.0978168
514.001	0.0717347		514.144	0.0387142		514.257	0.00170907		514.37	-0.0212218		514.484	-0.0354153		514.596	-0.0463083
515.001	0.106978		515.145	0.0800803		515.258	0.0516234		515.371	0.0333308		515.485	0.0219909		515.598	0.0132937
516.002	0.148223		516.146	0.128268		516.259	0.108609		516.373	0.0950875		516.487	0.0866922		516.6	0.0802543
517.003	0.19484		517.148	0.182618		517.26	0.171941		517.375	0.163285		517.489	0.157892		517.602	0.153772
518.005	0.246114		518.149	0.242369		518.262	0.240766		518.376	0.23703		518.491	0.234682		518.604	0.23291
519.006	0.301265		519.151	0.306676		519.264	0.314159		519.379	0.315352		519.493	0.316065		519.607	0.316657
520.008	0.359448		520.153	0.374612		520.266	0.391115		520.381	0.397203		520.496	0.400963		520.61	0.403917
521.01	0.419776		521.154	0.445176		521.268	0.470553		521.383	0.481455		521.498	0.488225		521.612	0.493506
522.012	0.481326		522.157	0.517308		522.27	0.551343		522.386	0.566942		522.501	0.576651		522.615	0.584217
523.014	0.54316		523.159	0.589912		523.273	0.632306		523.388	0.652466		523.504	0.665047		523.618	0.674798
524.015	0.604331		524.161	0.661866		524.275	0.712242		524.391	0.736772		524.507	0.752118		524.621	0.764045
525.017	0.663906		525.163	0.732057		525.277	0.78995		525.393	0.818598		525.509	0.836563		525.624	0.850561
526.019	0.720974		526.164	0.799388		526.279	0.864307		526.395	0.896866		526.512	0.917281		526.627	0.933232
527.02	0.774664		527.166	0.8628		527.281	0.934127		527.397	0.970299		527.514	0.993008		527.629	1.01072
528.022	0.824155		528.167	0.921289		528.283	0.998406		528.399	1.03783		528.516	1.06268		528.631	1.0819
529.023	0.868693		529.169	0.973931		529.284	1.05611		529.401	1.09849		529.518	1.12531		529.633	1.14616
530.023	0.907595		530.169	1.01989		530.285	1.10636		530.402	1.15132		530.519	1.17972		530.635	1.20226
531.024	0.940268		531.17	1.05843		531.286	1.14847		531.403	1.19566		531.521	1.22562		531.637	1.24892
532.024	0.966213		532.171	1.08895		532.287	1.18177		532.404	1.23076		532.522	1.26202		532.638	1.28623
533.024	0.985033		533.171	1.11096		533.287	1.20567		533.405	1.25609		533.523	1.28836		533.639	1.31367
534.024	0.996443		534.171	1.12412		534.288	1.21991		534.406	1.2714		534.524	1.30431		534.64	1.3307
535.024	1.00026		535.171	1.12821		535.288	1.22422		535.406	1.27626		535.524	1.30963		535.641	1.33645
536.024	0.996443		536.172	1.12318		536.288	1.21857		536.407	1.27082		536.525	1.30443		536.643	1.3314
537.024	0.985033		537.172	1.1091		537.289	1.20316		537.408	1.25518		537.526	1.28882		537.644	1.31582
538.025	0.966213		538.172	1.0862		538.289	1.17804		538.408	1.22938		538.527	1.26279		538.645	1.28967
539.025	0.940268		539.173	1.05486		539.29	1.14376		539.409	1.19411		539.528	1.2271		539.646	1.2536
540.026	0.907595		540.173	1.01557		540.291	1.10087		540.41	1.14986		540.53	1.18222		540.648	1.20808
541.026	0.868693		541.174	0.968968		541.292	1.05003		541.412	1.09725		541.531	1.1287		541.65	1.15374
542.027	0.824155		542.175	0.915795		542.294	0.992006		542.413	1.03719		542.533	1.06738		542.652	1.0914
543.029	0.774664		543.177	0.856908		543.295	0.927808		543.415	0.970611		543.535	0.999541		543.654	1.02275
544.03	0.720974		544.178	0.793249		544.297	0.858404		544.417	0.898613		544.537	0.925906		544.656	0.947943
545.032	0.663906		545.18	0.725848		545.299	0.784913		545.419	0.822175		545.54	0.847719		545.659	0.868449
546.033	0.604331		546.182	0.655769		546.301	0.708496		546.422	0.742717		546.542	0.766419		546.662	0.785679
547.035	0.54316		547.184	0.584129		547.303	0.630339		547.424	0.661318		547.545	0.683008		547.665	0.700756
548.037	0.481326		548.186	0.512057		548.306	0.551685		548.427	0.579275		548.548	0.598793		548.668	0.614857
549.039	0.419776		549.188	0.440687		549.308	0.473761		549.429	0.497872		549.55	0.51514		549.671	0.529437
550.041	0.359448		550.19	0.37113		550.31	0.397757		550.432	0.418327		550.553	0.43327		550.673	0.445735
551.043	0.301265		551.192	0.304457		551.312	0.324843		551.434	0.341851		551.555	0.354414		551.676	0.364989
552.044	0.246114		552.194	0.241681		552.314	0.256114		552.436	0.269578		552.558	0.279719		552.679	0.288379
553.045	0.19484		553.195	0.183738		553.316	0.192591		553.438	0.202563		553.56	0.210273		553.681	0.216989
554.047	0.148223		554.196	0.131473		554.317	0.135189		554.44	0.141761		554.562	0.147054		554.683	0.151824
555.047	0.106978		555.198	0.0856319		555.319	0.0847149		555.441	0.0880151		555.563	0.0909279		555.685	0.0937702
556.048	0.0717347		556.198	0.04685		556.32	0.0418387		556.442	0.04203		556.565	0.0426278		556.687	0.0435797
557.048	0.0430302		557.199	0.0156511		557.32	0.00709348		557.443	0.00438368		557.566	0.00275168		557.688	0.00185928
558.049	0.0213036		558.199	-0.00756857		558.321	-0.0191269		558.444	-0.0245055		558.567	-0.028235		558.69	-0.0308782
559.049	0.0068868		559.2	-0.0225436		559.321	-0.0365644		559.445	-0.0443549		559.568	-0.0500509		559.691	-0.0543509
560.049	0		560.2	-0.0291491		560.322	-0.0451154		560.445	-0.0550463		560.569	-0.062546		560.692	-0.0683994
561.049	0		561.2	-0.0281496		561.322	-0.0455629		561.446	-0.0573574		561.57	-0.0664794		561.693	-0.073754
562.049	0		562.2	-0.0265757		562.323	-0.0449721		562.447	-0.0583476		562.571	-0.0689163		562.694	-0.0774798
563.049	0		563.2	-0.0245621		563.323	-0.0435099		563.447	-0.0581775		563.571	-0.0700029		563.695	-0.0797203
564.049	0		564.2	-0.0222348		564.323	-0.0413379		564.448	-0.0570194		564.572	-0.0699039		564.696	-0.0806312
565.049	0		565.201	-0.0197076		565.324	-0.0386015		565.449	-0.0550177		565.573	-0.0687555		565.697	-0.0803394
566.049	0		566.201	-0.0170842		566.324	-0.0354471		566.449	-0.0523234		566.574	-0.0667227		566.698	-0.0790138
567.049	0		567.201	-0.0144556		567.324	-0.0320028		567.45	-0.0490781		567.575	-0.0639328		567.699	-0.0767609
568.049	0		568.201	-0.0119019		568.325	-0.0283916		568.45	-0.0454112		568.575	-0.0605258		568.7	-0.0737365
569.049	0		569.201	-0.00948996		569.325	-0.0247218		569.451	-0.0414489		569.576	-0.0566339		569.701	-0.070086
570.049	0		570.202	-0.00727462		570.326	-0.0210904		570.452	-0.0372991		570.577	-0.0523725		570.702	-0.0659053
571.049	0		571.202	-0.00529698		571.326	-0.0175826		571.452	-0.0330696		571.578	-0.0478559		571.703	-0.0613319
572.049	0		572.202	-0.00358634		572.326	-0.0142698		572.453	-0.0288491		572.578	-0.0431869		572.704	-0.0564667
573.049	0		573.202	-0.00215826		573.327	-0.011212		573.453	-0.0247223		573.579	-0.0384624		573.705	-0.0514191
574.049	0		574.202	-0.00101642		574.327	-0.00845461		574.454	-0.0207568		574.58	-0.0337641		574.706	-0.0462777
575.049	0		575.202	-0.000150858		575.327	-0.00602989		575.455	-0.0170127		575.581	-0.0291689		575.707	-0.0411269
576.049	0		576.203	0.000458058		576.328	-0.00395636		576.455	-0.0135359		576.582	-0.0247387		576.708	-0.0360442
577.049	0		577.203	0.000841228		577.328	-0.00223951		577.456	-0.0103631		577.582	-0.0205304		577.709	-0.0310978
578.049	0		578.203	0.00103576		578.328	-0.000871821		578.456	-0.00751818		578.583	-0.0165871		578.71	-0.026345
579.049	0		579.203	0.00108249		579.329	0.000166427		579.457	-0.00501612		579.584	-0.0129434		579.711	-0.0218319
580.049	0		580.203	0.00102215		580.329	0.000905287		580.458	-0.00286032		580.585	-0.00962423		580.712	-0.0175999
581.049	0		581.204	0.000891667		581.33	0.00138313		581.458	-0.00104678		581.586	-0.00664569		581.714	-0.0136794
582.049	0		582.204	0.000724118		582.33	0.00164264		582.459	0.000437642		582.586	-0.00401568		582.715	-0.0100923
583.049	0		583.204	0.000545131		583.33	0.00172746		583.46	0.00161187		583.587	-0.00173399		583.716	-0.00685286
584.049	0		584.204	0.00037537		584.331	0.0016797		584.46	0.00250038		584.588	0.000206113		584.717	-0.00396836
585.049	0		585.204	0.000227955		585.331	0.00153773		585.461	0.00313112		585.589	0.00181721		585.718	-0.001439
586.049	0		586.204	0.000110544		586.331	0.00133568		586.461	0.00353451		586.59	0.00311689		586.719	0.000740842
587.049	0		587.205	2.56022e-05		587.332	0.00110184		587.462	0.00374202		587.59	0.00412638		587.72	0.00258193
588.049	0		588.205	-2.92153e-05		588.332	0.00085975		588.463	0.00378493		588.591	0.00487002		588.721	0.00409931
589.049	0		589.205	-5.79581e-05		589.332	0.000626664		589.463	0.00369383		589.592	0.00537375		589.722	0.00531176
590.049	0		590.205	-6.75235e-05		590.333	0.000415531		590.464	0.00349751		590.593	0.00566531		590.723	0.00624124
591.049	0		591.205	-6.34192e-05		591.333	0.000233896		591.464	0.00322271		591.594	0.00577227		591.724	0.00691092
592.049	0		592.206	-5.23536e-05		592.334	8.60169e-05		592.465	0.00289352		592.594	0.00572205		592.725	0.00734569
593.049	0		593.206	-3.80108e-05		593.334	-2.76493e-05		593.466	0.00253128		593.595	0.00554154		593.726	0.00757168
594.049	0		594.206	-2.45708e-05		594.334	-0.000108701		594.466	0.00215443		594.596	0.00525596		594.727	0.00761457
595.049	0		595.206	-1.30203e-05		595.335	-0.000160702		595.467	0.00177829		595.597	0.00488934		595.728	0.00750037
596.049	0		596.206	-4.92632e-06		596.335	-0.00018805		596.467	0.00141545		596.598	0.00446352		596.729	0.00725421
597.049	0		597.206	4.81341e-07		597.335	-0.000195629		597.468	0.00107555		597.599	0.00399844		597.73	0.00689948
598.049	0		598.207	3.08672e-06		598.336	-0.000188307		598.469	0.00076578		598.599	0.0035118		598.731	0.00645976
599.049	0		599.207	4.09265e-06		599.336	-0.000170566		599.469	0.000490897		599.6	0.00301885		599.732	0.00595489
600.049	0		600.207	3.80584e-06		600.336	-0.000146438		600.47	0.000253615		600.601	0.00253281		600.733	0.00540556
601.049	0		601.207	3.06828e-06		601.337	-0.000119206		601.471	5.48411e-05		601.602	0.00206457		601.734	0.00482849
602.049	0		602.207	2.13278e-06		602.337	-9.15215e-05		602.471	-0.000106011		602.603	0.00162283		602.735	0.00423919
603.049	0		603.208	1.27117e-06		603.338	-6.53057e-05		603.472	-0.000230744		603.604	0.00121427		603.736	0.00365161
604.049	0		604.208	6.01962e-07		604.338	-4.19113e-05		604.472	-0.000322077		604.604	0.000843697		604.737	0.0030771
605.049	0		605.208	6.90561e-08		605.338	-2.219e-05		605.473	-0.000383365		605.605	0.000514202		605.738	0.00252558
606.049	0		606.208	-2.94829e-07		606.339	-6.5644e-06		606.474	-0.00041837		606.606	0.000227331		606.739	0.00200475
607.049	0		607.208	-5.48622e-07		607.339	4.93697e-06		607.474	-0.000431065		607.607	-1.67055e-05		607.74	0.00152086
608.049	0		608.208	-6.95218e-07		608.339	1.26413e-05		608.475	-0.000425448		608.608	-0.000218809		608.742	0.00107839
609.049	0		609.209	-7.69134e-07		609.34	1.71267e-05		609.475	-0.00040537		609.609	-0.000380795		609.743	0.000680359
610.049	0		610.209	-7.99657e-07		610.34	1.90748e-05		610.476	-0.000374467		610.609	-0.000505174		610.744	0.000328457
611.049	0		611.209	-8.03047e-07		611.341	1.91466e-05		611.477	-0.000336051		611.61	-0.000594994		611.745	2.31573e-05
612.049	0		612.209	-7.97285e-07		612.341	1.78733e-05		612.477	-0.000293078		612.611	-0.000653679		612.746	-0.000236078
613.049	0		613.209	-7.84341e-07		613.341	1.57021e-05		613.478	-0.000248048		613.612	-0.00068493		613.747	-0.000450739
614.049	0		614.21	-7.67184e-07		614.342	1.29913e-05		614.478	-0.000203083		614.613	-0.000692509		614.748	-0.000622968
615.049	0		615.21	-7.58999e-07		615.342	1.00754e-05		615.479	-0.000159877		615.613	-0.000680192		615.749	-0.000755403
616.049	0		616.21	-7.6228e-07		616.342	7.24467e-06		616.48	-0.000119731		616.614	-0.00065173		616.75	-0.000851401
617.049	0		617.21	-7.88277e-07		617.343	4.70669e-06		617.48	-8.35757e-05		617.615	-0.000610615		617.751	-0.000914211
618.049	0		618.21	-8.35957e-07		618.343	2.59338e-06		618.481	-5.20141e-05		618.616	-0.000560216		618.752	-0.000947578
619.049	0		619.211	-9.10746e-07		619.343	9.30886e-07		619.482	-2.53334e-05		619.617	-0.000503462		619.753	-0.000955275
620.049	0		620.211	-1.00768e-06		620.344	-3.0006e-07		620.482	-3.56609e-06		620.618	-0.000443061		620.754	-0.000940944
621.049	0		621.211	-1.12035e-06		621.344	-1.15819e-06		621.483	1.34505e-05		621.618	-0.000381283		621.755	-0.000908291
622.049	0		622.211	-1.23185e-06		622.345	-1.68555e-06		622.483	2.60442e-05		622.619	-0.000320102		622.756	-0.000860831
623.049	0		623.211	-1.32662e-06		623.345	-1.92398e-06		623.484	3.46577e-05		623.62	-0.000261123		623.757	-0.000801912
624.049	0		624.211	-1.38553e-06		624.345	-1.9272e-06		624.485	3.97864e-05		624.621	-0.000205615		624.758	-0.000734592
625.049	0		625.212	-1.40392e-06		625.346	-1.79297e-06		625.485	4.19663e-05		625.622	-0.000154579		625.759	-0.000661639
626.049	0		626.212	-1.3724e-06		626.346	-1.60841e-06		626.486	4.17509e-05		626.623	-0.000108683		626.76	-0.000585604
627.049	0		627.212	-1.27387e-06		627.346	-1.4531e-06		627.486	3.96918e-05		627.623	-6.83605e-05		627.761	-0.000508707
628.049	0		628.212	-1.08604e-06		628.347	-1.37018e-06		628.487	3.62813e-05		628.624	-3.38155e-05		628.763	-0.000432852
629.049	0		629.212	-7.8114e-07		629.347	-1.35806e-06		629.488	3.19963e-05		629.625	-5.01497e-06		629.764	-0.000359589
630.049	0		630.213	-3.37423e-07		630.348	-1.38831e-06		630.488	2.72459e-05		630.626	1.82695e-05		630.765	-0.000290244
631.049	0		631.213	2.64823e-07		631.348	-1.41893e-06		631.489	2.23548e-05		631.627	3.63657e-05		631.766	-0.000225827
632.049	0		632.213	1.03976e-06		632.348	-1.3994e-06		632.489	1.75939e-05		632.628	4.97073e-05		632.767	-0.000167098
633.049	0		633.213	1.99015e-06		633.349	-1.31037e-06		633.49	1.31839e-05		633.628	5.88005e-05		633.768	-0.000114526
634.049	0		634.213	3.09011e-06		634.349	-1.18451e-06		634.491	9.26013e-06		634.629	6.41679e-05		634.769	-6.83777e-05
635.049	0		635.213	4.29867e-06		635.349	-1.08485e-06		635.491	5.92199e-06		635.63	6.63476e-05		635.77	-2.8724e-05
636.049	0		636.214	5.55881e-06		636.35	-1.06479e-06		636.492	3.20585e-06		636.631	6.58682e-05		636.771	4.55079e-06
637.049	0		637.214	6.81132e-06		637.35	-1.13159e-06		637.492	1.10851e-06		637.632	6.32521e-05		637.772	3.17191e-05
638.049	0		638.214	7.98975e-06		638.35	-1.2363e-06		638.493	-4.09491e-07		638.633	5.89878e-05		638.773	5.31603e-05
639.049	0		639.214	9.04396e-06		639.351	-1.31813e-06		639.494	-1.43182e-06		639.633	5.35315e-05		639.774	6.93013e-05
640.049	0		640.214	9.9281e-06		640.351	-1.32488e-06		640.494	-2.05134e-06		640.634	4.73047e-05		640.775	8.06465e-05
641.049	0		641.215	1.06066e-05		641.352	-1.25663e-06		641.495	-2.36958e-06		641.635	4.07013e-05		641.776	8.77352e-05
642.049	0		642.215	1.10501e-05		642.352	-1.15378e-06		642.496	-2.4753e-06		642.636	3.40476e-05		642.777	9.11209e-05
643.049	0		643.215	1.12451e-05		643.352	-1.08383e-06		643.496	-2.45222e-06		643.637	2.761e-05		643.778	9.13399e-05
644.049	0		644.215	1.1185e-05		644.353	-1.07645e-06		644.497	-2.35319e-06		644.638	2.161e-05		644.779	8.89499e-05
645.049	0		645.215	1.08764e-05		645.353	-1.13045e-06		645.497	-2.21869e-06		645.638	1.62037e-05		645.78	8.44794e-05
646.049	0		646.215	1.0327e-05		646.353	-1.21808e-06		646.498	-2.07828e-06		646.639	1.14901e-05		646.781	7.84301e-05
647.049	0		647.216	9.56306e-06		647.354	-1.28834e-06		647.499	-1.93922e-06		647.64	7.52474e-06		647.783	7.12521e-05
648.049	0		648.216	8.61732e-06		648.354	-1.31621e-06		648.499	-1.8198e-06		648.641	4.30553e-06		648.784	6.33622e-05
649.049	0		649.216	7.53147e-06		649.354	-1.31209e-06		649.5	-1.72318e-06		649.642	1.80083e-06		649.785	5.51255e-05
650.049	0		650.216	6.34893e-06		650.355	-1.2966e-06		650.5	-1.6378e-06		650.643	-4.75411e-08		650.786	4.68663e-05
651.049	0		651.216	5.11783e-06		651.355	-1.29791e-06		651.501	-1.57034e-06		651.644	-1.32876e-06		651.787	3.8847e-05
652.049	0		652.217	3.8885e-06		652.356	-1.31709e-06		652.502	-1.52245e-06		652.644	-2.14425e-06		652.788	3.12754e-05
653.049	0		653.217	2.71031e-06		653.356	-1.35068e-06		653.502	-1.48431e-06		653.645	-2.58471e-06		653.789	2.43336e-05
654.049	0		654.217	1.63381e-06		654.356	-1.38306e-06		654.503	-1.45576e-06		654.646	-2.76013e-06		654.79	1.81309e-05
655.049	0		655.217	6.95698e-07		655.357	-1.40615e-06		655.503	-1.43664e-06		655.647	-2.73863e-06		655.791	1.27538e-05
656.049	0		656.217	-7.75981e-08		656.357	-1.4197e-06		656.504	-1.42261e-06		656.648	-2.59739e-06		656.792	8.24603e-06
657.049	0		657.217	-6.70087e-07		657.357	-1.41734e-06		657.505	-1.40692e-06		657.649	-2.38475e-06		657.793	4.59739e-06
658.049	0		658.218	-1.08952e-06		658.358	-1.4119e-06		658.505	-1.39879e-06		658.649	-2.14625e-06		658.794	1.78898e-06
659.049	0		659.218	-1.36162e-06		659.358	-1.41187e-06		659.506	-1.40323e-06		659.65	-1.92969e-06		659.795	-2.60712e-07
660.049	0		660.218	-1.5066e-06		660.359	-1.4151e-06		660.507	-1.39413e-06		660.651	-1.73607e-06		660.796	-1.63418e-06
661.049	0		661.218	-1.55731e-06		661.359	-1.43464e-06		661.507	-1.39352e-06		661.652	-1.5983e-06		661.797	-2.46333e-06
662.049	0		662.218	-1.55164e-06		662.359	-1.45855e-06		662.508	-1.39636e-06		662.653	-1.50554e-06		662.798	-2.86904e-06
663.049	0		663.219	-1.51969e-06		663.36	-1.48173e-06		663.508	-1.40695e-06		663.653	-1.46232e-06		663.799	-2.98701e-06
664.049	0		664.219	-1.48701e-06		664.36	-1.50729e-06		664.509	-1.4275e-06		664.654	-1.45123e-06		664.8	-2.90734e-06
665.049	0		665.219	-1.46525e-06		665.36	-1.52133e-06		665.51	-1.4386e-06		665.655	-1.45135e-06		665.802	-2.69793e-06
666.049	0		666.219	-1.45956e-06		666.361	-1.5237e-06		666.51	-1.44412e-06		666.656	-1.45142e-06		666.803	-2.41685e-06
667.049	0		667.219	-1.47582e-06		667.361	-1.53079e-06		667.511	-1.44818e-06		667.657	-1.46442e-06		667.804	-2.13629e-06
668.049	0		668.219	-1.50353e-06		668.361	-1.53969e-06		668.511	-1.46456e-06		668.658	-1.48408e-06		668.805	-1.8947e-06
669.049	0		669.22	-1.52901e-06		669.362	-1.54851e-06		669.512	-1.48725e-06		669.658	-1.5093e-06		669.806	-1.71021e-06
670.049	0		670.22	-1.54685e-06		670.362	-1.56075e-06		670.513	-1.51098e-06		670.659	-1.52682e-06		670.807	-1.57718e-06
671.049	0		671.22	-1.55672e-06		671.363	-1.57763e-06		671.513	-1.53473e-06		671.66	-1.54723e-06		671.808	-1.49802e-06
672.049	0		672.22	-1.56859e-06		672.363	-1.59755e-06		672.514	-1.55612e-06		672.661	-1.57041e-06		672.809	-1.46552e-06
673.049	0		673.22	-1.59205e-06		673.363	-1.61117e-06		673.514	-1.56838e-06		673.662	-1.5831e-06		673.81	-1.448e-06
674.049	0		674.221	-1.62645e-06		674.364	-1.62635e-06		674.515	-1.59284e-06		674.663	-1.60529e-06		674.811	-1.47232e-06
675.049	0		675.221	-1.67322e-06		675.364	-1.62418e-06		675.516	-1.60471e-06		675.663	-1.60819e-06		675.812	-1.49451e-06
676.049	0		676.221	-1.71859e-06		676.364	-1.61382e-06		676.516	-1.61814e-06		676.664	-1.60754e-06		676.813	-1.514e-06
677.049	0		677.221	-1.74929e-06		677.365	-1.59754e-06		677.517	-1.63245e-06		677.665	-1.60781e-06		677.814	-1.55301e-06
678.049	0		678.221	-1.74755e-06		678.365	-1.58715e-06		678.518	-1.64901e-06		678.666	-1.6049e-06		678.815	-1.58774e-06
679.049	0		679.221	-1.70549e-06		679.365	-1.58866e-06		679.518	-1.66228e-06		679.667	-1.61122e-06		679.816	-1.62373e-06
680.049	0		680.222	-1.61811e-06		680.366	-1.59151e-06		680.519	-1.65924e-06		680.668	-1.60525e-06		680.817	-1.64041e-06
681.049	0		681.222	-1.50821e-06		681.366	-1.6118e-06		681.519	-1.66355e-06		681.668	-1.6195e-06		681.818	-1.65643e-06
682.049	0		682.222	-1.40811e-06		682.367	-1.63152e-06		682.52	-1.65972e-06		682.669	-1.63711e-06		682.819	-1.65461e-06
683.049	0		683.222	-1.3391e-06		683.367	-1.64876e-06		683.521	-1.65697e-06		683.67	-1.66953e-06		683.82	-1.65518e-06
684.049	0		684.222	-1.31397e-06		684.367	-1.65334e-06		684.521	-1.65026e-06		684.671	-1.70419e-06		684.821	-1.64578e-06
685.049	0		685.223	-1.33102e-06		685.368	-1.65519e-06		685.522	-1.64803e-06		685.672	-1.74181e-06		685.823	-1.62811e-06
686.049	0		686.223	-1.38231e-06		686.368	-1.66314e-06		686.522	-1.65144e-06		686.673	-1.77351e-06		686.824	-1.6202e-06
687.049	0		687.223	-1.44124e-06		687.368	-1.67018e-06		687.523	-1.65695e-06		687.673	-1.78165e-06		687.825	-1.61417e-06
688.049	0		688.223	-1.48746e-06		688.369	-1.6776e-06		688.524	-1.64803e-06		688.674	-1.75691e-06		688.826	-1.60119e-06
689.049	0		689.223	-1.51332e-06		689.369	-1.68802e-06		689.524	-1.65805e-06		689.675	-1.73994e-06		689.827	-1.61078e-06
690.049	0		690.224	-1.52989e-06		690.37	-1.70064e-06		690.525	-1.66304e-06		690.676	-1.71099e-06		690.828	-1.61279e-06
691.049	0		691.224	-1.54703e-06		691.37	-1.71567e-06		691.525	-1.67314e-06		691.677	-1.70148e-06		691.829	-1.63764e-06
692.049	0		692.224	-1.58369e-06		692.37	-1.73326e-06		692.526	-1.69923e-06		692.678	-1.70848e-06		692.83	-1.66534e-06
693.049	0		693.224	-1.65699e-06		693.371	-1.74524e-06		693.527	-1.71669e-06		693.678	-1.7212e-06		693.831	-1.70077e-06
694.049	0		694.224	-1.76306e-06		694.371	-1.75452e-06		694.527	-1.73112e-06		694.679	-1.7315e-06		694.832	-1.71881e-06
695.049	0		695.224	-1.88946e-06		695.371	-1.7675e-06		695.528	-1.75586e-06		695.68	-1.75413e-06		695.833	-1.75236e-06
696.049	0		696.225	-2.01068e-06		696.372	-1.78032e-06		696.529	-1.78679e-06		696.681	-1.78296e-06		696.834	-1.79088e-06
697.049	0		697.225	-2.10256e-06		697.372	-1.79125e-06		697.529	-1.80866e-06		697.682	-1.7969e-06		697.835	-1.82376e-06
698.049	0		698.225	-2.15495e-06		698.373	-1.79457e-06		698.53	-1.82484e-06		698.682	-1.79966e-06		698.836	-1.83871e-06
699.049	0		699.225	-2.16554e-06		699.373	-1.80033e-06		699.53	-1.83702e-06		699.683	-1.79604e-06		699.837	-1.84971e-06
700.049	0		700.225	-2.14771e-06		700.373	-1.80639e-06		700.531	-1.84288e-06		700.684	-1.79144e-06		700.838	-1.86088e-06
701.049	0		701.226	-2.11211e-06		701.374	-1.81318e-06		701.532	-1.84939e-06		701.685	-1.79569e-06		701.839	-1.87314e-06
702.049	0		702.226	-2.07734e-06		702.374	-1.8195e-06		702.532	-1.8516e-06		702.686	-1.79782e-06		702.84	-1.87416e-06
703.049	0		703.226	-2.0547e-06		703.374	-1.82763e-06		703.533	-1.85503e-06		703.687	-1.80198e-06		703.841	-1.87125e-06
704.049	0		704.226	-2.04767e-06		704.375	-1.82407e-06		704.534	-1.84972e-06		704.688	-1.80419e-06		704.842	-1.86298e-06
705.049	0		705.226	-2.05028e-06		705.375	-1.81497e-06		705.534	-1.82955e-06		705.688	-1.78465e-06		705.844	-1.83101e-06
706.049	0		706.226	-2.05528e-06		706.376	-1.81257e-06		706.535	-1.82302e-06		706.689	-1.78789e-06		706.845	-1.82577e-06
707.049	0		707.227	-2.05186e-06		707.376	-1.81333e-06		707.535	-1.82292e-06		707.69	-1.79636e-06		707.846	-1.82127e-06
708.049	0		708.227	-2.03405e-06		708.376	-1.81723e-06		708.536	-1.83255e-06		708.691	-1.80569e-06		708.847	-1.82021e-06
709.049	0		709.227	-2.00137e-06		709.377	-1.81411e-06		709.537	-1.83607e-06		709.692	-1.80653e-06		709.848	-1.82196e-06
710.049	0		710.227	-1.9674e-06		710.377	-1.8128e-06		710.537	-1.84562e-06		710.693	-1.80352e-06		710.849	-1.82561e-06
711.049	0		711.227	-1.94782e-06		711.378	-1.81702e-06		711.538	-1.86118e-06		711.693	-1.79726e-06		711.85	-1.82331e-06
712.049	0		712.228	-1.94927e-06		712.378	-1.83612e-06		712.539	-1.88149e-06		712.694	-1.80448e-06		712.851	-1.83427e-06
713.049	0		713.228	-1.9735e-06		713.378	-1.86145e-06		713.539	-1.90742e-06		713.695	-1.82158e-06		713.852	-1.85489e-06
714.049	0		714.228	-2.01059e-06		714.379	-1.88805e-06		714.54	-1.93161e-06		714.696	-1.84092e-06		714.853	-1.88869e-06
715.049	0		715.228	-2.05585e-06		715.379	-1.91668e-06		715.54	-1.95438e-06		715.697	-1.86751e-06		715.854	-1.92955e-06
716.049	0		716.228	-2.09713e-06		716.38	-1.9485e-06		716.541	-1.98833e-06		716.698	-1.91409e-06		716.855	-1.9755e-06
717.049	0		717.228	-2.11907e-06		717.38	-1.96602e-06		717.542	-2.0086e-06		717.698	-1.94657e-06		717.857	-1.99335e-06
718.049	0		718.229	-2.11768e-06		718.38	-1.97944e-06		718.542	-2.03034e-06		718.699	-1.97765e-06		718.858	-2.00448e-06
719.049	0		719.229	-2.09671e-06		719.381	-1.99066e-06		719.543	-2.04144e-06		719.7	-1.99903e-06		719.859	-2.00934e-06
720.049	0		720.229	-2.06213e-06		720.381	-2.00279e-06		720.543	-2.04473e-06		720.701	-2.00851e-06		720.86	-2.00597e-06
721.049	0		721.229	-2.02669e-06		721.381	-2.00732e-06		721.544	-2.03804e-06		721.702	-2.00712e-06		721.861	-1.98721e-06
722.049	0		722.229	-2.00128e-06		722.382	-2.00792e-06		722.545	-2.03171e-06		722.703	-2.00978e-06		722.861	-1.98341e-06
723.049	0		723.23	-1.98468e-06		723.382	-2.00789e-06		723.545	-2.02359e-06		723.703	-2.01982e-06		723.862	-1.99013e-06
724.049	0		724.23	-1.97091e-06		724.383	-2.00664e-06		724.546	-2.01151e-06		724.704	-2.03181e-06		724.864	-1.99146e-06
725.049	0		725.23	-1.95837e-06		725.383	-2.01634e-06		725.546	-2.01451e-06		725.705	-2.05659e-06		725.865	-2.00181e-06
726.049	0		726.23	-1.94002e-06		726.383	-2.01813e-06		726.547	-2.01561e-06		726.706	-2.0711e-06		726.866	-1.99825e-06
727.049	0		727.23	-1.91232e-06		727.384	-2.02058e-06		727.548	-2.01788e-06		727.707	-2.08033e-06		727.867	-2.0015e-06
728.049	0		728.23	-1.88262e-06		728.384	-2.02877e-06		728.548	-2.02801e-06		728.708	-2.09147e-06		728.868	-2.00921e-06
729.049	0		729.231	-1.85565e-06		729.385	-2.03593e-06		729.549	-2.03525e-06		729.709	-2.10146e-06		729.869	-2.01821e-06
730.049	0		730.231	-1.84618e-06		730.385	-2.04207e-06		730.549	-2.04038e-06		730.709	-2.10418e-06		730.87	-2.03663e-06
731.049	0		731.231	-1.86057e-06		731.385	-2.06142e-06		731.55	-2.05338e-06		731.71	-2.10553e-06		731.871	-2.05913e-06
732.049	0		732.231	-1.89532e-06		732.386	-2.07462e-06		732.551	-2.07021e-06		732.711	-2.10472e-06		732.872	-2.08044e-06
733.049	0		733.231	-1.94626e-06		733.386	-2.08612e-06		733.551	-2.08794e-06		733.712	-2.09492e-06		733.873	-2.08014e-06
734.049	0		734.232	-2.00448e-06		734.387	-2.10818e-06		734.552	-2.11612e-06		734.713	-2.10757e-06		734.874	-2.10147e-06
735.049	0		735.232	-2.05336e-06		735.387	-2.12397e-06		735.553	-2.12906e-06		735.714	-2.10913e-06		735.876	-2.09892e-06
736.049	0		736.232	-2.08881e-06		736.387	-2.14556e-06		736.553	-2.14302e-06		736.714	-2.12704e-06		736.877	-2.10934e-06
737.049	0		737.232	-2.11231e-06		737.388	-2.16073e-06		737.554	-2.1383e-06		737.715	-2.1356e-06		737.878	-2.11153e-06
738.049	0		738.232	-2.12815e-06		738.388	-2.18546e-06		738.554	-2.15032e-06		738.716	-2.15211e-06		738.879	-2.1281e-06
739.049	0		739.232	-2.13263e-06		739.389	-2.2069e-06		739.555	-2.15984e-06		739.717	-2.16925e-06		739.88	-2.14772e-06
740.049	0		740.233	-2.14143e-06		740.389	-2.22305e-06		740.556	-2.16943e-06		740.718	-2.17941e-06		740.881	-2.15572e-06
741.049	0		741.233	-2.15219e-06		741.389	-2.24303e-06		741.556	-2.18779e-06		741.719	-2.19193e-06		741.882	-2.16992e-06
742.049	0		742.233	-2.16129e-06		742.39	-2.24587e-06		742.557	-2.1953e-06		742.72	-2.19984e-06		742.883	-2.18388e-06
743.049	0		743.233	-2.16629e-06		743.39	-2.25277e-06		743.558	-2.20488e-06		743.72	-2.20553e-06		743.884	-2.19488e-06
744.049	0		744.233	-2.165e-06		744.391	-2.26081e-06		744.558	-2.21322e-06		744.721	-2.2118e-06		744.885	-2.20333e-06
745.049	0		745.234	-2.154e-06		745.391	-2.26752e-06		745.559	-2.21697e-06		745.722	-2.21898e-06		745.886	-2.2017e-06
746.049	0		746.234	-2.13858e-06		746.391	-2.27391e-06		746.56	-2.2226e-06		746.723	-2.2305e-06		746.887	-2.20946e-06
747.049	0		747.234	-2.12742e-06		747.392	-2.27708e-06		747.56	-2.23122e-06		747.724	-2.24065e-06		747.888	-2.21531e-06
748.049	0		748.234	-2.12813e-06		748.392	-2.27004e-06		748.561	-2.23346e-06		748.724	-2.23378e-06		748.889	-2.2156e-06
749.049	0		749.234	-2.1446e-06		749.393	-2.26333e-06		749.561	-2.23957e-06		749.725	-2.22564e-06		749.89	-2.21295e-06
750.049	0		750.234	-2.17827e-06		750.393	-2.2634e-06		750.562	-2.25863e-06		750.726	-2.22785e-06		750.891	-2.22806e-06
751.049	0		751.235	-2.22114e-06		751.393	-2.25066e-06		751.563	-2.26166e-06		751.727	-2.21461e-06		751.892	-2.22994e-06
752.049	0		752.235	-2.26643e-06		752.394	-2.24946e-06		752.563	-2.27433e-06		752.728	-2.21802e-06		752.893	-2.24833e-06
753.049	0		753.235	-2.30571e-06		753.394	-2.24767e-06		753.564	-2.27596e-06		753.729	-2.21371e-06		753.894	-2.25696e-06
754.049	0		754.235	-2.33627e-06		754.395	-2.25619e-06		754.564	-2.28504e-06		754.73	-2.22032e-06		754.896	-2.27428e-06
755.049	0		755.235	-2.35986e-06		755.395	-2.2638e-06		755.565	-2.2883e-06		755.731	-2.22462e-06		755.897	-2.28366e-06
756.049	0		756.236	-2.3805e-06		756.396	-2.26581e-06		756.566	-2.28795e-06		756.731	-2.22583e-06		756.898	-2.2905e-06
757.049	0		757.236	-2.39927e-06		757.396	-2.27119e-06		757.566	-2.29279e-06		757.732	-2.2326e-06		757.899	-2.30491e-06
758.049	0		758.236	-2.41293e-06		758.396	-2.27317e-06		758.567	-2.30095e-06		758.733	-2.24572e-06		758.9	-2.32091e-06
759.049	0		759.236	-2.42746e-06		759.397	-2.28136e-06		759.568	-2.32004e-06		759.734	-2.27096e-06		759.901	-2.35139e-06
760.049	0		760.236	-2.43948e-06		760.397	-2.28873e-06		760.568	-2.32723e-06		760.735	-2.28845e-06		760.902	-2.37252e-06
761.049	0		761.237	-2.44805e-06		761.398	-2.29845e-06		761.569	-2.33439e-06		761.736	-2.30793e-06		761.903	-2.38772e-06
762.049	0		762.237	-2.45387e-06		762.398	-2.31407e-06		762.569	-2.34328e-06		762.737	-2.32765e-06		762.904	-2.39357e-06
763.049	0		763.237	-2.45433e-06		763.398	-2.32615e-06		763.57	-2.3443e-06		763.737	-2.34188e-06		763.905	-2.38446e-06
764.049	0		764.237	-2.45536e-06		764.399	-2.34108e-06		764.571	-2.35232e-06		764.738	-2.35491e-06		764.906	-2.37863e-06
765.049	0		765.237	-2.45843e-06		765.399	-2.35607e-06		765.571	-2.36167e-06		765.739	-2.36774e-06		765.908	-2.36553e-06
766.049	0		766.237	-2.4668e-06		766.4	-2.37352e-06		766.572	-2.38103e-06		766.74	-2.38791e-06		766.909	-2.36496e-06
767.049	0		767.238	-2.48604e-06		767.4	-2.38916e-06		767.573	-2.40341e-06		767.74	-2.40719e-06		767.909	-2.37029e-06
768.049	0		768.238	-2.51223e-06		768.4	-2.40646e-06		768.573	-2.42755e-06		768.741	-2.42368e-06		768.91	-2.37898e-06
769.049	0		769.238	-2.54239e-06		769.401	-2.4214e-06		769.574	-2.4366e-06		769.742	-2.43251e-06		769.911	-2.38484e-06
770.049	0		770.238	-2.57346e-06		770.401	-2.43443e-06		770.575	-2.44431e-06		770.743	-2.44541e-06		770.912	-2.39504e-06
771.049	0		771.238	-2.60727e-06		771.401	-2.4506e-06		771.575	-2.45663e-06		771.744	-2.46314e-06		771.914	-2.40753e-06
772.049	0		772.239	-2.64219e-06		772.402	-2.45913e-06		772.576	-2.46095e-06		772.745	-2.47805e-06		772.915	-2.41912e-06
773.049	0		773.239	-2.67108e-06		773.402	-2.46201e-06		773.576	-2.46223e-06		773.746	-2.48187e-06		773.916	-2.42642e-06
774.049	0		774.239	-2.69216e-06		774.403	-2.46547e-06		774.577	-2.46771e-06		774.747	-2.48849e-06		774.917	-2.44523e-06
775.049	0		775.239	-2.70768e-06		775.403	-2.46517e-06		775.578	-2.46374e-06		775.748	-2.49133e-06		775.918	-2.45214e-06
776.049	0		776.239	-2.71163e-06		776.404	-2.47304e-06		776.578	-2.46784e-06		776.748	-2.49944e-06		776.919	-2.46671e-06
777.049	0		777.239	-2.70755e-06		777.404	-2.4771e-06		777.579	-2.47431e-06		777.749	-2.50326e-06		777.92	-2.4828e-06
778.049	0		778.24	-2.6954e-06		778.404	-2.4826e-06		778.579	-2.48037e-06		778.75	-2.5186e-06		778.921	-2.50946e-06
779.049	0		779.24	-2.67835e-06		779.405	-2.49314e-06		779.58	-2.49458e-06		779.751	-2.53168e-06		779.922	-2.52725e-06
780.049	0		780.24	-2.65682e-06		780.405	-2.49653e-06		780.581	-2.50498e-06		780.752	-2.54398e-06		780.923	-2.53173e-06
781.049	0		781.24	-2.6312e-06		781.406	-2.5031e-06		781.581	-2.51549e-06		781.753	-2.55222e-06		781.924	-2.52834e-06
782.049	0		782.24	-2.60198e-06		782.406	-2.51214e-06		782.582	-2.52365e-06		782.754	-2.56328e-06		782.925	-2.52918e-06
783.049	0		783.241	-2.57576e-06		783.406	-2.52799e-06		783.583	-2.53746e-06		783.754	-2.5659e-06		783.927	-2.53141e-06
784.049	0		784.241	-2.55189e-06		784.407	-2.5378e-06		784.583	-2.5468e-06		784.755	-2.55737e-06		784.928	-2.53804e-06
785.049	0		785.241	-2.53006e-06		785.407	-2.55487e-06		785.584	-2.56124e-06		785.756	-2.55382e-06		785.929	-2.5545e-06
786.049	0		786.241	-2.51319e-06		786.408	-2.57089e-06		786.585	-2.5764e-06		786.757	-2.55209e-06		786.93	-2.56511e-06
787.049	0		787.241	-2.50064e-06		787.408	-2.58713e-06		787.585	-2.59222e-06		787.758	-2.5534e-06		787.931	-2.58029e-06
788.049	0		788.241	-2.49568e-06		788.408	-2.60562e-06		788.586	-2.60973e-06		788.758	-2.5636e-06		788.932	-2.59261e-06
789.049	0		789.242	-2.4969e-06		789.409	-2.61836e-06		789.586	-2.6278e-06		789.759	-2.57923e-06		789.933	-2.6051e-06
790.049	0		790.242	-2.50248e-06		790.409	-2.63055e-06		790.587	-2.64289e-06		790.76	-2.59239e-06		790.934	-2.61949e-06
791.049	0		791.242	-2.5103e-06		791.41	-2.63553e-06		791.588	-2.64932e-06		791.761	-2.6013e-06		791.935	-2.62987e-06
792.049	0		792.242	-2.5192e-06		792.41	-2.64775e-06		792.588	-2.65936e-06		792.762	-2.62183e-06		792.936	-2.64941e-06
793.049	0		793.242	-2.52642e-06		793.411	-2.66099e-06		793.589	-2.66441e-06		793.763	-2.63352e-06		793.937	-2.65389e-06
794.049	0		794.243	-2.5284e-06		794.411	-2.6731e-06		794.59	-2.66691e-06		794.764	-2.64493e-06		794.939	-2.6526e-06
795.049	0		795.243	-2.53248e-06		795.411	-2.6802e-06		795.59	-2.66446e-06		795.765	-2.65196e-06		795.94	-2.65251e-06
796.049	0		796.243	-2.53701e-06		796.412	-2.67739e-06		796.591	-2.65731e-06		796.765	-2.65813e-06		796.941	-2.64349e-06
797.049	0		797.243	-2.54068e-06		797.412	-2.6716e-06		797.591	-2.65901e-06		797.766	-2.67097e-06		797.942	-2.63857e-06
798.049	0		798.243	-2.54613e-06		798.413	-2.65779e-06		798.592	-2.65051e-06		798.767	-2.6786e-06		798.943	-2.62736e-06
799.049	0		799.244	-2.55599e-06		799.413	-2.65964e-06		799.593	-2.65894e-06		799.768	-2.70063e-06		799.944	-2.61917e-06
800.049	0		800.244	-2.56705e-06		800.413	-2.66459e-06		800.593	-2.65677e-06		800.769	-2.71125e-06		800.945	-2.6023e-06
801.049	0		801.244	-2.58159e-06		801.414	-2.6668e-06		801.594	-2.66082e-06		801.77	-2.71745e-06		801.946	-2.59072e-06
802.049	0		802.244	-2.59947e-06		802.414	-2.67127e-06		802.595	-2.66699e-06		802.771	-2.7139e-06		802.947	-2.58864e-06
803.049	0		803.244	-2.62265e-06		803.415	-2.67925e-06		803.595	-2.67412e-06		803.771	-2.70801e-06		803.948	-2.60695e-06
804.049	0		804.245	-2.65522e-06		804.415	-2.69241e-06		804.596	-2.68911e-06		804.772	-2.69657e-06		804.949	-2.62233e-06
805.049	0		805.245	-2.69082e-06		805.416	-2.70781e-06		805.596	-2.69561e-06		805.773	-2.68556e-06		805.95	-2.64596e-06
806.049	0		806.245	-2.73142e-06		806.416	-2.72592e-06		806.597	-2.70562e-06		806.774	-2.67946e-06		806.951	-2.6648e-06
807.049	0		807.245	-2.77773e-06		807.416	-2.75265e-06		807.598	-2.72732e-06		807.775	-2.69235e-06		807.952	-2.69542e-06
808.049	0		808.245	-2.82405e-06		808.417	-2.78851e-06		808.598	-2.75788e-06		808.775	-2.71741e-06		808.953	-2.7194e-06
809.049	0		809.245	-2.86343e-06		809.417	-2.81526e-06		809.599	-2.77716e-06		809.776	-2.74266e-06		809.955	-2.73206e-06
810.049	0		810.246	-2.89613e-06		810.418	-2.83725e-06		810.6	-2.79695e-06		810.777	-2.76403e-06		810.956	-2.74066e-06
811.049	0		811.246	-2.92042e-06		811.418	-2.85084e-06		811.6	-2.80773e-06		811.778	-2.77779e-06		811.957	-2.74467e-06
812.049	0		812.246	-2.93559e-06		812.418	-2.85899e-06		812.601	-2.80981e-06		812.779	-2.79381e-06		812.958	-2.7452e-06
813.049	0		813.246	-2.94591e-06		813.419	-2.85915e-06		813.602	-2.81117e-06		813.78	-2.81403e-06		813.959	-2.75225e-06
814.049	0		814.246	-2.96099e-06		814.419	-2.86197e-06		814.602	-2.81513e-06		814.781	-2.84229e-06		814.96	-2.77863e-06
815.049	0		815.247	-2.97702e-06		815.42	-2.86938e-06		815.603	-2.81945e-06		815.782	-2.86235e-06		815.961	-2.80354e-06
816.049	0		816.247	-2.99129e-06		816.42	-2.87044e-06		816.603	-2.82825e-06		816.782	-2.87672e-06		816.962	-2.82112e-06
817.049	0		817.247	-3.00034e-06		817.42	-2.8661e-06		817.604	-2.83847e-06		817.783	-2.89688e-06		817.963	-2.83911e-06
818.049	0		818.247	-3.00215e-06		818.421	-2.86246e-06		818.605	-2.84471e-06		818.784	-2.90954e-06		818.964	-2.8402e-06
819.049	0		819.247	-2.99663e-06		819.421	-2.85593e-06		819.605	-2.85468e-06		819.785	-2.92122e-06		819.965	-2.84603e-06
820.049	0		820.248	-2.98902e-06		820.422	-2.85273e-06		820.606	-2.86572e-06		820.786	-2.92747e-06		820.966	-2.85637e-06
821.049	0		821.248	-2.97788e-06		821.422	-2.84577e-06		821.607	-2.87326e-06		821.787	-2.92718e-06		821.967	-2.86612e-06
822.049	0		822.248	-2.96673e-06		822.423	-2.845e-06		822.607	-2.87623e-06		822.788	-2.92672e-06		822.968	-2.86887e-06
823.049	0		823.248	-2.95376e-06		823.423	-2.8513e-06		823.608	-2.88874e-06		823.789	-2.94225e-06		823.969	-2.87979e-06
824.049	0		824.248	-2.93286e-06		824.423	-2.8513e-06		824.609	-2.89583e-06		824.789	-2.93841e-06		824.97	-2.87457e-06
825.049	0		825.249	-2.91443e-06		825.424	-2.86617e-06		825.609	-2.91569e-06		825.79	-2.94473e-06		825.971	-2.88268e-06
826.049	0		826.249	-2.89511e-06		826.424	-2.87878e-06		826.61	-2.93284e-06		826.791	-2.94088e-06		826.972	-2.89173e-06
827.049	0		827.249	-2.87974e-06		827.425	-2.88988e-06		827.61	-2.9364e-06		827.792	-2.92927e-06		827.973	-2.89861e-06
828.049	0		828.249	-2.86845e-06		828.425	-2.90734e-06		828.611	-2.95059e-06		828.792	-2.9252e-06		828.975	-2.91612e-06
829.049	0		829.249	-2.85912e-06		829.425	-2.92556e-06		829.612	-2.96025e-06		829.793	-2.91967e-06		829.976	-2.9284e-06
830.049	0		830.25	-2.84998e-06		830.426	-2.94296e-06		830.612	-2.96449e-06		830.794	-2.92281e-06		830.978	-2.94458e-06
831.049	0		831.25	-2.85106e-06		831.426	-2.95341e-06		831.613	-2.96782e-06		831.795	-2.92927e-06		831.979	-2.95491e-06
832.049	0		832.25	-2.85735e-06		832.427	-2.97143e-06		832.614	-2.9823e-06		832.796	-2.95203e-06		832.98	-2.96689e-06
833.049	0		833.25	-2.86886e-06		833.427	-2.98669e-06		833.614	-3.00196e-06		833.797	-2.98106e-06		833.981	-2.98338e-06
834.049	0		834.25	-2.89172e-06		834.428	-3.00522e-06		834.615	-3.03253e-06		834.798	-3.01661e-06		834.982	-2.99577e-06
835.049	0		835.251	-2.91791e-06		835.428	-3.01971e-06		835.615	-3.06015e-06		835.799	-3.04299e-06		835.983	-2.99448e-06
836.049	0		836.251	-2.95058e-06		836.428	-3.02927e-06		836.616	-3.08054e-06		836.799	-3.06187e-06		836.984	-2.99365e-06
837.049	0		837.251	-2.98583e-06		837.429	-3.03991e-06		837.617	-3.09323e-06		837.8	-3.08192e-06		837.984	-2.99828e-06
838.049	0		838.251	-3.01829e-06		838.429	-3.051e-06		838.617	-3.08562e-06		838.801	-3.08448e-06		838.985	-2.99561e-06
839.049	0		839.251	-3.0482e-06		839.43	-3.07712e-06		839.618	-3.08517e-06		839.802	-3.09631e-06		839.986	-3.00334e-06
840.049	0		840.252	-3.07255e-06		840.43	-3.10114e-06		840.619	-3.07504e-06		840.803	-3.09017e-06		840.987	-3.00063e-06
841.049	0		841.252	-3.09449e-06		841.43	-3.11763e-06		841.619	-3.06373e-06		841.804	-3.08655e-06		841.988	-3.00906e-06
842.049	0		842.252	-3.12047e-06		842.431	-3.13057e-06		842.62	-3.07336e-06		842.805	-3.08789e-06		842.99	-3.01588e-06
843.049	0		843.252	-3.14773e-06		843.431	-3.14282e-06		843.621	-3.09051e-06		843.806	-3.09662e-06		843.99	-3.0355e-06
844.049	0		844.252	-3.1719e-06		844.432	-3.14102e-06		844.621	-3.10056e-06		844.807	-3.09483e-06		844.991	-3.03981e-06
845.049	0		845.253	-3.18626e-06		845.432	-3.13505e-06		845.622	-3.10724e-06		845.807	-3.09806e-06		845.992	-3.05775e-06
846.049	0		846.253	-3.19163e-06		846.433	-3.13132e-06		846.622	-3.1079e-06		846.808	-3.09528e-06		846.993	-3.06714e-06
847.049	0		847.253	-3.19113e-06		847.433	-3.1364e-06		847.623	-3.10842e-06		847.809	-3.09452e-06		847.995	-3.07312e-06
848.049	0		848.253	-3.18857e-06		848.433	-3.13998e-06		848.624	-3.10791e-06		848.81	-3.08601e-06		848.996	-3.07668e-06
849.049	0		849.253	-3.18442e-06		849.434	-3.1474e-06		849.624	-3.11644e-06		849.811	-3.08901e-06		849.998	-3.08642e-06
850.049	0		850.253	-3.18283e-06		850.434	-3.15596e-06		850.625	-3.13255e-06		850.812	-3.09641e-06		850.999	-3.09559e-06
851.049	0		851.254	-3.18949e-06		851.435	-3.16607e-06		851.626	-3.15544e-06		851.813	-3.1181e-06		852	-3.12402e-06
852.049	0		852.254	-3.20167e-06		852.435	-3.16781e-06		852.626	-3.17873e-06		852.813	-3.14626e-06		853.002	-3.14736e-06
853.049	0		853.254	-3.20907e-06		853.435	-3.16343e-06		853.627	-3.19313e-06		853.814	-3.15929e-06		854.003	-3.15516e-06
854.049	0		854.254	-3.21865e-06		854.436	-3.15798e-06		854.628	-3.20551e-06		854.815	-3.1798e-06		855.003	-3.1666e-06
855.049	0		855.254	-3.22818e-06		855.436	-3.16407e-06		855.628	-3.21861e-06		855.816	-3.20065e-06		856.004	-3.16718e-06
856.049	0		856.255	-3.23485e-06		856.437	-3.17497e-06		856.629	-3.2362e-06		856.817	-3.21935e-06		857.005	-3.16341e-06
857.049	0		857.255	-3.23752e-06		857.437	-3.1884e-06		857.63	-3.24735e-06		857.817	-3.23467e-06		858.006	-3.15886e-06
858.049	0		858.255	-3.23388e-06		858.438	-3.20125e-06		858.63	-3.257e-06		858.818	-3.24029e-06		859.007	-3.15864e-06
859.049	0		859.255	-3.22737e-06		859.438	-3.22523e-06		859.631	-3.26533e-06		859.819	-3.2578e-06		860.008	-3.17949e-06
860.049	0		860.255	-3.21856e-06		860.438	-3.24869e-06		860.632	-3.26664e-06		860.82	-3.27341e-06		861.009	-3.20321e-06
861.049	0		861.255	-3.20467e-06		861.439	-3.26658e-06		861.632	-3.26095e-06		861.821	-3.2781e-06		862.01	-3.21437e-06
862.049	0		862.256	-3.18944e-06		862.439	-3.275e-06		862.633	-3.25443e-06		862.822	-3.27248e-06		863.011	-3.2192e-06
863.049	0		863.256	-3.18015e-06		863.44	-3.28632e-06		863.634	-3.26362e-06		863.823	-3.2816e-06		864.012	-3.23419e-06
864.049	0		864.256	-3.17756e-06		864.44	-3.29183e-06		864.634	-3.2627e-06		864.824	-3.27469e-06		865.013	-3.23726e-06
865.049	0		865.256	-3.17651e-06		865.44	-3.29518e-06		865.635	-3.25657e-06		865.824	-3.27734e-06		866.014	-3.24644e-06
866.049	0		866.256	-3.17884e-06		866.441	-3.30125e-06		866.635	-3.24933e-06		866.825	-3.28045e-06		867.015	-3.24921e-06
867.049	0		867.257	-3.18785e-06		867.441	-3.30617e-06		867.636	-3.2541e-06		867.826	-3.29004e-06		868.016	-3.25339e-06
868.049	0		868.257	-3.20069e-06		868.442	-3.30407e-06		868.637	-3.26682e-06		868.827	-3.3028e-06		869.018	-3.25227e-06
869.049	0		869.257	-3.21957e-06		869.442	-3.30072e-06		869.637	-3.283e-06		869.828	-3.31704e-06		870.019	-3.26049e-06
870.049	0		870.257	-3.24459e-06		870.443	-3.30072e-06		870.638	-3.29739e-06		870.829	-3.32559e-06		871.021	-3.25893e-06
871.049	0		871.257	-3.2752e-06		871.443	-3.29789e-06		871.639	-3.3114e-06		871.83	-3.33434e-06		872.022	-3.27463e-06
872.049	0		872.258	-3.31399e-06		872.443	-3.30232e-06		872.639	-3.32603e-06		872.831	-3.35141e-06		873.023	-3.30036e-06
873.049	0		873.258	-3.3581e-06		873.444	-3.31135e-06		873.64	-3.33691e-06		873.832	-3.35567e-06		874.024	-3.30238e-06
874.049	0		874.258	-3.40043e-06		874.444	-3.32105e-06		874.641	-3.34773e-06		874.832	-3.36221e-06		875.025	-3.31657e-06
875.049	0		875.258	-3.43782e-06		875.445	-3.34083e-06		875.641	-3.36819e-06		875.833	-3.37616e-06		876.026	-3.32444e-06
876.049	0		876.258	-3.46486e-06		876.445	-3.35915e-06		876.642	-3.38463e-06		876.834	-3.38886e-06		877.027	-3.32353e-06
877.049	0		877.259	-3.47884e-06		877.446	-3.38705e-06		877.642	-3.41314e-06		877.834	-3.40652e-06		878.028	-3.33053e-06
878.049	0		878.259	-3.48772e-06		878.446	-3.41098e-06		878.643	-3.43323e-06		878.835	-3.41937e-06		879.029	-3.3344e-06
879.049	0		879.259	-3.4894e-06		879.446	-3.43267e-06		879.644	-3.44608e-06		879.836	-3.42139e-06		880.03	-3.33817e-06
880.049	0		880.259	-3.48884e-06		880.447	-3.45397e-06		880.644	-3.45764e-06		880.837	-3.42715e-06		881.031	-3.36148e-06
881.049	0		881.259	-3.48689e-06		881.447	-3.47945e-06		881.645	-3.46373e-06		881.838	-3.43275e-06		882.032	-3.38897e-06
882.049	0		882.26	-3.48662e-06		882.448	-3.50205e-06		882.646	-3.46237e-06		882.839	-3.43916e-06		883.033	-3.41954e-06
883.049	0		883.26	-3.47965e-06		883.448	-3.52605e-06		883.646	-3.46471e-06		883.84	-3.45359e-06		884.033	-3.44703e-06
884.049	0		884.26	-3.46523e-06		884.448	-3.52881e-06		884.647	-3.45476e-06		884.841	-3.45925e-06		885.034	-3.45038e-06
885.049	0		885.26	-3.44793e-06		885.449	-3.5291e-06		885.648	-3.46127e-06		885.841	-3.47941e-06		886.035	-3.45254e-06
886.049	0		886.26	-3.43198e-06		886.449	-3.51275e-06		886.648	-3.46905e-06		886.842	-3.50078e-06		887.036	-3.45235e-06
887.049	0		887.261	-3.42184e-06		887.45	-3.48981e-06		887.649	-3.48197e-06		887.843	-3.53108e-06		888.038	-3.45591e-06
888.049	0		888.261	-3.42213e-06		888.45	-3.46113e-06		888.649	-3.49675e-06		888.844	-3.56745e-06		889.039	-3.46819e-06
889.049	0		889.261	-3.43027e-06		889.451	-3.42507e-06		889.65	-3.51859e-06		889.845	-3.59784e-06		890.041	-3.47507e-06
890.049	0		890.261	-3.44941e-06		890.451	-3.39023e-06		890.651	-3.54341e-06		890.846	-3.62647e-06		891.042	-3.47941e-06
891.049	0		891.261	-3.4693e-06		891.451	-3.35147e-06		891.652	-3.57474e-06		891.847	-3.62865e-06		892.044	-3.48089e-06
892.049	0		892.262	-3.4877e-06		892.452	-3.33303e-06		892.652	-3.60428e-06		892.848	-3.62587e-06		893.045	-3.48412e-06
893.049	0		893.262	-3.49552e-06		893.452	-3.3243e-06		893.653	-3.61586e-06		893.849	-3.61651e-06		894.046	-3.47978e-06
894.049	0		894.262	-3.49496e-06		894.453	-3.33846e-06		894.653	-3.63591e-06		894.85	-3.61128e-06		895.047	-3.47185e-06
895.049	0		895.262	-3.49672e-06		895.453	-3.37508e-06		895.654	-3.66577e-06		895.85	-3.6054e-06		896.048	-3.46682e-06
896.049	0		896.262	-3.50853e-06		896.454	-3.40855e-06		896.655	-3.69128e-06		896.851	-3.58613e-06		897.049	-3.48204e-06
897.049	0		897.263	-3.53316e-06		897.454	-3.44279e-06		897.655	-3.71346e-06		897.852	-3.56596e-06		898.049	-3.51474e-06
898.049	0		898.263	-3.55987e-06		898.454	-3.46999e-06		898.656	-3.73069e-06		898.853	-3.54786e-06		899.05	-3.55431e-06
899.049	0		899.263	-3.58963e-06		899.455	-3.50623e-06		899.657	-3.74457e-06		899.854	-3.54504e-06		900.051	-3.58978e-06
900.049	0		900.263	-3.61745e-06		900.455	-3.55445e-06		900.657	-3.74127e-06		900.855	-3.55205e-06		901.052	-3.60237e-06
901.049	0		901.263	-3.6362e-06		901.456	-3.5992e-06		901.658	-3.73201e-06		901.856	-3.57725e-06		902.053	-3.61646e-06
902.049	0		902.264	-3.65424e-06		902.456	-3.63185e-06		902.659	-3.71807e-06		902.856	-3.60423e-06		903.054	-3.61992e-06
903.049	0		903.264	-3.67146e-06		903.457	-3.65372e-06		903.659	-3.70177e-06		903.857	-3.62814e-06		904.055	-3.62366e-06
904.049	0		904.264	-3.69366e-06		904.457	-3.66755e-06		904.66	-3.68922e-06		904.858	-3.64248e-06		905.056	-3.62394e-06
905.049	0		905.264	-3.71905e-06		905.457	-3.68278e-06		905.661	-3.6819e-06		905.859	-3.66337e-06		906.057	-3.63738e-06
906.049	0		906.265	-3.73812e-06		906.458	-3.6929e-06		906.661	-3.68133e-06		906.859	-3.67659e-06		907.058	-3.64613e-06
907.049	0		907.265	-3.75106e-06		907.458	-3.69897e-06		907.662	-3.6834e-06		907.86	-3.68009e-06		908.059	-3.65661e-06
908.049	0		908.265	-3.75771e-06		908.459	-3.69918e-06		908.663	-3.68465e-06		908.861	-3.68331e-06		909.061	-3.65754e-06
909.049	0		909.265	-3.7597e-06		909.459	-3.69448e-06		909.663	-3.69229e-06		909.862	-3.69306e-06		910.062	-3.66491e-06
910.049	0		910.265	-3.75255e-06		910.46	-3.68076e-06		910.664	-3.69409e-06		910.863	-3.69451e-06		911.064	-3.65412e-06
911.049	0		911.266	-3.74499e-06		911.46	-3.6745e-06		911.665	-3.70549e-06		911.864	-3.70987e-06		912.065	-3.66161e-06
912.049	0		912.266	-3.73419e-06		912.46	-3.67002e-06		912.665	-3.71583e-06		912.865	-3.71067e-06		913.066	-3.66234e-06
913.049	0		913.266	-3.72144e-06		913.461	-3.67478e-06		913.666	-3.72496e-06		913.866	-3.71296e-06		914.068	-3.66906e-06
914.049	0		914.266	-3.71093e-06		914.461	-3.68248e-06		914.666	-3.73361e-06		914.867	-3.71151e-06		915.069	-3.68034e-06
915.049	0		915.266	-3.70784e-06		915.462	-3.69656e-06		915.667	-3.74837e-06		915.868	-3.7212e-06		916.07	-3.69677e-06
916.049	0		916.267	-3.70771e-06		916.462	-3.71052e-06		916.668	-3.75844e-06		916.869	-3.7345e-06		917.071	-3.71956e-06
917.049	0		917.267	-3.70591e-06		917.462	-3.72082e-06		917.668	-3.75623e-06		917.87	-3.74412e-06		918.071	-3.72424e-06
918.049	0		918.267	-3.70879e-06		918.463	-3.73677e-06		918.669	-3.7546e-06		918.87	-3.76329e-06		919.072	-3.74072e-06
919.049	0		919.267	-3.71675e-06		919.463	-3.74923e-06		919.67	-3.74168e-06		919.871	-3.77549e-06		920.073	-3.74092e-06
920.049	0		920.268	-3.73035e-06		920.464	-3.76054e-06		920.671	-3.73574e-06		920.872	-3.78834e-06		921.074	-3.73545e-06
921.049	0		921.268	-3.7564e-06		921.464	-3.77257e-06		921.671	-3.73983e-06		921.873	-3.80586e-06		922.075	-3.74597e-06
922.049	0		922.268	-3.7839e-06		922.465	-3.77375e-06		922.672	-3.74443e-06		922.874	-3.81077e-06		923.076	-3.74606e-06
923.049	0		923.268	-3.80933e-06		923.465	-3.77034e-06		923.672	-3.76302e-06		923.874	-3.81416e-06		924.077	-3.75423e-06
924.049	0		924.268	-3.83773e-06		924.465	-3.77923e-06		924.673	-3.78941e-06		924.875	-3.81276e-06		925.077	-3.75703e-06
925.049	0		925.269	-3.86838e-06		925.466	-3.79488e-06		925.674	-3.81525e-06		925.876	-3.82238e-06		926.078	-3.78116e-06
926.049	0		926.269	-3.90947e-06		926.466	-3.80608e-06		926.674	-3.82995e-06		926.877	-3.82925e-06		927.08	-3.80039e-06
927.049	0		927.269	-3.94819e-06		927.467	-3.82107e-06		927.675	-3.84964e-06		927.877	-3.83848e-06		928.081	-3.82663e-06
928.049	0		928.269	-3.98124e-06		928.467	-3.83095e-06		928.676	-3.8634e-06		928.878	-3.84588e-06		929.082	-3.85298e-06
929.049	0		929.27	-4.00255e-06		929.468	-3.83938e-06		929.676	-3.87698e-06		929.879	-3.8599e-06		930.084	-3.88264e-06
930.049	0		930.27	-4.01035e-06		930.468	-3.84227e-06		930.677	-3.87784e-06		930.88	-3.86305e-06		931.085	-3.89744e-06
931.049	0		931.27	-4.00933e-06		931.469	-3.84201e-06		931.678	-3.88097e-06		931.881	-3.86364e-06		932.086	-3.89566e-06
932.049	0		932.27	-4.00703e-06		932.469	-3.8444e-06		932.678	-3.89836e-06		932.882	-3.87963e-06		933.088	-3.90367e-06
933.049	0		933.271	-4.00266e-06		933.469	-3.84329e-06		933.679	-3.91569e-06		933.883	-3.88775e-06		934.089	-3.90537e-06
934.049	0		934.271	-3.99591e-06		934.47	-3.84555e-06		934.679	-3.93085e-06		934.885	-3.89598e-06		935.091	-3.91112e-06
935.049	0		935.271	-3.99028e-06		935.47	-3.85845e-06		935.68	-3.94354e-06		935.886	-3.9108e-06		936.092	-3.93401e-06
936.049	0		936.271	-3.9853e-06		936.471	-3.87244e-06		936.681	-3.94518e-06		936.887	-3.9194e-06		937.093	-3.94727e-06
937.049	0		937.271	-3.97959e-06		937.471	-3.88241e-06		937.681	-3.93191e-06		937.887	-3.91688e-06		938.093	-3.94133e-06
938.049	0		938.272	-3.97544e-06		938.472	-3.89996e-06		938.682	-3.92918e-06		938.888	-3.92026e-06		939.094	-3.94078e-06
939.049	0		939.272	-3.97133e-06		939.472	-3.92104e-06		939.683	-3.92697e-06		939.889	-3.92507e-06		940.095	-3.94011e-06
940.049	0		940.272	-3.96801e-06		940.472	-3.93884e-06		940.683	-3.93446e-06		940.89	-3.93616e-06		941.096	-3.9383e-06
941.049	0		941.272	-3.96503e-06		941.473	-3.95723e-06		941.684	-3.94668e-06		941.89	-3.94632e-06		942.097	-3.93293e-06
942.049	0		942.273	-3.96156e-06		942.473	-3.97558e-06		942.685	-3.95864e-06		942.891	-3.95757e-06		943.097	-3.93231e-06
943.049	0		943.273	-3.9626e-06		943.474	-3.99091e-06		943.685	-3.96895e-06		943.892	-3.96311e-06		944.098	-3.93685e-06
944.049	0		944.273	-3.97253e-06		944.474	-4.00544e-06		944.686	-3.97772e-06		944.893	-3.97592e-06		945.099	-3.93929e-06
945.049	0		945.273	-3.98084e-06		945.475	-4.01739e-06		945.686	-3.98848e-06		945.893	-3.98752e-06		946.1	-3.94411e-06
946.049	0		946.274	-3.98744e-06		946.475	-4.03097e-06		946.687	-4.00204e-06		946.894	-4.00192e-06		947.102	-3.95927e-06
947.049	0		947.274	-3.99214e-06		947.475	-4.04261e-06		947.688	-4.01026e-06		947.895	-4.00977e-06		948.103	-3.97279e-06
948.049	0		948.274	-4.00141e-06		948.476	-4.05668e-06		948.688	-4.02355e-06		948.896	-4.01739e-06		949.104	-3.99047e-06
949.049	0		949.274	-4.0126e-06		949.476	-4.06765e-06		949.689	-4.03571e-06		949.897	-4.02857e-06		950.106	-4.00303e-06
950.049	0		950.274	-4.02323e-06		950.477	-4.07793e-06		950.69	-4.05117e-06		950.897	-4.0444e-06		951.107	-4.014e-06
951.049	0		951.275	-4.03282e-06		951.477	-4.08398e-06		951.69	-4.06246e-06		951.898	-4.05809e-06		952.108	-4.01856e-06
952.049	0		952.275	-4.04421e-06		952.478	-4.08653e-06		952.691	-4.06716e-06		952.9	-4.0687e-06		953.109	-4.02081e-06
953.049	0		953.275	-4.0606e-06		953.478	-4.09396e-06		953.692	-4.0677e-06		953.901	-4.07947e-06		954.111	-4.03282e-06
954.049	0		954.275	-4.07696e-06		954.478	-4.10053e-06		954.692	-4.07122e-06		954.902	-4.09698e-06		955.112	-4.06512e-06
955.049	0		955.276	-4.09005e-06		955.479	-4.10575e-06		955.693	-4.07636e-06		955.903	-4.10459e-06		956.113	-4.08557e-06
956.049	0		956.276	-4.09933e-06		956.479	-4.10817e-06		956.694	-4.0888e-06		956.904	-4.11278e-06		957.114	-4.09561e-06
957.049	0		957.276	-4.1019e-06		957.48	-4.12144e-06		957.694	-4.10478e-06		957.905	-4.11285e-06		958.115	-4.09233e-06
958.049	0		958.276	-4.10526e-06		958.48	-4.1317e-06		958.695	-4.10799e-06		958.906	-4.10998e-06		959.116	-4.08855e-06
959.049	0		959.277	-4.11076e-06		959.481	-4.13867e-06		959.696	-4.10686e-06		959.907	-4.10424e-06		960.117	-4.08546e-06
960.049	0		960.277	-4.11301e-06		960.481	-4.15256e-06		960.696	-4.11802e-06		960.907	-4.11127e-06		961.118	-4.09335e-06
961.049	0		961.277	-4.11041e-06		961.482	-4.1687e-06		961.697	-4.12921e-06		961.908	-4.11581e-06		962.119	-4.09952e-06
962.049	0		962.277	-4.10199e-06		962.482	-4.18068e-06		962.698	-4.139e-06		962.909	-4.1265e-06		963.119	-4.10943e-06
963.049	0		963.278	-4.08991e-06		963.482	-4.19361e-06		963.698	-4.15211e-06		963.909	-4.14177e-06		964.12	-4.11851e-06
964.049	0		964.278	-4.07523e-06		964.483	-4.1977e-06		964.699	-4.1569e-06		964.91	-4.15053e-06		965.121	-4.12384e-06
965.049	0		965.278	-4.06735e-06		965.483	-4.20398e-06		965.699	-4.15977e-06		965.911	-4.16425e-06		966.122	-4.12551e-06
966.049	0		966.278	-4.07029e-06		966.484	-4.20668e-06		966.7	-4.16172e-06		966.911	-4.18549e-06		967.124	-4.13357e-06
967.049	0		967.279	-4.07685e-06		967.484	-4.20531e-06		967.701	-4.15978e-06		967.912	-4.19443e-06		968.125	-4.1296e-06
968.049	0		968.279	-4.07999e-06		968.484	-4.21121e-06		968.702	-4.17545e-06		968.913	-4.20184e-06		969.126	-4.14393e-06
969.049	0		969.279	-4.0766e-06		969.485	-4.22781e-06		969.702	-4.19143e-06		969.914	-4.21358e-06		970.127	-4.1664e-06
970.049	0		970.279	-4.06856e-06		970.485	-4.23242e-06		970.703	-4.20968e-06		970.915	-4.22071e-06		971.128	-4.19165e-06
971.049	0		971.28	-4.07052e-06		971.486	-4.23277e-06		971.704	-4.22851e-06		971.916	-4.2293e-06		972.13	-4.21403e-06
972.049	0		972.28	-4.08224e-06		972.486	-4.2344e-06		972.704	-4.23769e-06		972.917	-4.23545e-06		973.131	-4.23292e-06
973.049	0		973.28	-4.1051e-06		973.487	-4.23829e-06		973.705	-4.24251e-06		973.918	-4.24241e-06		974.132	-4.24554e-06
974.049	0		974.28	-4.13992e-06		974.487	-4.24452e-06		974.705	-4.23667e-06		974.92	-4.24951e-06		975.134	-4.24978e-06
975.049	0		975.281	-4.18144e-06		975.488	-4.26018e-06		975.706	-4.24057e-06		975.921	-4.27218e-06		976.135	-4.27008e-06
976.049	0		976.281	-4.21084e-06		976.488	-4.2718e-06		976.707	-4.22467e-06		976.922	-4.28277e-06		977.136	-4.26899e-06
977.049	0		977.281	-4.22902e-06		977.488	-4.28919e-06		977.707	-4.21498e-06		977.922	-4.29049e-06		978.137	-4.28074e-06
978.049	0		978.281	-4.24261e-06		978.489	-4.3074e-06		978.708	-4.2045e-06		978.923	-4.29322e-06		979.138	-4.29699e-06
979.049	0		979.281	-4.25011e-06		979.489	-4.34005e-06		979.709	-4.20585e-06		979.924	-4.29484e-06		980.139	-4.32487e-06
980.049	0		980.282	-4.25096e-06		980.49	-4.35933e-06		980.71	-4.2124e-06		980.925	-4.28985e-06		981.14	-4.33801e-06
981.049	0		981.282	-4.25397e-06		981.49	-4.36978e-06		981.71	-4.23149e-06		981.926	-4.2835e-06		982.14	-4.34244e-06
982.049	0		982.282	-4.27001e-06		982.491	-4.37857e-06		982.711	-4.26333e-06		982.926	-4.27969e-06		983.141	-4.34536e-06
983.049	0		983.282	-4.28209e-06		983.491	-4.37938e-06		983.711	-4.28972e-06		983.927	-4.27823e-06		984.142	-4.34181e-06
984.049	0		984.283	-4.29317e-06		984.492	-4.38088e-06		984.712	-4.31032e-06		984.928	-4.29069e-06		985.143	-4.34551e-06
985.049	0		985.283	-4.30366e-06		985.492	-4.37823e-06		985.713	-4.31751e-06		985.928	-4.30527e-06		986.144	-4.34683e-06
986.049	0		986.283	-4.32051e-06		986.492	-4.37821e-06		986.713	-4.33273e-06		986.929	-4.33229e-06		987.146	-4.35981e-06
987.049	0		987.283	-4.33582e-06		987.493	-4.37154e-06		987.714	-4.33005e-06		987.93	-4.35259e-06		988.147	-4.3646e-06
988.049	0		988.284	-4.35119e-06		988.493	-4.36096e-06		988.715	-4.32374e-06		988.931	-4.36428e-06		989.148	-4.36706e-06
989.049	0		989.284	-4.36603e-06		989.494	-4.35353e-06		989.715	-4.32153e-06		989.932	-4.37591e-06		990.149	-4.37474e-06
990.049	0		990.284	-4.38433e-06		990.494	-4.36061e-06		990.716	-4.32967e-06		990.933	-4.38171e-06		991.151	-4.37949e-06
991.049	0		991.284	-4.40454e-06		991.495	-4.37142e-06		991.717	-4.34557e-06		991.934	-4.39362e-06		992.152	-4.4003e-06
992.049	0		992.285	-4.42138e-06		992.495	-4.39043e-06		992.717	-4.3639e-06		992.935	-4.39353e-06		993.153	-4.40834e-06
993.049	0		993.285	-4.43966e-06		993.496	-4.41664e-06		993.718	-4.38973e-06		993.936	-4.41071e-06		994.154	-4.43353e-06
994.049	0		994.285	-4.45274e-06		994.496	-4.43864e-06		994.719	-4.40607e-06		994.937	-4.41822e-06		995.156	-4.43983e-06
995.049	0		995.285	-4.46811e-06		995.496	-4.46422e-06		995.719	-4.42861e-06		995.938	-4.43157e-06		996.157	-4.44545e-06
996.049	0		996.286	-4.48214e-06		996.497	-4.48487e-06		996.72	-4.44469e-06		996.939	-4.44286e-06		997.158	-4.44389e-06
997.049	0		997.286	-4.49995e-06		997.497	-4.50922e-06		997.721	-4.46261e-06		997.94	-4.44525e-06		998.159	-4.44448e-06
998.049	0		998.286	-4.51376e-06		998.498	-4.52709e-06		998.721	-4.47522e-06		998.941	-4.44327e-06		999.16	-4.45254e-06
999.049	0		999.286	-4.52653e-06		999.498	-4.55102e-06		999.722	-4.49548e-06		999.942	-4.45182e-06		1000.16	-4.4749e-06
1000.05	0		1000.29	-4.54125e-06		1000.5	-4.57057e-06		1000.72	-4.50983e-06		1000.94	-4.44653e-06		1001.16	-4.48315e-06
