# Supplementary material for: Numerical research on the lateral global buckling characteristics of a high temperature and pressure pipeline with two initial imperfections
Source: PLoS One. 2018 Mar 19;13(3):e0194426. doi: 10.1371/journal.pone.0194426 (PMC5858780; doi:10.1371/journal.pone.0194426)
Supplement: S4 File — (XLS) [file pone.0194426.s004.xls]

## Sheet: Figure 7
																														-0.174004
				T=10℃				T=20℃				T=30℃				T=40℃				T=60℃				T=80℃				T=100℃
				X		SF1		X		SF1		X		SF1		X		SF1		X		SF1		X		SF1		X		SF1
				0	-2.49677	-2.49677e-06		0	-3.2146	-3.2146e-06		0	-1.13535	-1.13535e-06		0	1.12146	1.12146e-06		0	-0.299957	-2.99957e-07		0	-0.4422	-4.422e-07		0	-0.200958	-2.00958e-07
				1	-229.357	-0.000229357		1	-237.475	-0.000237475		1	-238.079	-0.000238079		1	-239.758	-0.000239758		1	-260.257	-0.000260257		1	-293.25	-0.00029325		1	-416.477	-0.000416477
				2	-708.978	-0.000708978		2	-725.787	-0.000725787		2	-725.418	-0.000725418		2	-725.729	-0.000725729		2	-753.12	-0.00075312		2	-780.769	-0.000780769		2	-832.776	-0.000832776
				3	-1189.81	-0.00118981		3	-1196.85	-0.00119685		3	-1187.59	-0.00118759		3	-1177.04	-0.00117704		3	-1186.72	-0.00118672		3	-1181.49	-0.00118149		3	-1172.61	-0.00117261
				4	-1608.45	-0.00160845		4	-1613.15	-0.00161315		4	-1596.71	-0.00159671		4	-1578.45	-0.00157845		4	-1582.39	-0.00158239		4	-1574.73	-0.00157473		4	-1562.29	-0.00156229
				5	-1992.04	-0.00199204		5	-2001	-0.002001		5	-1981.3	-0.0019813		5	-1959.68	-0.00195968		5	-1963.27	-0.00196327		5	-1950.49	-0.00195049		5	-1917.14	-0.00191714
				6	-2370.81	-0.00237081		6	-2372.92	-0.00237292		6	-2352.5	-0.0023525		6	-2329.29	-0.00232929		6	-2334.29	-0.00233429		6	-2324.58	-0.00232458		6	-2311.91	-0.00231191
				7	-2729.52	-0.00272952		7	-2738.6	-0.0027386		7	-2719.35	-0.00271935		7	-2696.3	-0.0026963		7	-2704.19	-0.00270419		7	-2697.11	-0.00269711		7	-2679.08	-0.00267908
				8	-3095.22	-0.00309522		8	-3103.76	-0.00310376		8	-3086.57	-0.00308657		8	-3064.85	-0.00306485		8	-3075.09	-0.00307509		8	-3071.73	-0.00307173		8	-3074.24	-0.00307424
				9	-3464	-0.003464		9	-3470.81	-0.00347081		9	-3456.78	-0.00345678		9	-3436.91	-0.00343691		9	-3448.8	-0.0034488		9	-3448.36	-0.00344836		9	-3447.02	-0.00344702
				10	-3827.54	-0.00382754		10	-3840.76	-0.00384076		10	-3830.25	-0.00383025		10	-3812.7	-0.0038127		10	-3825.19	-0.00382519		10	-3827.01	-0.00382701		10	-3840.05	-0.00384005
				11	-4205.12	-0.00420512		11	-4213.4	-0.0042134		11	-4206.68	-0.00420668		11	-4191.72	-0.00419172		11	-4203.96	-0.00420396		11	-4207.17	-0.00420717		11	-4214.95	-0.00421495
				12	-4579.54	-0.00457954		12	-4588.15	-0.00458815		12	-4585.19	-0.00458519		12	-4572.89	-0.00457289		12	-4584.06	-0.00458406		12	-4588.2	-0.0045882		12	-4604.6	-0.0046046
				13	-4953.22	-0.00495322		13	-4964.46	-0.00496446		13	-4965.33	-0.00496533		13	-4955.83	-0.00495583		13	-4965.16	-0.00496516		13	-4969.67	-0.00496967		13	-4980.41	-0.00498041
				14	-5334.89	-0.00533489		14	-5342.43	-0.00534243		14	-5347.01	-0.00534701		14	-5340.4	-0.0053404		14	-5347.86	-0.00534786		14	-5352.39	-0.00535239		14	-5368.19	-0.00536819
				15	-5712.08	-0.00571208		15	-5721.26	-0.00572126		15	-5729.16	-0.00572916		15	-5725.53	-0.00572553		15	-5731.04	-0.00573104		15	-5735.72	-0.00573572		15	-5746.83	-0.00574683
				16	-6092.91	-0.00609291		16	-6100.27	-0.00610027		16	-6111.22	-0.00611122		16	-6110.36	-0.00611036		16	-6113.92	-0.00611392		16	-6118.72	-0.00611872		16	-6133.27	-0.00613327
				17	-6474.64	-0.00647464		17	-6479.84	-0.00647984		17	-6493.3	-0.0064933		17	-6494.67	-0.00649467		17	-6496.54	-0.00649654		17	-6501.5	-0.0065015		17	-6512.48	-0.00651248
				18	-6851.56	-0.00685156		18	-6860.03	-0.00686003		18	-6874.99	-0.00687499		18	-6878.4	-0.0068784		18	-6878.98	-0.00687898		18	-6884.22	-0.00688422		18	-6897.34	-0.00689734
				19	-7230.84	-0.00723084		19	-7241.27	-0.00724127		19	-7256.95	-0.00725695		19	-7261.54	-0.00726154		19	-7261.41	-0.00726141		19	-7266.73	-0.00726673		19	-7277.27	-0.00727727
				20	-7613.73	-0.00761373		20	-7623.95	-0.00762395		20	-7639.32	-0.00763932		20	-7644.58	-0.00764458		20	-7643.95	-0.00764395		20	-7649.55	-0.00764955		20	-7661.55	-0.00766155
				21	-7998.5	-0.0079985		21	-8007.64	-0.00800764		21	-8021.67	-0.00802167		21	-8026.88	-0.00802688		21	-8026.48	-0.00802648		21	-8032.46	-0.00803246		21	-8042.7	-0.0080427
				22	-8378.05	-0.00837805		22	-8392.09	-0.00839209		22	-8403.87	-0.00840387		22	-8407.98	-0.00840798		22	-8408.31	-0.00840831		22	-8414.54	-0.00841454		22	-8426.02	-0.00842602
				23	-8761.86	-0.00876186		23	-8777.59	-0.00877759		23	-8786.2	-0.0087862		23	-8788.68	-0.00878868		23	-8789.83	-0.00878983		23	-8796.32	-0.00879632		23	-8806.5	-0.0088065
				24	-9143.33	-0.00914333		24	-9164.43	-0.00916443		24	-9169.12	-0.00916912		24	-9169.32	-0.00916932		24	-9171.66	-0.00917166		24	-9178.29	-0.00917829		24	-9189.21	-0.00918921
				25	-9528.24	-0.00952824		25	-9552.15	-0.00955215		25	-9552.46	-0.00955246		25	-9550.04	-0.00955004		25	-9553.7	-0.0095537		25	-9560.53	-0.00956053		25	-9570.33	-0.00957033
				26	-9922.79	-0.00992279		26	-9940.29	-0.00994029		26	-9936.15	-0.00993615		26	-9930.91	-0.00993091		26	-9935.92	-0.00993592		26	-9942.92	-0.00994292		26	-9953	-0.009953
				27	-10302.9	-0.0103029		27	-10328.3	-0.0103283		27	-10319.9	-0.0103199		27	-10311.9	-0.0103119		27	-10318.1	-0.0103181		27	-10325.3	-0.0103253		27	-10334.8	-0.0103348
				28	-10685.2	-0.0106852		28	-10715.8	-0.0107158		28	-10703.5	-0.0107035		28	-10693	-0.010693		28	-10700.2	-0.0107002		28	-10707.8	-0.0107078		28	-10717.4	-0.0107174
				29	-11076.1	-0.0110761		29	-11102.3	-0.0111023		29	-11086.9	-0.0110869		29	-11074.2	-0.0110742		29	-11082.5	-0.0110825		29	-11090.2	-0.0110902		29	-11099.3	-0.0110993
				30	-11452.6	-0.0114526		30	-11487.6	-0.0114876		30	-11469.9	-0.0114699		30	-11455.7	-0.0114557		30	-11464.7	-0.0114647		30	-11472.6	-0.0114726		30	-11481.7	-0.0114817
				31	-11844.5	-0.0118445		31	-11871.5	-0.0118715		31	-11852.5	-0.0118525		31	-11837.3	-0.0118373		31	-11846.8	-0.0118468		31	-11855	-0.011855		31	-11863.4	-0.0118634
				32	-12224.4	-0.0122244		32	-12254	-0.012254		32	-12234.6	-0.0122346		32	-12218.8	-0.0122188		32	-12228.9	-0.0122289		32	-12237.2	-0.0122372		32	-12245.6	-0.0122456
				33	-12593.8	-0.0125938		33	-12635.1	-0.0126351		33	-12616.5	-0.0126165		33	-12600.3	-0.0126003		33	-12610.9	-0.0126109		33	-12619.5	-0.0126195		33	-12627.3	-0.0126273
				34	-12983.8	-0.0129838		34	-13014.6	-0.0130146		34	-12997.8	-0.0129978		34	-12981.5	-0.0129815		34	-12992.5	-0.0129925		34	-13001.2	-0.0130012		34	-13009.3	-0.0130093
				35	-13359	-0.013359		35	-13393.6	-0.0133936		35	-13379	-0.013379		35	-13362.9	-0.0133629		35	-13374.2	-0.0133742		35	-13383	-0.013383		35	-13390.7	-0.0133907
				36	-13734.7	-0.0137347		36	-13772.3	-0.0137723		36	-13760.5	-0.0137605		36	-13744.9	-0.0137449		36	-13756.4	-0.0137564		36	-13765.5	-0.0137655		36	-13772.9	-0.0137729
				37	-14118.1	-0.0141181		37	-14151.1	-0.0141511		37	-14142.3	-0.0141423		37	-14127.1	-0.0141271		37	-14139	-0.014139		37	-14148.3	-0.0141483		37	-14155.3	-0.0141553
				38	-14490.5	-0.0144905		38	-14529.2	-0.0145292		38	-14523.9	-0.0145239		38	-14509.2	-0.0145092		38	-14521.3	-0.0145213		38	-14530.7	-0.0145307		38	-14537.6	-0.0145376
				39	-14872.3	-0.0148723		39	-14906.9	-0.0149069		39	-14905.3	-0.0149053		39	-14891.3	-0.0148913		39	-14903.6	-0.0149036		39	-14913	-0.014913		39	-14919.6	-0.0149196
				40	-15252.9	-0.0152529		40	-15284.7	-0.0152847		40	-15286.4	-0.0152864		40	-15273.6	-0.0152736		40	-15285.6	-0.0152856		40	-15295.1	-0.0152951		40	-15301.5	-0.0153015
				41	-15626	-0.015626		41	-15662.6	-0.0156626		41	-15667.5	-0.0156675		41	-15656	-0.015656		41	-15667.6	-0.0156676		41	-15677.3	-0.0156773		41	-15683.6	-0.0156836
				42	-16002.9	-0.0160029		42	-16041	-0.016041		42	-16048.6	-0.0160486		42	-16038.8	-0.0160388		42	-16049.7	-0.0160497		42	-16059.4	-0.0160594		42	-16065.7	-0.0160657
				43	-16388	-0.016388		43	-16420	-0.01642		43	-16429.8	-0.0164298		43	-16421.8	-0.0164218		43	-16431.9	-0.0164319		43	-16441.6	-0.0164416		43	-16447.7	-0.0164477
				44	-16770.3	-0.0167703		44	-16800.2	-0.0168002		44	-16811.2	-0.0168112		44	-16805.3	-0.0168053		44	-16814.2	-0.0168142		44	-16823.9	-0.0168239		44	-16829.8	-0.0168298
				45	-17140.3	-0.0171403		45	-17181.5	-0.0171815		45	-17193	-0.017193		45	-17189.3	-0.0171893		45	-17196.5	-0.0171965		45	-17206.4	-0.0172064		45	-17212.3	-0.0172123
				46	-17526.2	-0.0175262		46	-17564.1	-0.0175641		46	-17574.9	-0.0175749		46	-17573.3	-0.0175733		46	-17579	-0.017579		46	-17589.1	-0.0175891		46	-17595.1	-0.0175951
				47	-17909.4	-0.0179094		47	-17947.4	-0.0179474		47	-17956.7	-0.0179567		47	-17956.8	-0.0179568		47	-17960.9	-0.0179609		47	-17971.2	-0.0179712		47	-17977.1	-0.0179771
				48	-18287.4	-0.0182874		48	-18331.9	-0.0183319		48	-18338.8	-0.0183388		48	-18340	-0.01834		48	-18342.5	-0.0183425		48	-18352.8	-0.0183528		48	-18358.7	-0.0183587
				49	-18679.6	-0.0186796		49	-18718.1	-0.0187181		49	-18721.4	-0.0187214		49	-18723.6	-0.0187236		49	-18724.3	-0.0187243		49	-18734.7	-0.0187347		49	-18740.8	-0.0187408
				50	-19055.9	-0.0190559		50	-19105.4	-0.0191054		50	-19104.5	-0.0191045		50	-19107.3	-0.0191073		50	-19106.2	-0.0191062		50	-19116.7	-0.0191167		50	-19122.8	-0.0191228
				51	-19442.1	-0.0194421		51	-19493.4	-0.0194934		51	-19488	-0.019488		51	-19491.2	-0.0194912		51	-19488.3	-0.0194883		51	-19499	-0.019499		51	-19504.7	-0.0195047
				52	-19839.8	-0.0198398		52	-19881.8	-0.0198818		52	-19871.6	-0.0198716		52	-19875.1	-0.0198751		52	-19870.5	-0.0198705		52	-19881.2	-0.0198812		52	-19886.9	-0.0198869
				53	-20217.7	-0.0202177		53	-20269.9	-0.0202699		53	-20255.5	-0.0202555		53	-20258.8	-0.0202588		53	-20252.8	-0.0202528		53	-20263.4	-0.0202634		53	-20269.3	-0.0202693
				54	-20600.7	-0.0206007		54	-20657.2	-0.0206572		54	-20639.1	-0.0206391		54	-20642.7	-0.0206427		54	-20635	-0.020635		54	-20645.6	-0.0206456		54	-20651.6	-0.0206516
				55	-20993.7	-0.0209937		55	-21043.7	-0.0210437		55	-21022.3	-0.0210223		55	-21026.4	-0.0210264		55	-21017.1	-0.0210171		55	-21027.7	-0.0210277		55	-21033.8	-0.0210338
				56	-21384.3	-0.0213843		56	-21428.6	-0.0214286		56	-21405.2	-0.0214052		56	-21409.9	-0.0214099		56	-21399.1	-0.0213991		56	-21409.9	-0.0214099		56	-21415.8	-0.0214158
				57	-21755	-0.021755		57	-21812.6	-0.0218126		57	-21787.8	-0.0217878		57	-21793.3	-0.0217933		57	-21781.2	-0.0217812		57	-21792	-0.021792		57	-21797.9	-0.0217979
				58	-22135.4	-0.0221354		58	-22194.9	-0.0221949		58	-22170.2	-0.0221702		58	-22176.5	-0.0221765		58	-22163.3	-0.0221633		58	-22174.2	-0.0221742		58	-22180	-0.02218
				59	-22530.2	-0.0225302		59	-22575.9	-0.0225759		59	-22552.1	-0.0225521		59	-22559.7	-0.0225597		59	-22545.4	-0.0225454		59	-22556.3	-0.0225563		59	-22562.2	-0.0225622
				60	-22899.1	-0.0228991		60	-22955.8	-0.0229558		60	-22933.8	-0.0229338		60	-22942.6	-0.0229426		60	-22927.5	-0.0229275		60	-22938.4	-0.0229384		60	-22944.3	-0.0229443
				61	-23275.1	-0.0232751		61	-23334.9	-0.0233349		61	-23315.4	-0.0233154		61	-23325.2	-0.0233252		61	-23309.6	-0.0233096		61	-23320.5	-0.0233205		61	-23326.2	-0.0233262
				62	-23659.4	-0.0236594		62	-23713.3	-0.0237133		62	-23697	-0.023697		62	-23707.6	-0.0237076		62	-23691.7	-0.0236917		62	-23702.7	-0.0237027		62	-23708.5	-0.0237085
				63	-24036.1	-0.0240361		63	-24091.1	-0.0240911		63	-24078.5	-0.0240785		63	-24090.2	-0.0240902		63	-24073.8	-0.0240738		63	-24084.8	-0.0240848		63	-24090.5	-0.0240905
				64	-24410.7	-0.0244107		64	-24468.8	-0.0244688		64	-24459.8	-0.0244598		64	-24472.6	-0.0244726		64	-24455.8	-0.0244558		64	-24466.9	-0.0244669		64	-24472.5	-0.0244725
				65	-24784.2	-0.0247842		65	-24846.3	-0.0248463		65	-24841.3	-0.0248413		65	-24854.9	-0.0248549		65	-24838.2	-0.0248382		65	-24849.1	-0.0248491		65	-24854.5	-0.0248545
				66	-25169.9	-0.0251699		66	-25224.2	-0.0252242		66	-25222.5	-0.0252225		66	-25237.4	-0.0252374		66	-25220.2	-0.0252202		66	-25231.2	-0.0252312		66	-25236.8	-0.0252368
				67	-25542.1	-0.0255421		67	-25602.1	-0.0256021		67	-25603.7	-0.0256037		67	-25619.9	-0.0256199		67	-25602.4	-0.0256024		67	-25613.3	-0.0256133		67	-25618.9	-0.0256189
				68	-25918.7	-0.0259187		68	-25980.6	-0.0259806		68	-25984.9	-0.0259849		68	-26002.4	-0.0260024		68	-25984.7	-0.0259847		68	-25995.5	-0.0259955		68	-26000.9	-0.0260009
				69	-26300.2	-0.0263002		69	-26359.5	-0.0263595		69	-26365.8	-0.0263658		69	-26385.1	-0.0263851		69	-26366.7	-0.0263667		69	-26377.5	-0.0263775		69	-26382.8	-0.0263828
				70	-26674.4	-0.0266744		70	-26739.4	-0.0267394		70	-26746.9	-0.0267469		70	-26767.7	-0.0267677		70	-26748.6	-0.0267486		70	-26759.4	-0.0267594		70	-26764.6	-0.0267646
				71	-27054.5	-0.0270545		71	-27120.2	-0.0271202		71	-27127.7	-0.0271277		71	-27150	-0.02715		71	-27130.2	-0.0271302		71	-27141	-0.027141		71	-27146.3	-0.0271463
				72	-27431.6	-0.0274316		72	-27502.6	-0.0275026		72	-27508.9	-0.0275089		72	-27532.4	-0.0275324		72	-27511.9	-0.0275119		72	-27522.4	-0.0275224		72	-27527.7	-0.0275277
				73	-27814.9	-0.0278149		73	-27886.9	-0.0278869		73	-27891.2	-0.0278912		73	-27915.3	-0.0279153		73	-27894.2	-0.0278942		73	-27904.8	-0.0279048		73	-27909.9	-0.0279099
				74	-28198.3	-0.0281983		74	-28272.9	-0.0282729		74	-28273.9	-0.0282739		74	-28298.1	-0.0282981		74	-28276.6	-0.0282766		74	-28287.3	-0.0282873		74	-28292.7	-0.0282927
				75	-28578.7	-0.0285787		75	-28659.9	-0.0286599		75	-28657	-0.028657		75	-28680.4	-0.0286804		75	-28658.9	-0.0286589		75	-28669.5	-0.0286695		75	-28675	-0.028675
				76	-28968.5	-0.0289685		76	-29047.8	-0.0290478		76	-29040.2	-0.0290402		76	-29062.3	-0.0290623		76	-29041.1	-0.0290411		76	-29051.6	-0.0290516		76	-29057.1	-0.0290571
				77	-29350.6	-0.0293506		77	-29436.2	-0.0294362		77	-29423.7	-0.0294237		77	-29443.6	-0.0294436		77	-29423.1	-0.0294231		77	-29433.6	-0.0294336		77	-29439.1	-0.0294391
				78	-29740.3	-0.0297403		78	-29824.4	-0.0298244		78	-29807.4	-0.0298074		78	-29824.3	-0.0298243		78	-29805.3	-0.0298053		78	-29815.7	-0.0298157		78	-29821.2	-0.0298212
				79	-30126.8	-0.0301268		79	-30212.5	-0.0302125		79	-30190.9	-0.0301909		79	-30204.6	-0.0302046		79	-30187.3	-0.0301873		79	-30197.6	-0.0301976		79	-30203.1	-0.0302031
				80	-30513.4	-0.0305134		80	-30599.7	-0.0305997		80	-30574.5	-0.0305745		80	-30584.4	-0.0305844		80	-30569.4	-0.0305694		80	-30579.6	-0.0305796		80	-30585.2	-0.0305852
				81	-30903.6	-0.0309036		81	-30985.9	-0.0309859		81	-30957.8	-0.0309578		81	-30963.7	-0.0309637		81	-30951.6	-0.0309516		81	-30961.7	-0.0309617		81	-30967.4	-0.0309674
				82	-31285	-0.031285		82	-31370.5	-0.0313705		82	-31340.8	-0.0313408		82	-31342.6	-0.0313426		82	-31333.6	-0.0313336		82	-31343.7	-0.0313437		82	-31349.5	-0.0313495
				83	-31674.4	-0.0316744		83	-31754	-0.031754		83	-31723.4	-0.0317234		83	-31721	-0.031721		83	-31715.7	-0.0317157		83	-31725.7	-0.0317257		83	-31731.6	-0.0317316
				84	-32053.2	-0.0320532		84	-32136	-0.032136		84	-32105.7	-0.0321057		84	-32098.9	-0.0320989		84	-32097.7	-0.0320977		84	-32107.7	-0.0321077		84	-32113.7	-0.0321137
				85	-32438.2	-0.0324382		85	-32516.6	-0.0325166		85	-32487.8	-0.0324878		85	-32476.7	-0.0324767		85	-32479.7	-0.0324797		85	-32489.6	-0.0324896		85	-32495.7	-0.0324957
				86	-32818.7	-0.0328187		86	-32896.2	-0.0328962		86	-32869.5	-0.0328695		86	-32854.4	-0.0328544		86	-32861.8	-0.0328618		86	-32871.6	-0.0328716		86	-32878	-0.032878
				87	-33196.8	-0.0331968		87	-33274.9	-0.0332749		87	-33251.3	-0.0332513		87	-33232.2	-0.0332322		87	-33243.8	-0.0332438		87	-33253.7	-0.0332537		87	-33260.3	-0.0332603
				88	-33579.1	-0.0335791		88	-33652.9	-0.0336529		88	-33632.9	-0.0336329		88	-33610.4	-0.0336104		88	-33625.7	-0.0336257		88	-33635.7	-0.0336357		88	-33642.5	-0.0336425
				89	-33954.3	-0.0339543		89	-34030.5	-0.0340305		89	-34014.4	-0.0340144		89	-33989.2	-0.0339892		89	-34007.9	-0.0340079		89	-34017.8	-0.0340178		89	-34024.6	-0.0340246
				90	-34334.3	-0.0343343		90	-34408.1	-0.0344081		90	-34395.9	-0.0343959		90	-34368.6	-0.0343686		90	-34390	-0.03439		90	-34399.9	-0.0343999		90	-34406.7	-0.0344067
				91	-34711.1	-0.0347111		91	-34785.3	-0.0347853		91	-34777.2	-0.0347772		91	-34748.9	-0.0347489		91	-34772.1	-0.0347721		91	-34782	-0.034782		91	-34788.9	-0.0347889
				92	-35088.1	-0.0350881		92	-35162.6	-0.0351626		92	-35158.5	-0.0351585		92	-35130.1	-0.0351301		92	-35154.3	-0.0351543		92	-35164.1	-0.0351641		92	-35171.1	-0.0351711
				93	-35467.9	-0.0354679		93	-35540.4	-0.0355404		93	-35539.6	-0.0355396		93	-35512.5	-0.0355125		93	-35536.4	-0.0355364		93	-35546.1	-0.0355461		93	-35553.4	-0.0355534
				94	-35841	-0.035841		94	-35918.6	-0.0359186		94	-35920.6	-0.0359206		94	-35895.8	-0.0358958		94	-35918.4	-0.0359184		94	-35928.1	-0.0359281		94	-35935.6	-0.0359356
				95	-36224.1	-0.0362241		95	-36297.9	-0.0362979		95	-36301.6	-0.0363016		95	-36279.8	-0.0362798		95	-36300.7	-0.0363007		95	-36310.1	-0.0363101		95	-36317.7	-0.0363177
				96	-36596.3	-0.0365963		96	-36677.9	-0.0366779		96	-36682.6	-0.0366826		96	-36664.9	-0.0366649		96	-36682.8	-0.0366828		96	-36692.2	-0.0366922		96	-36699.8	-0.0366998
				97	-36978.1	-0.0369781		97	-37059.3	-0.0370593		97	-37063.8	-0.0370638		97	-37050.7	-0.0370507		97	-37064.7	-0.0370647		97	-37074.2	-0.0370742		97	-37081.8	-0.0370818
				98	-37353.7	-0.0373537		98	-37442.4	-0.0374424		98	-37445.2	-0.0374452		98	-37436.9	-0.0374369		98	-37446.8	-0.0374468		98	-37456.1	-0.0374561		98	-37463.8	-0.0374638
				99	-37734	-0.037734		99	-37827.1	-0.0378271		99	-37827.1	-0.0378271		99	-37823.9	-0.0378239		99	-37828.7	-0.0378287		99	-37838.1	-0.0378381		99	-37846	-0.037846
				100	-38116.9	-0.0381169		100	-38213.2	-0.0382132		100	-38209.3	-0.0382093		100	-38211.3	-0.0382113		100	-38210.8	-0.0382108		100	-38220.2	-0.0382202		100	-38227.9	-0.0382279
				101	-38496.5	-0.0384965		101	-38600.5	-0.0386005		101	-38592	-0.038592		101	-38599	-0.038599		101	-38592.9	-0.0385929		101	-38602.2	-0.0386022		101	-38610.1	-0.0386101
				102	-38884.3	-0.0388843		102	-38988.7	-0.0389887		102	-38975.2	-0.0389752		102	-38987.1	-0.0389871		102	-38974.9	-0.0389749		102	-38984.3	-0.0389843		102	-38992.1	-0.0389921
				103	-39266.1	-0.0392661		103	-39377.5	-0.0393775		103	-39358.7	-0.0393587		103	-39375.4	-0.0393754		103	-39357	-0.039357		103	-39366.3	-0.0393663		103	-39374.1	-0.0393741
				104	-39655.4	-0.0396554		104	-39766.2	-0.0397662		104	-39742.4	-0.0397424		104	-39763.8	-0.0397638		104	-39739.1	-0.0397391		104	-39748.3	-0.0397483		104	-39756.2	-0.0397562
				105	-40041.6	-0.0400416		105	-40154.4	-0.0401544		105	-40126.1	-0.0401261		105	-40152.4	-0.0401524		105	-40121.2	-0.0401212		105	-40130.3	-0.0401303		105	-40138.1	-0.0401381
				106	-40428.1	-0.0404281		106	-40541.6	-0.0405416		106	-40509.7	-0.0405097		106	-40540.7	-0.0405407		106	-40503.3	-0.0405033		106	-40512.3	-0.0405123		106	-40520.2	-0.0405202
				107	-40817	-0.040817		107	-40927.8	-0.0409278		107	-40893.2	-0.0408932		107	-40928.7	-0.0409287		107	-40885.4	-0.0408854		107	-40894.3	-0.0408943		107	-40902.2	-0.0409022
				108	-41199.3	-0.0411993		108	-41312.3	-0.0413123		108	-41276.2	-0.0412762		108	-41316.2	-0.0413162		108	-41267.5	-0.0412675		108	-41276.4	-0.0412764		108	-41284.1	-0.0412841
				109	-41588.5	-0.0415885		109	-41695.5	-0.0416955		109	-41659	-0.041659		109	-41702.7	-0.0417027		109	-41649.6	-0.0416496		109	-41658.4	-0.0416584		109	-41666.2	-0.0416662
				110	-41968.2	-0.0419682		110	-42077.1	-0.0420771		110	-42041.4	-0.0420414		110	-42088.4	-0.0420884		110	-42031.7	-0.0420317		110	-42040.5	-0.0420405		110	-42048.3	-0.0420483
				111	-42352.9	-0.0423529		111	-42457.3	-0.0424573		111	-42423.4	-0.0424234		111	-42473.1	-0.0424731		111	-42413.7	-0.0424137		111	-42422.7	-0.0424227		111	-42430.3	-0.0424303
				112	-42731.5	-0.0427315		112	-42836.8	-0.0428368		112	-42805.2	-0.0428052		112	-42856.4	-0.0428564		112	-42795.7	-0.0427957		112	-42804.7	-0.0428047		112	-42812.4	-0.0428124
				113	-43110.9	-0.0431109		113	-43215.1	-0.0432151		113	-43187.1	-0.0431871		113	-43238.7	-0.0432387		113	-43177.7	-0.0431777		113	-43186.7	-0.0431867		113	-43194.6	-0.0431946
				114	-43491.8	-0.0434918		114	-43593.1	-0.0435931		114	-43568.8	-0.0435688		114	-43620	-0.04362		114	-43559.7	-0.0435597		114	-43568.7	-0.0435687		114	-43576.8	-0.0435768
				115	-43867.9	-0.0438679		115	-43970.5	-0.0439705		115	-43950.4	-0.0439504		115	-44000.2	-0.0440002		115	-43941.8	-0.0439418		115	-43950.8	-0.0439508		115	-43958.9	-0.0439589
				116	-44250.7	-0.0442507		116	-44348	-0.044348		116	-44332	-0.044332		116	-44380.3	-0.0443803		116	-44323.9	-0.0443239		116	-44332.8	-0.0443328		116	-44340.9	-0.0443409
				117	-44626.5	-0.0446265		117	-44725.2	-0.0447252		117	-44713.4	-0.0447134		117	-44759.9	-0.0447599		117	-44705.9	-0.0447059		117	-44714.9	-0.0447149		117	-44723	-0.044723
				118	-45007.8	-0.0450078		118	-45102.8	-0.0451028		118	-45094.5	-0.0450945		118	-45139.4	-0.0451394		118	-45088	-0.045088		118	-45096.9	-0.0450969		118	-45105.1	-0.0451051
				119	-45385.6	-0.0453856		119	-45480.6	-0.0454806		119	-45475.6	-0.0454756		119	-45519.3	-0.0455193		119	-45470.1	-0.0454701		119	-45479	-0.045479		119	-45487.2	-0.0454872
				120	-45765	-0.045765		120	-45859.1	-0.0458591		120	-45856.6	-0.0458566		120	-45899.2	-0.0458992		120	-45852.3	-0.0458523		120	-45861.2	-0.0458612		120	-45869.6	-0.0458696
				121	-46145.5	-0.0461455		121	-46238.7	-0.0462387		121	-46237.4	-0.0462374		121	-46279.7	-0.0462797		121	-46234.4	-0.0462344		121	-46243.5	-0.0462435		121	-46251.8	-0.0462518
				122	-46521.8	-0.0465218		122	-46619.1	-0.0466191		122	-46618.3	-0.0466183		122	-46660.4	-0.0466604		122	-46616.5	-0.0466165		122	-46625.5	-0.0466255		122	-46634	-0.046634
				123	-46905.3	-0.0469053		123	-47001.3	-0.0470013		123	-46999.4	-0.0469994		123	-47041.3	-0.0470413		123	-46998.5	-0.0469985		123	-47007.7	-0.0470077		123	-47016.1	-0.0470161
				124	-47281.4	-0.0472814		124	-47384.8	-0.0473848		124	-47380.6	-0.0473806		124	-47422.6	-0.0474226		124	-47380.5	-0.0473805		124	-47389.8	-0.0473898		124	-47398.4	-0.0473984
				125	-47665.8	-0.0476658		125	-47770.3	-0.0477703		125	-47762.4	-0.0477624		125	-47804.2	-0.0478042		125	-47762.6	-0.0477626		125	-47771.8	-0.0477718		125	-47780.5	-0.0477805
				126	-48045.4	-0.0480454		126	-48157	-0.048157		126	-48144.6	-0.0481446		126	-48185.9	-0.0481859		126	-48144.5	-0.0481445		126	-48153.9	-0.0481539		126	-48162.6	-0.0481626
				127	-48429.1	-0.0484291		127	-48545	-0.048545		127	-48527	-0.048527		127	-48567.6	-0.0485676		127	-48526.5	-0.0485265		127	-48535.9	-0.0485359		127	-48544.8	-0.0485448
				128	-48814.2	-0.0488142		128	-48933.5	-0.0489335		128	-48910.2	-0.0489102		128	-48949.3	-0.0489493		128	-48908.6	-0.0489086		128	-48917.9	-0.0489179		128	-48926.8	-0.0489268
				129	-49198.3	-0.0491983		129	-49322.7	-0.0493227		129	-49293.6	-0.0492936		129	-49330.9	-0.0493309		129	-49290.5	-0.0492905		129	-49300	-0.0493		129	-49308.9	-0.0493089
				130	-49589	-0.049589		130	-49711.6	-0.0497116		130	-49677.3	-0.0496773		130	-49712.4	-0.0497124		130	-49672.5	-0.0496725		130	-49682.1	-0.0496821		130	-49691.1	-0.0496911
				131	-49972.5	-0.0499725		131	-50099.6	-0.0500996		131	-50061.2	-0.0500612		131	-50093.7	-0.0500937		131	-50054.7	-0.0500547		131	-50064.2	-0.0500642		131	-50073.1	-0.0500731
				132	-50365.5	-0.0503655		132	-50486.8	-0.0504868		132	-50444.8	-0.0504448		132	-50474.5	-0.0504745		132	-50436.7	-0.0504367		132	-50446.4	-0.0504464		132	-50455.2	-0.0504552
				133	-50748.1	-0.0507481		133	-50872.7	-0.0508727		133	-50828.3	-0.0508283		133	-50855.2	-0.0508552		133	-50818.9	-0.0508189		133	-50828.5	-0.0508285		133	-50837.5	-0.0508375
				134	-51137.5	-0.0511375		134	-51257.1	-0.0512571		134	-51211.7	-0.0512117		134	-51235.7	-0.0512357		134	-51201.1	-0.0512011		134	-51210.7	-0.0512107		134	-51219.7	-0.0512197
				135	-51520.1	-0.0515201		135	-51640.1	-0.0516401		135	-51594.8	-0.0515948		135	-51616	-0.051616		135	-51583.6	-0.0515836		135	-51593.3	-0.0515933		135	-51602	-0.051602
				136	-51902.9	-0.0519029		136	-52021.7	-0.0520217		136	-51977.5	-0.0519775		136	-51996	-0.051996		136	-51966	-0.051966		136	-51975.9	-0.0519759		136	-51984.5	-0.0519845
				137	-52283	-0.052283		137	-52401.3	-0.0524013		137	-52359.3	-0.0523593		137	-52375	-0.052375		137	-52347.8	-0.0523478		137	-52357.8	-0.0523578		137	-52366.4	-0.0523664
				138	-52659.7	-0.0526597		138	-52779.9	-0.0527799		138	-52740.9	-0.0527409		138	-52753.4	-0.0527534		138	-52729.3	-0.0527293		138	-52739.4	-0.0527394		138	-52747.7	-0.0527477
				139	-53038.5	-0.0530385		139	-53157.9	-0.0531579		139	-53122.7	-0.0531227		139	-53132.1	-0.0531321		139	-53111.2	-0.0531112		139	-53121.3	-0.0531213		139	-53129.6	-0.0531296
				140	-53411.7	-0.0534117		140	-53535.3	-0.0535353		140	-53504.4	-0.0535044		140	-53510.8	-0.0535108		140	-53493.1	-0.0534931		140	-53503.5	-0.0535035		140	-53511.6	-0.0535116
				141	-53792.6	-0.0537926		141	-53912.6	-0.0539126		141	-53886.1	-0.0538861		141	-53889.7	-0.0538897		141	-53875.2	-0.0538752		141	-53885.7	-0.0538857		141	-53893.7	-0.0538937
				142	-54166.5	-0.0541665		142	-54289.8	-0.0542898		142	-54267.9	-0.0542679		142	-54268.9	-0.0542689		142	-54257.3	-0.0542573		142	-54267.9	-0.0542679		142	-54275.7	-0.0542757
				143	-54545.7	-0.0545457		143	-54667	-0.054667		143	-54649.4	-0.0546494		143	-54648.7	-0.0546487		143	-54639.4	-0.0546394		143	-54650.1	-0.0546501		143	-54657.8	-0.0546578
				144	-54925.9	-0.0549259		144	-55044.2	-0.0550442		144	-55030.7	-0.0550307		144	-55029.1	-0.0550291		144	-55021.6	-0.0550216		144	-55032.4	-0.0550324		144	-55039.8	-0.0550398
				145	-55303.4	-0.0553034		145	-55421.8	-0.0554218		145	-55411.6	-0.0554116		145	-55410	-0.05541		145	-55403.6	-0.0554036		145	-55414.3	-0.0554143		145	-55421.6	-0.0554216
				146	-55685.4	-0.0556854		146	-55799.9	-0.0557999		146	-55792	-0.055792		146	-55791.5	-0.0557915		146	-55785.2	-0.0557852		146	-55796	-0.055796		146	-55803.3	-0.0558033
				147	-56064.5	-0.0560645		147	-56179.4	-0.0561794		147	-56172.5	-0.0561725		147	-56173.7	-0.0561737		147	-56167	-0.056167		147	-56177.8	-0.0561778		147	-56184.8	-0.0561848
				148	-56448.1	-0.0564481		148	-56560.8	-0.0565608		148	-56553.6	-0.0565536		148	-56557.3	-0.0565573		148	-56549.3	-0.0565493		148	-56560.3	-0.0565603		148	-56567.1	-0.0565671
				149	-56825.5	-0.0568255		149	-56943.8	-0.0569438		149	-56934.9	-0.0569349		149	-56941.8	-0.0569418		149	-56931.8	-0.0569318		149	-56942.9	-0.0569429		149	-56949.7	-0.0569497
				150	-57211.3	-0.0572113		150	-57328.3	-0.0573283		150	-57316.3	-0.0573163		150	-57326.8	-0.0573268		150	-57314.1	-0.0573141		150	-57325.4	-0.0573254		150	-57331.9	-0.0573319
				151	-57587.8	-0.0575878		151	-57714.6	-0.0577146		151	-57697.9	-0.0576979		151	-57712.2	-0.0577122		151	-57696	-0.057696		151	-57707.7	-0.0577077		151	-57714	-0.057714
				152	-57974.7	-0.0579747		152	-58102.2	-0.0581022		152	-58079.9	-0.0580799		152	-58098	-0.058098		152	-58078.1	-0.0580781		152	-58089.9	-0.0580899		152	-58096.3	-0.0580963
				153	-58357.1	-0.0583571		153	-58490.7	-0.0584907		153	-58462.6	-0.0584626		153	-58484.2	-0.0584842		153	-58460	-0.05846		153	-58472.1	-0.0584721		153	-58478.6	-0.0584786
				154	-58740.3	-0.0587403		154	-58879.9	-0.0588799		154	-58845.6	-0.0588456		154	-58870.7	-0.0588707		154	-58841.9	-0.0588419		154	-58854.3	-0.0588543		154	-58860.6	-0.0588606
				155	-59129.4	-0.0591294		155	-59269.2	-0.0592692		155	-59229	-0.059229		155	-59257.2	-0.0592572		155	-59224	-0.059224		155	-59236.3	-0.0592363		155	-59242.5	-0.0592425
				156	-59516.6	-0.0595166		156	-59658.4	-0.0596584		156	-59612.6	-0.0596126		156	-59643.6	-0.0596436		156	-59605.9	-0.0596059		156	-59618.5	-0.0596185		156	-59624.6	-0.0596246
				157	-59903.7	-0.0599037		157	-60046.5	-0.0600465		157	-59996.5	-0.0599965		157	-60029.7	-0.0600297		157	-59988	-0.059988		157	-60000.5	-0.0600005		157	-60006.7	-0.0600067
				158	-60294.5	-0.0602945		158	-60433.6	-0.0604336		158	-60380.3	-0.0603803		158	-60415.4	-0.0604154		158	-60370.1	-0.0603701		158	-60382.7	-0.0603827		158	-60388.7	-0.0603887
				159	-60680.5	-0.0606805		159	-60819	-0.060819		159	-60763.9	-0.0607639		159	-60800.6	-0.0608006		159	-60752.2	-0.0607522		159	-60764.9	-0.0607649		159	-60770.9	-0.0607709
				160	-61063.7	-0.0610637		160	-61203	-0.061203		160	-61147.1	-0.0611471		160	-61185.3	-0.0611853		160	-61134.4	-0.0611344		160	-61147.1	-0.0611471		160	-61153.2	-0.0611532
				161	-61452	-0.061452		161	-61585.6	-0.0615856		161	-61529.8	-0.0615298		161	-61569.3	-0.0615693		161	-61516.4	-0.0615164		161	-61529.4	-0.0615294		161	-61535.4	-0.0615354
				162	-61830.1	-0.0618301		162	-61966.4	-0.0619664		162	-61912.2	-0.0619122		162	-61952.7	-0.0619527		162	-61898.4	-0.0618984		162	-61911.6	-0.0619116		162	-61917.4	-0.0619174
				163	-62208.4	-0.0622084		163	-62345.9	-0.0623459		163	-62294.4	-0.0622944		163	-62335.5	-0.0623355		163	-62280.3	-0.0622803		163	-62293.7	-0.0622937		163	-62299.5	-0.0622995
				164	-62591.4	-0.0625914		164	-62724.6	-0.0627246		164	-62676.4	-0.0626764		164	-62717.8	-0.0627178		164	-62662.4	-0.0626624		164	-62675.9	-0.0626759		164	-62681.6	-0.0626816
				165	-62959.9	-0.0629599		165	-63102.4	-0.0631024		165	-63058.3	-0.0630583		165	-63099.4	-0.0630994		165	-63044.4	-0.0630444		165	-63058.1	-0.0630581		165	-63063.7	-0.0630637
				166	-63341.1	-0.0633411		166	-63479.7	-0.0634797		166	-63440.3	-0.0634403		166	-63480.2	-0.0634802		166	-63426.2	-0.0634262		166	-63440.3	-0.0634403		166	-63445.7	-0.0634457
				167	-63715.6	-0.0637156		167	-63856.7	-0.0638567		167	-63822.1	-0.0638221		167	-63860.6	-0.0638606		167	-63808.2	-0.0638082		167	-63822.5	-0.0638225		167	-63827.7	-0.0638277
				168	-64089	-0.064089		168	-64233.6	-0.0642336		168	-64203.9	-0.0642039		168	-64240.5	-0.0642405		168	-64190.3	-0.0641903		168	-64204.6	-0.0642046		168	-64209.7	-0.0642097
				169	-64468.7	-0.0644687		169	-64610.4	-0.0646104		169	-64585.5	-0.0645855		169	-64619.8	-0.0646198		169	-64572.4	-0.0645724		169	-64586.9	-0.0645869		169	-64591.7	-0.0645917
				170	-64846.8	-0.0648468		170	-64987.5	-0.0649875		170	-64966.7	-0.0649667		170	-64998.8	-0.0649988		170	-64954.4	-0.0649544		170	-64969.1	-0.0649691		170	-64973.7	-0.0649737
				171	-65221.6	-0.0652216		171	-65365.1	-0.0653651		171	-65347.8	-0.0653478		171	-65378.2	-0.0653782		171	-65336.5	-0.0653365		171	-65351.3	-0.0653513		171	-65355.7	-0.0653557
				172	-65605.9	-0.0656059		172	-65743.5	-0.0657435		172	-65728.6	-0.0657286		172	-65757.9	-0.0657579		172	-65718.6	-0.0657186		172	-65733.5	-0.0657335		172	-65737.8	-0.0657378
				173	-65983.7	-0.0659837		173	-66123.3	-0.0661233		173	-66109.3	-0.0661093		173	-66137.5	-0.0661375		173	-66100.8	-0.0661008		173	-66115.7	-0.0661157		173	-66119.8	-0.0661198
				174	-66359.3	-0.0663593		174	-66504.3	-0.0665043		174	-66489.9	-0.0664899		174	-66518.6	-0.0665186		174	-66482.9	-0.0664829		174	-66498	-0.066498		174	-66501.9	-0.0665019
				175	-66749	-0.066749		175	-66887.6	-0.0668876		175	-66870.7	-0.0668707		175	-66901.3	-0.0669013		175	-66864.9	-0.0668649		175	-66880.2	-0.0668802		175	-66883.8	-0.0668838
				176	-67118.3	-0.0671183		176	-67272.3	-0.0672723		176	-67251.6	-0.0672516		176	-67284.1	-0.0672841		176	-67246.8	-0.0672468		176	-67262.3	-0.0672623		176	-67265.7	-0.0672657
				177	-67508.3	-0.0675083		177	-67659.2	-0.0676592		177	-67633	-0.067633		177	-67667.9	-0.0676679		177	-67628.8	-0.0676288		177	-67644.6	-0.0676446		177	-67647.6	-0.0676476
				178	-67888.1	-0.0678881		178	-68047.4	-0.0680474		178	-68015	-0.068015		178	-68054.1	-0.0680541		178	-68010.7	-0.0680107		178	-68026.8	-0.0680268		178	-68029.5	-0.0680295
				179	-68271.2	-0.0682712		179	-68436.8	-0.0684368		179	-68397.4	-0.0683974		179	-68440.3	-0.0684403		179	-68392.7	-0.0683927		179	-68409.2	-0.0684092		179	-68411.6	-0.0684116
				180	-68660.2	-0.0686602		180	-68826.6	-0.0688266		180	-68780.4	-0.0687804		180	-68826.2	-0.0688262		180	-68774.7	-0.0687747		180	-68791.5	-0.0687915		180	-68793.7	-0.0687937
				181	-69048.7	-0.0690487		181	-69216.4	-0.0692164		181	-69164	-0.069164		181	-69213.5	-0.0692135		181	-69156.7	-0.0691567		181	-69173.6	-0.0691736		181	-69175.6	-0.0691756
				182	-69434	-0.069434		182	-69605.8	-0.0696058		182	-69547.8	-0.0695478		182	-69600.9	-0.0696009		182	-69538.8	-0.0695388		182	-69555.9	-0.0695559		182	-69557.7	-0.0695577
				183	-69830	-0.06983		183	-69994.2	-0.0699942		183	-69931.8	-0.0699318		183	-69987.1	-0.0699871		183	-69920.9	-0.0699209		183	-69938	-0.069938		183	-69939.7	-0.0699397
				184	-70214.5	-0.0702145		184	-70381.1	-0.0703811		184	-70315.6	-0.0703156		184	-70373.2	-0.0703732		184	-70303	-0.070303		184	-70320.3	-0.0703203		184	-70321.8	-0.0703218
				185	-70602.8	-0.0706028		185	-70766.3	-0.0707663		185	-70699.1	-0.0706991		185	-70758.8	-0.0707588		185	-70685.1	-0.0706851		185	-70702.4	-0.0707024		185	-70703.8	-0.0707038
				186	-70993.8	-0.0709938		186	-71149.9	-0.0711499		186	-71082.4	-0.0710824		186	-71143.1	-0.0711431		186	-71067.2	-0.0710672		186	-71084.6	-0.0710846		186	-71085.8	-0.0710858
				187	-71368.5	-0.0713685		187	-71531.5	-0.0715315		187	-71465.2	-0.0714652		187	-71527.5	-0.0715275		187	-71449.3	-0.0714493		187	-71466.9	-0.0714669		187	-71467.9	-0.0714679
				188	-71757.8	-0.0717578		188	-71912	-0.071912		188	-71847.5	-0.0718475		188	-71910.5	-0.0719105		188	-71831.3	-0.0718313		188	-71848.9	-0.0718489		188	-71849.9	-0.0718499
				189	-72131.4	-0.0721314		189	-72290.6	-0.0722906		189	-72229.6	-0.0722296		189	-72291.8	-0.0722918		189	-72213.4	-0.0722134		189	-72231.1	-0.0722311		189	-72232.1	-0.0722321
				190	-72509.7	-0.0725097		190	-72668.9	-0.0726689		190	-72611.6	-0.0726116		190	-72673.4	-0.0726734		190	-72595.3	-0.0725953		190	-72613.4	-0.0726134		190	-72614.1	-0.0726141
				191	-72887.4	-0.0728874		191	-73045.7	-0.0730457		191	-72993.6	-0.0729936		191	-73053.7	-0.0730537		191	-72977.1	-0.0729771		191	-72995.6	-0.0729956		191	-72996.2	-0.0729962
				192	-73260.2	-0.0732602		192	-73422.8	-0.0734228		192	-73375.6	-0.0733756		192	-73432.6	-0.0734326		192	-73359	-0.073359		192	-73377.8	-0.0733778		192	-73378.4	-0.0733784
				193	-73635.5	-0.0736355		193	-73799.2	-0.0737992		193	-73757.5	-0.0737575		193	-73811.6	-0.0738116		193	-73740.9	-0.0737409		193	-73759.8	-0.0737598		193	-73760.5	-0.0737605
				194	-74013.4	-0.0740134		194	-74176	-0.074176		194	-74139.3	-0.0741393		194	-74189.1	-0.0741891		194	-74123	-0.074123		194	-74142	-0.074142		194	-74142.6	-0.0741426
				195	-74385.3	-0.0743853		195	-74552.7	-0.0745527		195	-74520.9	-0.0745209		195	-74566.4	-0.0745664		195	-74504.9	-0.0745049		195	-74524.2	-0.0745242		195	-74524.6	-0.0745246
				196	-74768.1	-0.0747681		196	-74929.5	-0.0749295		196	-74902.3	-0.0749023		196	-74944.6	-0.0749446		196	-74887	-0.074887		196	-74906.4	-0.0749064		196	-74906.7	-0.0749067
				197	-75142.9	-0.0751429		197	-75307.2	-0.0753072		197	-75283.4	-0.0752834		197	-75321.9	-0.0753219		197	-75269.3	-0.0752693		197	-75288.7	-0.0752887		197	-75288.9	-0.0752889
				198	-75522.8	-0.0755228		198	-75686.1	-0.0756861		198	-75664.6	-0.0756646		198	-75700.2	-0.0757002		198	-75651.9	-0.0756519		198	-75671.2	-0.0756712		198	-75671.4	-0.0756714
				199	-75906	-0.075906		199	-76066.1	-0.0760661		199	-76045.5	-0.0760455		199	-76079.3	-0.0760793		199	-76034.6	-0.0760346		199	-76054	-0.076054		199	-76054.1	-0.0760541
				200	-76279.5	-0.0762795		200	-76447.5	-0.0764475		200	-76425.8	-0.0764258		200	-76458.2	-0.0764582		200	-76416.4	-0.0764164		200	-76436	-0.076436		200	-76436	-0.076436
				201	-76666.5	-0.0766665		201	-76830.5	-0.0768305		201	-76806	-0.076806		201	-76839.2	-0.0768392		201	-76798	-0.076798		201	-76817.7	-0.0768177		201	-76817.6	-0.0768176
				202	-77041.4	-0.0770414		202	-77216.3	-0.0772163		202	-77186.8	-0.0771868		202	-77220.9	-0.0772209		202	-77179.9	-0.0771799		202	-77200	-0.0772		202	-77199.6	-0.0771996
				203	-77424.4	-0.0774244		203	-77603.6	-0.0776036		203	-77568	-0.077568		203	-77603.6	-0.0776036		203	-77561.8	-0.0775618		203	-77582.1	-0.0775821		203	-77581.7	-0.0775817
				204	-77807.6	-0.0778076		204	-77993.3	-0.0779933		204	-77949.9	-0.0779499		204	-77988.3	-0.0779883		204	-77943.7	-0.0779437		204	-77964.2	-0.0779642		204	-77963.6	-0.0779636
				205	-78189.3	-0.0781893		205	-78383.1	-0.0783831		205	-78332.2	-0.0783322		205	-78373	-0.078373		205	-78325.7	-0.0783257		205	-78346.6	-0.0783466		205	-78345.6	-0.0783456
				206	-78575.9	-0.0785759		206	-78773.8	-0.0787738		206	-78715	-0.078715		206	-78758.8	-0.0787588		206	-78707.5	-0.0787075		206	-78728.7	-0.0787287		206	-78727.6	-0.0787276
				207	-78965.2	-0.0789652		207	-79163.3	-0.0791633		207	-79098.1	-0.0790981		207	-79144.7	-0.0791447		207	-79089.1	-0.0790891		207	-79110.5	-0.0791105		207	-79109.4	-0.0791094
				208	-79349.1	-0.0793491		208	-79553.1	-0.0795531		208	-79481.7	-0.0794817		208	-79529.9	-0.0795299		208	-79470.9	-0.0794709		208	-79492.4	-0.0794924		208	-79491	-0.079491
				209	-79746.5	-0.0797465		209	-79941.4	-0.0799414		209	-79866	-0.079866		209	-79916.5	-0.0799165		209	-79853.3	-0.0798533		209	-79874.8	-0.0798748		209	-79873.3	-0.0798733
				210	-80129.8	-0.0801298		210	-80328.6	-0.0803286		210	-80250.4	-0.0802504		210	-80302.3	-0.0803023		210	-80235.8	-0.0802358		210	-80257.6	-0.0802576		210	-80255.8	-0.0802558
				211	-80524.2	-0.0805242		211	-80713.4	-0.0807134		211	-80634.4	-0.0806344		211	-80687.1	-0.0806871		211	-80618.2	-0.0806182		211	-80640	-0.08064		211	-80638	-0.080638
				212	-80909.4	-0.0809094		212	-81096.4	-0.0810964		212	-81017.7	-0.0810177		212	-81071.8	-0.0810718		212	-81000.5	-0.0810005		212	-81022.2	-0.0810222		212	-81020.1	-0.0810201
				213	-81293.3	-0.0812933		213	-81477.7	-0.0814777		213	-81400.4	-0.0814004		213	-81454.5	-0.0814545		213	-81382.6	-0.0813826		213	-81404.4	-0.0814044		213	-81402	-0.081402
				214	-81679.9	-0.0816799		214	-81856.9	-0.0818569		214	-81782.8	-0.0817828		214	-81836.9	-0.0818369		214	-81764.6	-0.0817646		214	-81786.5	-0.0817865		214	-81783.9	-0.0817839
				215	-82055.1	-0.0820551		215	-82235.2	-0.0822352		215	-82164.9	-0.0821649		215	-82218	-0.082218		215	-82146.6	-0.0821466		215	-82168.4	-0.0821684		215	-82165.9	-0.0821659
				216	-82438	-0.082438		216	-82611.9	-0.0826119		216	-82546.8	-0.0825468		216	-82598.3	-0.0825983		216	-82528.5	-0.0825285		216	-82550.6	-0.0825506		216	-82547.9	-0.0825479
				217	-82813.1	-0.0828131		217	-82989	-0.082989		217	-82928.9	-0.0829289		217	-82978.4	-0.0829784		217	-82910.4	-0.0829104		217	-82932.8	-0.0829328		217	-82929.9	-0.0829299
				218	-83188.2	-0.0831882		218	-83365.1	-0.0833651		218	-83311	-0.083311		218	-83356.6	-0.0833566		218	-83292.3	-0.0832923		218	-83314.7	-0.0833147		218	-83311.9	-0.0833119
				219	-83566.6	-0.0835666		219	-83742.1	-0.0837421		219	-83693.1	-0.0836931		219	-83735	-0.083735		219	-83674.2	-0.0836742		219	-83697	-0.083697		219	-83693.9	-0.0836939
				220	-83941	-0.083941		220	-84118	-0.084118		220	-84075.2	-0.0840752		220	-84112.6	-0.0841126		220	-84056.1	-0.0840561		220	-84079.1	-0.0840791		220	-84076	-0.084076
				221	-84317.6	-0.0843176		221	-84495	-0.084495		221	-84456.8	-0.0844568		221	-84489.5	-0.0844895		221	-84438.3	-0.0844383		221	-84461.3	-0.0844613		221	-84458.1	-0.0844581
				222	-84699.7	-0.0846997		222	-84871.3	-0.0848713		222	-84838.1	-0.0848381		222	-84867.2	-0.0848672		222	-84820.3	-0.0848203		222	-84843.4	-0.0848434		222	-84840	-0.08484
				223	-85072.4	-0.0850724		223	-85249.2	-0.0852492		223	-85219	-0.085219		223	-85244.1	-0.0852441		223	-85202.4	-0.0852024		223	-85225.5	-0.0852255		223	-85222	-0.085222
				224	-85458.2	-0.0854582		224	-85626.8	-0.0856268		224	-85599.6	-0.0855996		224	-85622.3	-0.0856223		224	-85584.7	-0.0855847		224	-85607.5	-0.0856075		224	-85604.2	-0.0856042
				225	-85834.1	-0.0858341		225	-86007.1	-0.0860071		225	-85980.2	-0.0859802		225	-86000.8	-0.0860008		225	-85966.7	-0.0859667		225	-85989.6	-0.0859896		225	-85986.1	-0.0859861
				226	-86216.1	-0.0862161		226	-86388.2	-0.0863882		226	-86360.6	-0.0863606		226	-86379.9	-0.0863799		226	-86349	-0.086349		226	-86371.8	-0.0863718		226	-86368.3	-0.0863683
				227	-86598.2	-0.0865982		227	-86772.6	-0.0867726		227	-86741.1	-0.0867411		227	-86761.2	-0.0867612		227	-86731.1	-0.0867311		227	-86753.9	-0.0867539		227	-86750.5	-0.0867505
				228	-86975.3	-0.0869753		228	-87158.4	-0.0871584		228	-87121.9	-0.0871219		228	-87142.7	-0.0871427		228	-87113.2	-0.0871132		228	-87136.1	-0.0871361		228	-87132.5	-0.0871325
				229	-87363.2	-0.0873632		229	-87547	-0.087547		229	-87503	-0.087503		229	-87526.3	-0.0875263		229	-87495.1	-0.0874951		229	-87518.2	-0.0875182		229	-87514.9	-0.0875149
				230	-87738.5	-0.0877385		230	-87936.6	-0.0879366		230	-87884.6	-0.0878846		230	-87910.5	-0.0879105		230	-87876.9	-0.0878769		230	-87900.2	-0.0879002		230	-87897	-0.087897
				231	-88131.4	-0.0881314		231	-88327.5	-0.0883275		231	-88266.7	-0.0882667		231	-88295.6	-0.0882956		231	-88258.8	-0.0882588		231	-88282.5	-0.0882825		231	-88279	-0.088279
				232	-88511.1	-0.0885111		232	-88718.6	-0.0887186		232	-88649.6	-0.0886496		232	-88681.7	-0.0886817		232	-88640.7	-0.0886407		232	-88664.7	-0.0886647		232	-88661.2	-0.0886612
				233	-88903.8	-0.0889038		233	-89109.2	-0.0891092		233	-89033.3	-0.0890333		233	-89067.6	-0.0890676		233	-89022.8	-0.0890228		233	-89046.6	-0.0890466		233	-89043.3	-0.0890433
				234	-89292.2	-0.0892922		234	-89498.9	-0.0894989		234	-89417.1	-0.0894171		234	-89454.7	-0.0894547		234	-89404.9	-0.0894049		234	-89428.9	-0.0894289		234	-89425.3	-0.0894253
				235	-89681.4	-0.0896814		235	-89886.9	-0.0898869		235	-89801.2	-0.0898012		235	-89840.6	-0.0898406		235	-89787	-0.089787		235	-89811.1	-0.0898111		235	-89807.4	-0.0898074
				236	-90070.6	-0.0900706		236	-90273.5	-0.0902735		236	-90185.4	-0.0901854		236	-90226.8	-0.0902268		236	-90169.2	-0.0901692		236	-90193.1	-0.0901931		236	-90189.6	-0.0901896
				237	-90460	-0.09046		237	-90657.7	-0.0906577		237	-90569.1	-0.0905691		237	-90612.2	-0.0906122		237	-90551.3	-0.0905513		237	-90575.2	-0.0905752		237	-90571.7	-0.0905717
				238	-90840.1	-0.0908401		238	-91040.4	-0.0910404		238	-90952.4	-0.0909524		238	-90996.2	-0.0909962		238	-90933.6	-0.0909336		238	-90957.2	-0.0909572		238	-90953.7	-0.0909537
				239	-91228	-0.091228		239	-91420.4	-0.0914204		239	-91335.1	-0.0913351		239	-91380.2	-0.0913802		239	-91315.8	-0.0913158		239	-91339.4	-0.0913394		239	-91335.7	-0.0913357
				240	-91602.1	-0.0916021		240	-91799.4	-0.0917994		240	-91717.4	-0.0917174		240	-91762.4	-0.0917624		240	-91697.8	-0.0916978		240	-91721.4	-0.0917214		240	-91717.8	-0.0917178
				241	-91981.4	-0.0919814		241	-92176.6	-0.0921766		241	-92099.6	-0.0920996		241	-92144.5	-0.0921445		241	-92080.1	-0.0920801		241	-92103.5	-0.0921035		241	-92099.9	-0.0920999
				242	-92356.4	-0.0923564		242	-92553.6	-0.0925536		242	-92481.6	-0.0924816		242	-92525.1	-0.0925251		242	-92462	-0.092462		242	-92485.6	-0.0924856		242	-92481.9	-0.0924819
				243	-92727.4	-0.0927274		243	-92929.8	-0.0929298		243	-92863.8	-0.0928638		243	-92904.9	-0.0929049		243	-92843.9	-0.0928439		243	-92867.5	-0.0928675		243	-92863.8	-0.0928638
				244	-93105.6	-0.0931056		244	-93306.3	-0.0933063		244	-93246.3	-0.0932463		244	-93284.2	-0.0932842		244	-93225.8	-0.0932258		244	-93249.6	-0.0932496		244	-93245.7	-0.0932457
				245	-93473.1	-0.0934731		245	-93682.7	-0.0936827		245	-93628.5	-0.0936285		245	-93662.1	-0.0936621		245	-93607.7	-0.0936077		245	-93631.7	-0.0936317		245	-93627.7	-0.0936277
				246	-93855.8	-0.0938558		246	-94059.2	-0.0940592		246	-94010.6	-0.0940106		246	-94040.3	-0.0940403		246	-93989.7	-0.0939897		246	-94013.5	-0.0940135		246	-94009.7	-0.0940097
				247	-94223.5	-0.0942235		247	-94435.9	-0.0944359		247	-94392.4	-0.0943924		247	-94417.3	-0.0944173		247	-94371.7	-0.0943717		247	-94395.6	-0.0943956		247	-94391.7	-0.0943917
				248	-94608.7	-0.0946087		248	-94812.6	-0.0948126		248	-94773.7	-0.0947737		248	-94795.2	-0.0947952		248	-94753.9	-0.0947539		248	-94777.6	-0.0947776		248	-94773.6	-0.0947736
				249	-94981.6	-0.0949816		249	-95189.9	-0.0951899		249	-95154.5	-0.0951545		249	-95172.7	-0.0951727		249	-95136	-0.095136		249	-95159.6	-0.0951596		249	-95155.6	-0.0951556
				250	-95363.8	-0.0953638		250	-95567.4	-0.0955674		250	-95535.1	-0.0955351		250	-95550.8	-0.0955508		250	-95518.3	-0.0955183		250	-95541.7	-0.0955417		250	-95537.5	-0.0955375
				251	-95743.9	-0.0957439		251	-95947.4	-0.0959474		251	-95915.5	-0.0959155		251	-95929.7	-0.0959297		251	-95900.4	-0.0959004		251	-95923.7	-0.0959237		251	-95919.5	-0.0959195
				252	-96125.3	-0.0961253		252	-96328.5	-0.0963285		252	-96295.9	-0.0962959		252	-96309	-0.096309		252	-96282.7	-0.0962827		252	-96305.7	-0.0963057		252	-96301.4	-0.0963014
				253	-96506	-0.096506		253	-96713	-0.096713		253	-96676.3	-0.0966763		253	-96690.4	-0.0966904		253	-96664.8	-0.0966648		253	-96687.7	-0.0966877		253	-96683.3	-0.0966833
				254	-96894.1	-0.0968941		254	-97099.1	-0.0970991		254	-97056.9	-0.0970569		254	-97072	-0.097072		254	-97046.7	-0.0970467		254	-97069.7	-0.0970697		254	-97065.1	-0.0970651
				255	-97271.9	-0.0972719		255	-97488.5	-0.0974885		255	-97437.8	-0.0974378		255	-97455.8	-0.0974558		255	-97428.8	-0.0974288		255	-97451.7	-0.0974517		255	-97447	-0.097447
				256	-97666.9	-0.0976669		256	-97878.6	-0.0978786		256	-97819.3	-0.0978193		256	-97840.2	-0.0978402		256	-97810.5	-0.0978105		256	-97833.8	-0.0978338		256	-97829.2	-0.0978292
				257	-98046.4	-0.0980464		257	-98270.6	-0.0982706		257	-98201.5	-0.0982015		257	-98225.9	-0.0982259		257	-98192.6	-0.0981926		257	-98215.9	-0.0982159		257	-98211.3	-0.0982113
				258	-98443.6	-0.0984436		258	-98661.8	-0.0986618		258	-98584.4	-0.0985844		258	-98612.4	-0.0986124		258	-98574.7	-0.0985747		258	-98598.3	-0.0985983		258	-98593.4	-0.0985934
				259	-98828.5	-0.0988285		259	-99053.5	-0.0990535		259	-98968.3	-0.0989683		259	-98999.5	-0.0989995		259	-98957.1	-0.0989571		259	-98980.7	-0.0989807		259	-98975.9	-0.0989759
				260	-99224.8	-0.0992248		260	-99443.3	-0.0994433		260	-99352.7	-0.0993527		260	-99386.9	-0.0993869		260	-99339.4	-0.0993394		260	-99363.2	-0.0993632		260	-99358.4	-0.0993584
				261	-99613.8	-0.0996138		261	-99831.7	-0.0998317		261	-99736.7	-0.0997367		261	-99772.8	-0.0997728		261	-99721.4	-0.0997214		261	-99745.3	-0.0997453		261	-99740.3	-0.0997403
				262	-100003	-0.100003		262	-100217	-0.100217		262	-100121	-0.100121		262	-100159	-0.100159		262	-100103	-0.100103		262	-100127	-0.100127		262	-100122	-0.100122
				263	-100395	-0.100395		263	-100601	-0.100601		263	-100504	-0.100504		263	-100544	-0.100544		263	-100485	-0.100485		263	-100509	-0.100509		263	-100504	-0.100504
				264	-100775	-0.100775		264	-100983	-0.100983		264	-100887	-0.100887		264	-100929	-0.100929		264	-100867	-0.100867		264	-100891	-0.100891		264	-100886	-0.100886
				265	-101161	-0.101161		265	-101362	-0.101362		265	-101270	-0.10127		265	-101313	-0.101313		265	-101250	-0.10125		265	-101273	-0.101273		265	-101268	-0.101268
				266	-101535	-0.101535		266	-101740	-0.10174		266	-101652	-0.101652		266	-101695	-0.101695		266	-101631	-0.101631		266	-101655	-0.101655		266	-101650	-0.10165
				267	-101910	-0.10191		267	-102116	-0.102116		267	-102034	-0.102034		267	-102077	-0.102077		267	-102013	-0.102013		267	-102036	-0.102036		267	-102031	-0.102031
				268	-102285	-0.102285		268	-102493	-0.102493		268	-102416	-0.102416		268	-102457	-0.102457		268	-102396	-0.102396		268	-102419	-0.102419		268	-102414	-0.102414
				269	-102653	-0.102653		269	-102868	-0.102868		269	-102799	-0.102799		269	-102838	-0.102838		269	-102778	-0.102778		269	-102801	-0.102801		269	-102796	-0.102796
				270	-103029	-0.103029		270	-103245	-0.103245		270	-103181	-0.103181		270	-103217	-0.103217		270	-103160	-0.10316		270	-103184	-0.103184		270	-103179	-0.103179
				271	-103400	-0.1034		271	-103621	-0.103621		271	-103564	-0.103564		271	-103596	-0.103596		271	-103542	-0.103542		271	-103566	-0.103566		271	-103561	-0.103561
				272	-103775	-0.103775		272	-103999	-0.103999		272	-103946	-0.103946		272	-103974	-0.103974		272	-103924	-0.103924		272	-103948	-0.103948		272	-103943	-0.103943
				273	-104152	-0.104152		273	-104374	-0.104374		273	-104328	-0.104328		273	-104352	-0.104352		273	-104306	-0.104306		273	-104330	-0.10433		273	-104325	-0.104325
				274	-104531	-0.104531		274	-104752	-0.104752		274	-104709	-0.104709		274	-104729	-0.104729		274	-104688	-0.104688		274	-104712	-0.104712		274	-104707	-0.104707
				275	-104913	-0.104913		275	-105128	-0.105128		275	-105090	-0.10509		275	-105107	-0.105107		275	-105070	-0.10507		275	-105094	-0.105094		275	-105089	-0.105089
				276	-105291	-0.105291		276	-105506	-0.105506		276	-105470	-0.10547		276	-105485	-0.105485		276	-105452	-0.105452		276	-105476	-0.105476		276	-105471	-0.105471
				277	-105677	-0.105677		277	-105885	-0.105885		277	-105851	-0.105851		277	-105863	-0.105863		277	-105835	-0.105835		277	-105858	-0.105858		277	-105853	-0.105853
				278	-106053	-0.106053		278	-106267	-0.106267		278	-106231	-0.106231		278	-106244	-0.106244		278	-106217	-0.106217		278	-106240	-0.10624		278	-106235	-0.106235
				279	-106439	-0.106439		279	-106651	-0.106651		279	-106611	-0.106611		279	-106624	-0.106624		279	-106599	-0.106599		279	-106623	-0.106623		279	-106617	-0.106617
				280	-106819	-0.106819		280	-107038	-0.107038		280	-106992	-0.106992		280	-107007	-0.107007		280	-106981	-0.106981		280	-107004	-0.107004		280	-106999	-0.106999
				281	-107205	-0.107205		281	-107428	-0.107428		281	-107373	-0.107373		281	-107391	-0.107391		281	-107363	-0.107363		281	-107387	-0.107387		281	-107380	-0.10738
				282	-107591	-0.107591		282	-107819	-0.107819		282	-107754	-0.107754		282	-107775	-0.107775		282	-107745	-0.107745		282	-107769	-0.107769		282	-107762	-0.107762
				283	-107982	-0.107982		283	-108212	-0.108212		283	-108136	-0.108136		283	-108161	-0.108161		283	-108127	-0.108127		283	-108151	-0.108151		283	-108144	-0.108144
				284	-108368	-0.108368		284	-108603	-0.108603		284	-108519	-0.108519		284	-108548	-0.108548		284	-108509	-0.108509		284	-108533	-0.108533		284	-108526	-0.108526
				285	-108764	-0.108764		285	-108995	-0.108995		285	-108902	-0.108902		285	-108934	-0.108934		285	-108891	-0.108891		285	-108915	-0.108915		285	-108908	-0.108908
				286	-109151	-0.109151		286	-109385	-0.109385		286	-109286	-0.109286		286	-109322	-0.109322		286	-109273	-0.109273		286	-109298	-0.109298		286	-109290	-0.10929
				287	-109551	-0.109551		287	-109773	-0.109773		287	-109671	-0.109671		287	-109708	-0.109708		287	-109655	-0.109655		287	-109680	-0.10968		287	-109672	-0.109672
				288	-109936	-0.109936		288	-110159	-0.110159		288	-110055	-0.110055		288	-110095	-0.110095		288	-110037	-0.110037		288	-110062	-0.110062		288	-110054	-0.110054
				289	-110335	-0.110335		289	-110542	-0.110542		289	-110439	-0.110439		289	-110481	-0.110481		289	-110420	-0.11042		289	-110444	-0.110444		289	-110436	-0.110436
				290	-110712	-0.110712		290	-110924	-0.110924		290	-110822	-0.110822		290	-110865	-0.110865		290	-110802	-0.110802		290	-110826	-0.110826		290	-110818	-0.110818
				291	-111100	-0.1111		291	-111302	-0.111302		291	-111205	-0.111205		291	-111250	-0.11125		291	-111185	-0.111185		291	-111209	-0.111209		291	-111200	-0.1112
				292	-111472	-0.111472		292	-111679	-0.111679		292	-111587	-0.111587		292	-111632	-0.111632		292	-111566	-0.111566		292	-111591	-0.111591		292	-111582	-0.111582
				293	-111848	-0.111848		293	-112053	-0.112053		293	-111969	-0.111969		293	-112014	-0.112014		293	-111949	-0.111949		293	-111973	-0.111973		293	-111964	-0.111964
				294	-112221	-0.112221		294	-112429	-0.112429		294	-112351	-0.112351		294	-112395	-0.112395		294	-112331	-0.112331		294	-112355	-0.112355		294	-112346	-0.112346
				295	-112589	-0.112589		295	-112803	-0.112803		295	-112733	-0.112733		295	-112774	-0.112774		295	-112713	-0.112713		295	-112737	-0.112737		295	-112728	-0.112728
				296	-112965	-0.112965		296	-113180	-0.11318		296	-113116	-0.113116		296	-113154	-0.113154		296	-113095	-0.113095		296	-113120	-0.11312		296	-113111	-0.113111
				297	-113334	-0.113334		297	-113556	-0.113556		297	-113499	-0.113499		297	-113532	-0.113532		297	-113477	-0.113477		297	-113502	-0.113502		297	-113493	-0.113493
				298	-113713	-0.113713		298	-113933	-0.113933		298	-113881	-0.113881		298	-113910	-0.11391		298	-113859	-0.113859		298	-113884	-0.113884		298	-113875	-0.113875
				299	-114090	-0.11409		299	-114310	-0.11431		299	-114263	-0.114263		299	-114288	-0.114288		299	-114240	-0.11424		299	-114266	-0.114266		299	-114257	-0.114257
				300	-114474	-0.114474		300	-114687	-0.114687		300	-114644	-0.114644		300	-114665	-0.114665		300	-114623	-0.114623		300	-114648	-0.114648		300	-114639	-0.114639
				301	-114858	-0.114858		301	-115064	-0.115064		301	-115025	-0.115025		301	-115044	-0.115044		301	-115005	-0.115005		301	-115030	-0.11503		301	-115021	-0.115021
				302	-115239	-0.115239		302	-115440	-0.11544		302	-115405	-0.115405		302	-115421	-0.115421		302	-115387	-0.115387		302	-115412	-0.115412		302	-115403	-0.115403
				303	-115626	-0.115626		303	-115820	-0.11582		303	-115786	-0.115786		303	-115800	-0.1158		303	-115769	-0.115769		303	-115794	-0.115794		303	-115785	-0.115785
				304	-116001	-0.116001		304	-116201	-0.116201		304	-116166	-0.116166		304	-116181	-0.116181		304	-116152	-0.116152		304	-116176	-0.116176		304	-116167	-0.116167
				305	-116384	-0.116384		305	-116587	-0.116587		305	-116546	-0.116546		305	-116562	-0.116562		305	-116534	-0.116534		305	-116558	-0.116558		305	-116550	-0.11655
				306	-116763	-0.116763		306	-116974	-0.116974		306	-116927	-0.116927		306	-116945	-0.116945		306	-116917	-0.116917		306	-116941	-0.116941		306	-116932	-0.116932
				307	-117146	-0.117146		307	-117366	-0.117366		307	-117307	-0.117307		307	-117328	-0.117328		307	-117298	-0.117298		307	-117323	-0.117323		307	-117314	-0.117314
				308	-117534	-0.117534		308	-117756	-0.117756		308	-117689	-0.117689		308	-117714	-0.117714		308	-117681	-0.117681		308	-117705	-0.117705		308	-117696	-0.117696
				309	-117915	-0.117915		309	-118150	-0.11815		309	-118070	-0.11807		309	-118100	-0.1181		309	-118062	-0.118062		309	-118087	-0.118087		309	-118078	-0.118078
				310	-118308	-0.118308		310	-118541	-0.118541		310	-118453	-0.118453		310	-118486	-0.118486		310	-118444	-0.118444		310	-118469	-0.118469		310	-118460	-0.11846
				311	-118687	-0.118687		311	-118934	-0.118934		311	-118836	-0.118836		311	-118874	-0.118874		311	-118826	-0.118826		311	-118851	-0.118851		311	-118842	-0.118842
				312	-119089	-0.119089		312	-119322	-0.119322		312	-119220	-0.11922		312	-119261	-0.119261		312	-119208	-0.119208		312	-119233	-0.119233		312	-119224	-0.119224
				313	-119470	-0.11947		313	-119711	-0.119711		313	-119605	-0.119605		313	-119649	-0.119649		313	-119590	-0.11959		313	-119615	-0.119615		313	-119606	-0.119606
				314	-119874	-0.119874		314	-120096	-0.120096		314	-119989	-0.119989		314	-120036	-0.120036		314	-119972	-0.119972		314	-119997	-0.119997		314	-119988	-0.119988
				315	-120256	-0.120256		315	-120479	-0.120479		315	-120374	-0.120374		315	-120422	-0.120422		315	-120355	-0.120355		315	-120379	-0.120379		315	-120370	-0.12037
				316	-120650	-0.12065		316	-120859	-0.120859		316	-120757	-0.120757		316	-120808	-0.120808		316	-120737	-0.120737		316	-120761	-0.120761		316	-120752	-0.120752
				317	-121025	-0.121025		317	-121237	-0.121237		317	-121139	-0.121139		317	-121191	-0.121191		317	-121120	-0.12112		317	-121144	-0.121144		317	-121134	-0.121134
				318	-121405	-0.121405		318	-121612	-0.121612		318	-121521	-0.121521		318	-121575	-0.121575		318	-121502	-0.121502		318	-121526	-0.121526		318	-121516	-0.121516
				319	-121774	-0.121774		319	-121986	-0.121986		319	-121903	-0.121903		319	-121956	-0.121956		319	-121884	-0.121884		319	-121908	-0.121908		319	-121898	-0.121898
				320	-122144	-0.122144		320	-122361	-0.122361		320	-122285	-0.122285		320	-122338	-0.122338		320	-122267	-0.122267		320	-122290	-0.12229		320	-122280	-0.12228
				321	-122516	-0.122516		321	-122734	-0.122734		321	-122668	-0.122668		321	-122718	-0.122718		321	-122649	-0.122649		321	-122673	-0.122673		321	-122662	-0.122662
				322	-122881	-0.122881		322	-123112	-0.123112		322	-123051	-0.123051		322	-123097	-0.123097		322	-123031	-0.123031		322	-123055	-0.123055		322	-123044	-0.123044
				323	-123256	-0.123256		323	-123487	-0.123487		323	-123434	-0.123434		323	-123475	-0.123475		323	-123412	-0.123412		323	-123437	-0.123437		323	-123426	-0.123426
				324	-123622	-0.123622		324	-123866	-0.123866		324	-123816	-0.123816		324	-123852	-0.123852		324	-123794	-0.123794		324	-123819	-0.123819		324	-123808	-0.123808
				325	-124009	-0.124009		325	-124242	-0.124242		325	-124198	-0.124198		325	-124230	-0.12423		325	-124176	-0.124176		325	-124201	-0.124201		325	-124190	-0.12419
				326	-124386	-0.124386		326	-124620	-0.12462		326	-124579	-0.124579		326	-124607	-0.124607		326	-124558	-0.124558		326	-124582	-0.124582		326	-124572	-0.124572
				327	-124782	-0.124782		327	-124995	-0.124995		327	-124960	-0.12496		327	-124985	-0.124985		327	-124940	-0.12494		327	-124965	-0.124965		327	-124954	-0.124954
				328	-125164	-0.125164		328	-125373	-0.125373		328	-125340	-0.12534		328	-125363	-0.125363		328	-125322	-0.125322		328	-125347	-0.125347		328	-125336	-0.125336
				329	-125557	-0.125557		329	-125752	-0.125752		329	-125721	-0.125721		329	-125742	-0.125742		329	-125705	-0.125705		329	-125729	-0.125729		329	-125718	-0.125718
				330	-125930	-0.12593		330	-126134	-0.126134		330	-126101	-0.126101		330	-126123	-0.126123		330	-126087	-0.126087		330	-126111	-0.126111		330	-126100	-0.1261
				331	-126313	-0.126313		331	-126519	-0.126519		331	-126482	-0.126482		331	-126504	-0.126504		331	-126470	-0.12647		331	-126493	-0.126493		331	-126482	-0.126482
				332	-126685	-0.126685		332	-126907	-0.126907		332	-126862	-0.126862		332	-126888	-0.126888		332	-126852	-0.126852		332	-126875	-0.126875		332	-126864	-0.126864
				333	-127069	-0.127069		333	-127298	-0.127298		333	-127242	-0.127242		333	-127273	-0.127273		333	-127234	-0.127234		333	-127257	-0.127257		333	-127245	-0.127245
				334	-127455	-0.127455		334	-127690	-0.12769		334	-127622	-0.127622		334	-127659	-0.127659		334	-127616	-0.127616		334	-127639	-0.127639		334	-127627	-0.127627
				335	-127840	-0.12784		335	-128083	-0.128083		335	-128004	-0.128004		335	-128047	-0.128047		335	-127998	-0.127998		335	-128021	-0.128021		335	-128010	-0.12801
				336	-128232	-0.128232		336	-128476	-0.128476		336	-128387	-0.128387		336	-128435	-0.128435		336	-128381	-0.128381		336	-128404	-0.128404		336	-128392	-0.128392
				337	-128615	-0.128615		337	-128868	-0.128868		337	-128771	-0.128771		337	-128823	-0.128823		337	-128762	-0.128762		337	-128787	-0.128787		337	-128775	-0.128775
				338	-129014	-0.129014		338	-129258	-0.129258		338	-129155	-0.129155		338	-129210	-0.12921		338	-129145	-0.129145		338	-129169	-0.129169		338	-129158	-0.129158
				339	-129394	-0.129394		339	-129646	-0.129646		339	-129540	-0.12954		339	-129597	-0.129597		339	-129527	-0.129527		339	-129551	-0.129551		339	-129540	-0.12954
				340	-129796	-0.129796		340	-130030	-0.13003		340	-129925	-0.129925		340	-129981	-0.129981		340	-129908	-0.129908		340	-129933	-0.129933		340	-129921	-0.129921
				341	-130176	-0.130176		341	-130413	-0.130413		341	-130309	-0.130309		341	-130366	-0.130366		341	-130291	-0.130291		341	-130315	-0.130315		341	-130303	-0.130303
				342	-130576	-0.130576		342	-130792	-0.130792		342	-130692	-0.130692		342	-130750	-0.13075		342	-130672	-0.130672		342	-130697	-0.130697		342	-130685	-0.130685
				343	-130949	-0.130949		343	-131168	-0.131168		343	-131073	-0.131073		343	-131134	-0.131134		343	-131056	-0.131056		343	-131079	-0.131079		343	-131067	-0.131067
				344	-131334	-0.131334		344	-131541	-0.131541		344	-131455	-0.131455		344	-131516	-0.131516		344	-131437	-0.131437		344	-131460	-0.13146		344	-131448	-0.131448
				345	-131706	-0.131706		345	-131914	-0.131914		345	-131835	-0.131835		345	-131898	-0.131898		345	-131820	-0.13182		345	-131843	-0.131843		345	-131831	-0.131831
				346	-132077	-0.132077		346	-132286	-0.132286		346	-132219	-0.132219		346	-132280	-0.13228		346	-132202	-0.132202		346	-132225	-0.132225		346	-132213	-0.132213
				347	-132445	-0.132445		347	-132660	-0.13266		347	-132601	-0.132601		347	-132660	-0.13266		347	-132585	-0.132585		347	-132607	-0.132607		347	-132595	-0.132595
				348	-132806	-0.132806		348	-133035	-0.133035		348	-132986	-0.132986		348	-133040	-0.13304		348	-132967	-0.132967		348	-132990	-0.13299		348	-132977	-0.132977
				349	-133176	-0.133176		349	-133415	-0.133415		349	-133368	-0.133368		349	-133418	-0.133418		349	-133348	-0.133348		349	-133372	-0.133372		349	-133359	-0.133359
				350	-133537	-0.133537		350	-133793	-0.133793		350	-133752	-0.133752		350	-133797	-0.133797		350	-133730	-0.13373		350	-133754	-0.133754		350	-133741	-0.133741
				351	-133923	-0.133923		351	-134172	-0.134172		351	-134132	-0.134132		351	-134176	-0.134176		351	-134112	-0.134112		351	-134136	-0.134136		351	-134123	-0.134123
				352	-134302	-0.134302		352	-134547	-0.134547		352	-134514	-0.134514		352	-134555	-0.134555		352	-134494	-0.134494		352	-134518	-0.134518		352	-134506	-0.134506
				353	-134705	-0.134705		353	-134923	-0.134923		353	-134895	-0.134895		353	-134936	-0.134936		353	-134876	-0.134876		353	-134901	-0.134901		353	-134888	-0.134888
				354	-135095	-0.135095		354	-135299	-0.135299		354	-135275	-0.135275		354	-135319	-0.135319		354	-135259	-0.135259		354	-135282	-0.135282		354	-135270	-0.13527
				355	-135476	-0.135476		355	-135679	-0.135679		355	-135656	-0.135656		355	-135704	-0.135704		355	-135642	-0.135642		355	-135665	-0.135665		355	-135652	-0.135652
				356	-135849	-0.135849		356	-136061	-0.136061		356	-136036	-0.136036		356	-136089	-0.136089		356	-136024	-0.136024		356	-136046	-0.136046		356	-136033	-0.136033
				357	-136227	-0.136227		357	-136446	-0.136446		357	-136416	-0.136416		357	-136474	-0.136474		357	-136406	-0.136406		357	-136428	-0.136428		357	-136415	-0.136415
				358	-136615	-0.136615		358	-136836	-0.136836		358	-136796	-0.136796		358	-136859	-0.136859		358	-136788	-0.136788		358	-136810	-0.13681		358	-136797	-0.136797
				359	-136997	-0.136997		359	-137227	-0.137227		359	-137177	-0.137177		359	-137243	-0.137243		359	-137171	-0.137171		359	-137192	-0.137192		359	-137179	-0.137179
				360	-137349	-0.137349		360	-137622	-0.137622		360	-137557	-0.137557		360	-137627	-0.137627		360	-137553	-0.137553		360	-137575	-0.137575		360	-137561	-0.137561
				361	-137688	-0.137688		361	-138013	-0.138013		361	-137939	-0.137939		361	-138010	-0.13801		361	-137935	-0.137935		361	-137957	-0.137957		361	-137944	-0.137944
				362	-138095	-0.138095		362	-138407	-0.138407		362	-138320	-0.13832		362	-138393	-0.138393		362	-138316	-0.138316		362	-138339	-0.138339		362	-138326	-0.138326
				363	-138480	-0.13848		363	-138797	-0.138797		363	-138704	-0.138704		363	-138775	-0.138775		363	-138699	-0.138699		363	-138721	-0.138721		363	-138708	-0.138708
				364	-138885	-0.138885		364	-139189	-0.139189		364	-139088	-0.139088		364	-139158	-0.139158		364	-139080	-0.13908		364	-139103	-0.139103		364	-139090	-0.13909
				365	-139264	-0.139264		365	-139575	-0.139575		365	-139474	-0.139474		365	-139541	-0.139541		365	-139462	-0.139462		365	-139485	-0.139485		365	-139472	-0.139472
				366	-139555	-0.139555		366	-139962	-0.139962		366	-139858	-0.139858		366	-139925	-0.139925		366	-139844	-0.139844		366	-139866	-0.139866		366	-139853	-0.139853
				367	-139812	-0.139812		367	-140343	-0.140343		367	-140243	-0.140243		367	-140309	-0.140309		367	-140226	-0.140226		367	-140249	-0.140249		367	-140235	-0.140235
				368	-140008	-0.140008		368	-140723	-0.140723		368	-140626	-0.140626		368	-140693	-0.140693		368	-140609	-0.140609		368	-140631	-0.140631		368	-140617	-0.140617
				369	-140179	-0.140179		369	-141098	-0.141098		369	-141008	-0.141008		369	-141077	-0.141077		369	-140991	-0.140991		369	-141012	-0.141012		369	-141000	-0.141
				370	-140344	-0.140344		370	-141470	-0.14147		370	-141389	-0.141389		370	-141458	-0.141458		370	-141375	-0.141375		370	-141395	-0.141395		370	-141382	-0.141382
				371	-140508	-0.140508		371	-141840	-0.14184		371	-141769	-0.141769		371	-141841	-0.141841		371	-141756	-0.141756		371	-141776	-0.141776		371	-141764	-0.141764
				372	-140616	-0.140616		372	-142209	-0.142209		372	-142151	-0.142151		372	-142221	-0.142221		372	-142140	-0.14214		372	-142159	-0.142159		372	-142146	-0.142146
				373	-140640	-0.14064		373	-142581	-0.142581		373	-142535	-0.142535		373	-142601	-0.142601		373	-142520	-0.14252		373	-142540	-0.14254		373	-142528	-0.142528
				374	-140634	-0.140634		374	-142959	-0.142959		374	-142920	-0.14292		374	-142981	-0.142981		374	-142903	-0.142903		374	-142922	-0.142922		374	-142910	-0.14291
				375	-140659	-0.140659		375	-143339	-0.143339		375	-143304	-0.143304		375	-143359	-0.143359		375	-143285	-0.143285		375	-143304	-0.143304		375	-143292	-0.143292
				376	-140652	-0.140652		376	-143722	-0.143722		376	-143686	-0.143686		376	-143738	-0.143738		376	-143666	-0.143666		376	-143686	-0.143686		376	-143674	-0.143674
				377	-140571	-0.140571		377	-144098	-0.144098		377	-144067	-0.144067		377	-144118	-0.144118		377	-144049	-0.144049		377	-144068	-0.144068		377	-144056	-0.144056
				378	-140444	-0.140444		378	-144474	-0.144474		378	-144448	-0.144448		378	-144499	-0.144499		378	-144429	-0.144429		378	-144450	-0.14445		378	-144438	-0.144438
				379	-140286	-0.140286		379	-144843	-0.144843		379	-144828	-0.144828		379	-144881	-0.144881		379	-144813	-0.144813		379	-144831	-0.144831		379	-144820	-0.14482
				380	-140105	-0.140105		380	-145223	-0.145223		380	-145210	-0.14521		380	-145267	-0.145267		380	-145194	-0.145194		380	-145213	-0.145213		380	-145202	-0.145202
				381	-139930	-0.13993		381	-145600	-0.1456		381	-145590	-0.14559		381	-145651	-0.145651		381	-145577	-0.145577		381	-145595	-0.145595		381	-145584	-0.145584
				382	-139780	-0.13978		382	-145989	-0.145989		382	-145971	-0.145971		382	-146035	-0.146035		382	-145959	-0.145959		382	-145976	-0.145976		382	-145966	-0.145966
				383	-139614	-0.139614		383	-146369	-0.146369		383	-146351	-0.146351		383	-146417	-0.146417		383	-146342	-0.146342		383	-146359	-0.146359		383	-146348	-0.146348
				384	-139394	-0.139394		384	-146764	-0.146764		384	-146732	-0.146732		384	-146801	-0.146801		384	-146724	-0.146724		384	-146739	-0.146739		384	-146730	-0.14673
				385	-139156	-0.139156		385	-147153	-0.147153		385	-147111	-0.147111		385	-147184	-0.147184		385	-147107	-0.147107		385	-147122	-0.147122		385	-147112	-0.147112
				386	-138938	-0.138938		386	-147549	-0.147549		386	-147492	-0.147492		386	-147566	-0.147566		386	-147488	-0.147488		386	-147503	-0.147503		386	-147494	-0.147494
				387	-138714	-0.138714		387	-147937	-0.147937		387	-147871	-0.147871		387	-147948	-0.147948		387	-147871	-0.147871		387	-147885	-0.147885		387	-147876	-0.147876
				388	-138464	-0.138464		388	-148281	-0.148281		388	-148255	-0.148255		388	-148328	-0.148328		388	-148251	-0.148251		388	-148268	-0.148268		388	-148258	-0.148258
				389	-138180	-0.13818		389	-148622	-0.148622		389	-148636	-0.148636		389	-148710	-0.14871		389	-148634	-0.148634		389	-148648	-0.148648		389	-148640	-0.14864
				390	-137863	-0.137863		390	-149012	-0.149012		390	-149022	-0.149022		390	-149091	-0.149091		390	-149014	-0.149014		390	-149032	-0.149032		390	-149021	-0.149021
				391	-137515	-0.137515		391	-149402	-0.149402		391	-149407	-0.149407		391	-149477	-0.149477		391	-149396	-0.149396		391	-149412	-0.149412		391	-149401	-0.149401
				392	-137193	-0.137193		392	-149799	-0.149799		392	-149793	-0.149793		392	-149862	-0.149862		392	-149778	-0.149778		392	-149795	-0.149795		392	-149782	-0.149782
				393	-136925	-0.136925		393	-150188	-0.150188		393	-150179	-0.150179		393	-150248	-0.150248		393	-150160	-0.15016		393	-150175	-0.150175		393	-150163	-0.150163
				394	-136640	-0.13664		394	-150566	-0.150566		394	-150562	-0.150562		394	-150630	-0.15063		394	-150544	-0.150544		394	-150556	-0.150556		394	-150542	-0.150542
				395	-136343	-0.136343		395	-150938	-0.150938		395	-150944	-0.150944		395	-151013	-0.151013		395	-150925	-0.150925		395	-150937	-0.150937		395	-150922	-0.150922
				396	-136069	-0.136069		396	-151296	-0.151296		396	-151321	-0.151321		396	-151395	-0.151395		396	-151309	-0.151309		396	-151316	-0.151316		396	-151300	-0.1513
				397	-135704	-0.135704		397	-151662	-0.151662		397	-151702	-0.151702		397	-151777	-0.151777		397	-151690	-0.15169		397	-151695	-0.151695		397	-151678	-0.151678
				398	-135374	-0.135374		398	-152018	-0.152018		398	-152082	-0.152082		398	-152157	-0.152157		398	-152073	-0.152073		398	-152074	-0.152074		398	-152056	-0.152056
				399	-135038	-0.135038		399	-152349	-0.152349		399	-152471	-0.152471		399	-152537	-0.152537		399	-152453	-0.152453		399	-152451	-0.152451		399	-152433	-0.152433
				400	-134673	-0.134673		400	-152574	-0.152574		400	-152854	-0.152854		400	-152915	-0.152915		400	-152835	-0.152835		400	-152829	-0.152829		400	-152810	-0.15281
				401	-134367	-0.134367		401	-152740	-0.15274		401	-153241	-0.153241		401	-153294	-0.153294		401	-153212	-0.153212		401	-153204	-0.153204		401	-153187	-0.153187
				402	-134028	-0.134028		402	-152835	-0.152835		402	-153619	-0.153619		402	-153671	-0.153671		402	-153592	-0.153592		402	-153580	-0.15358		402	-153564	-0.153564
				403	-133649	-0.133649		403	-152873	-0.152873		403	-154002	-0.154002		403	-154050	-0.15405		403	-153965	-0.153965		403	-153955	-0.153955		403	-153941	-0.153941
				404	-133256	-0.133256		404	-152860	-0.15286		404	-154380	-0.15438		404	-154426	-0.154426		404	-154343	-0.154343		404	-154329	-0.154329		404	-154318	-0.154318
				405	-132876	-0.132876		405	-152792	-0.152792		405	-154762	-0.154762		405	-154808	-0.154808		405	-154714	-0.154714		405	-154704	-0.154704		405	-154696	-0.154696
				406	-132481	-0.132481		406	-152665	-0.152665		406	-155140	-0.15514		406	-155191	-0.155191		406	-155089	-0.155089		406	-155079	-0.155079		406	-155075	-0.155075
				407	-132107	-0.132107		407	-152497	-0.152497		407	-155520	-0.15552		407	-155577	-0.155577		407	-155457	-0.155457		407	-155454	-0.155454		407	-155455	-0.155455
				408	-131736	-0.131736		408	-152295	-0.152295		408	-155898	-0.155898		408	-155957	-0.155957		408	-155831	-0.155831		408	-155831	-0.155831		408	-155837	-0.155837
				409	-131356	-0.131356		409	-152045	-0.152045		409	-156276	-0.156276		409	-156310	-0.15631		409	-156199	-0.156199		409	-156210	-0.15621		409	-156219	-0.156219
				410	-130978	-0.130978		410	-151753	-0.151753		410	-156656	-0.156656		410	-156654	-0.156654		410	-156573	-0.156573		410	-156587	-0.156587		410	-156602	-0.156602
				411	-130611	-0.130611		411	-151435	-0.151435		411	-157033	-0.157033		411	-156983	-0.156983		411	-156942	-0.156942		411	-156972	-0.156972		411	-156985	-0.156985
				412	-130235	-0.130235		412	-151098	-0.151098		412	-157415	-0.157415		412	-157312	-0.157312		412	-157320	-0.15732		412	-157350	-0.15735		412	-157367	-0.157367
				413	-129865	-0.129865		413	-150759	-0.150759		413	-157784	-0.157784		413	-157650	-0.15765		413	-157693	-0.157693		413	-157737	-0.157737		413	-157746	-0.157746
				414	-129479	-0.129479		414	-150432	-0.150432		414	-158107	-0.158107		414	-157993	-0.157993		414	-158075	-0.158075		414	-158114	-0.158114		414	-158120	-0.15812
				415	-129095	-0.129095		415	-150115	-0.150115		415	-158301	-0.158301		415	-158336	-0.158336		415	-158455	-0.158455		415	-158494	-0.158494		415	-158489	-0.158489
				416	-128706	-0.128706		416	-149796	-0.149796		416	-158404	-0.158404		416	-158683	-0.158683		416	-158836	-0.158836		416	-158863	-0.158863		416	-158852	-0.158852
				417	-128323	-0.128323		417	-149475	-0.149475		417	-158439	-0.158439		417	-159038	-0.159038		417	-159216	-0.159216		417	-159226	-0.159226		417	-159208	-0.159208
				418	-127935	-0.127935		418	-149157	-0.149157		418	-158426	-0.158426		418	-159401	-0.159401		418	-159582	-0.159582		418	-159581	-0.159581		418	-159555	-0.159555
				419	-127561	-0.127561		419	-148850	-0.14885		419	-158343	-0.158343		419	-159778	-0.159778		419	-159946	-0.159946		419	-159921	-0.159921		419	-159893	-0.159893
				420	-127193	-0.127193		420	-148515	-0.148515		420	-158148	-0.158148		420	-160156	-0.160156		420	-160279	-0.160279		420	-160254	-0.160254		420	-160220	-0.16022
				421	-126832	-0.126832		421	-148172	-0.148172		421	-157879	-0.157879		421	-160487	-0.160487		421	-160610	-0.16061		421	-160567	-0.160567		421	-160535	-0.160535
				422	-126486	-0.126486		422	-147808	-0.147808		422	-157656	-0.157656		422	-160782	-0.160782		422	-160901	-0.160901		422	-160870	-0.16087		422	-160840	-0.16084
				423	-126130	-0.12613		423	-147442	-0.147442		423	-157534	-0.157534		423	-161022	-0.161022		423	-161185	-0.161185		423	-161155	-0.161155		423	-161134	-0.161134
				424	-125782	-0.125782		424	-147102	-0.147102		424	-157465	-0.157465		424	-161208	-0.161208		424	-161438	-0.161438		424	-161430	-0.16143		424	-161418	-0.161418
				425	-125414	-0.125414		425	-146798	-0.146798		425	-157410	-0.15741		425	-161374	-0.161374		425	-161678	-0.161678		425	-161689	-0.161689		425	-161692	-0.161692
				426	-125044	-0.125044		426	-146571	-0.146571		426	-157360	-0.15736		426	-161512	-0.161512		426	-161897	-0.161897		426	-161939	-0.161939		426	-161959	-0.161959
				427	-124658	-0.124658		427	-146362	-0.146362		427	-157309	-0.157309		427	-161624	-0.161624		427	-162105	-0.162105		427	-162178	-0.162178		427	-162217	-0.162217
				428	-124294	-0.124294		428	-146181	-0.146181		428	-157258	-0.157258		428	-161724	-0.161724		428	-162298	-0.162298		428	-162408	-0.162408		428	-162470	-0.16247
				429	-123963	-0.123963		429	-146041	-0.146041		429	-157210	-0.15721		429	-161816	-0.161816		429	-162481	-0.162481		429	-162631	-0.162631		429	-162718	-0.162718
				430	-123682	-0.123682		430	-145917	-0.145917		430	-157166	-0.157166		430	-161892	-0.161892		430	-162656	-0.162656		430	-162850	-0.16285		430	-162962	-0.162962
				431	-123457	-0.123457		431	-145802	-0.145802		431	-157122	-0.157122		431	-161959	-0.161959		431	-162823	-0.162823		431	-163063	-0.163063		431	-163204	-0.163204
				432	-123270	-0.12327		432	-145706	-0.145706		432	-157078	-0.157078		432	-162018	-0.162018		432	-162985	-0.162985		432	-163274	-0.163274		432	-163445	-0.163445
				433	-123121	-0.123121		433	-145624	-0.145624		433	-157034	-0.157034		433	-162071	-0.162071		433	-163142	-0.163142		433	-163483	-0.163483		433	-163687	-0.163687
				434	-122997	-0.122997		434	-145542	-0.145542		434	-156989	-0.156989		434	-162118	-0.162118		434	-163298	-0.163298		434	-163696	-0.163696		434	-163932	-0.163932
				435	-122887	-0.122887		435	-145459	-0.145459		435	-156940	-0.15694		435	-162158	-0.162158		435	-163454	-0.163454		435	-163909	-0.163909		435	-164182	-0.164182
				436	-122784	-0.122784		436	-145380	-0.14538		436	-156887	-0.156887		436	-162196	-0.162196		436	-163613	-0.163613		436	-164130	-0.16413		436	-164440	-0.16444
				437	-122687	-0.122687		437	-145301	-0.145301		437	-156830	-0.15683		437	-162231	-0.162231		437	-163776	-0.163776		437	-164362	-0.164362		437	-164709	-0.164709
				438	-122593	-0.122593		438	-145216	-0.145216		438	-156768	-0.156768		438	-162261	-0.162261		438	-163949	-0.163949		438	-164607	-0.164607		438	-164995	-0.164995
				439	-122502	-0.122502		439	-145125	-0.145125		439	-156696	-0.156696		439	-162289	-0.162289		439	-164137	-0.164137		439	-164869	-0.164869		439	-165299	-0.165299
				440	-122422	-0.122422		440	-145046	-0.145046		440	-156630	-0.15663		440	-162332	-0.162332		440	-164361	-0.164361		440	-165179	-0.165179		440	-165646	-0.165646
				441	-122355	-0.122355		441	-144976	-0.144976		441	-156571	-0.156571		441	-162391	-0.162391		441	-164628	-0.164628		441	-165523	-0.165523		441	-166027	-0.166027
				442	-122287	-0.122287		442	-144893	-0.144893		442	-156494	-0.156494		442	-162441	-0.162441		442	-164927	-0.164927		442	-165885	-0.165885		442	-166409	-0.166409
				443	-122213	-0.122213		443	-144792	-0.144792		443	-156384	-0.156384		443	-162465	-0.162465		443	-165245	-0.165245		443	-166242	-0.166242		443	-166771	-0.166771
				444.001	-122127	-0.122127		444.001	-144663	-0.144663		444.001	-156211	-0.156211		444.001	-162361	-0.162361		444.001	-165594	-0.165594		444.001	-166592	-0.166592		444.001	-167121	-0.167121
				445.001	-122024	-0.122024		445.001	-144483	-0.144483		445.001	-155925	-0.155925		445.001	-162201	-0.162201		445.001	-165934	-0.165934		445.001	-166941	-0.166941		445.001	-167468	-0.167468
				446.002	-121894	-0.121894		446.002	-144204	-0.144204		446.002	-155604	-0.155604		446.002	-162139	-0.162139		446.002	-166201	-0.166201		446.002	-167248	-0.167248		446.002	-167793	-0.167793
				447.003	-121715	-0.121715		447.003	-143850	-0.14385		447.003	-155374	-0.155374		447.003	-162118	-0.162118		447.003	-166403	-0.166403		447.003	-167518	-0.167518		447.003	-168086	-0.168086
				448.005	-121441	-0.121441		448.005	-143550	-0.14355		448.005	-155223	-0.155223		448.005	-162091	-0.162091		448.005	-166550	-0.16655		448.005	-167736	-0.167736		448.005	-168340	-0.16834
				449.006	-121095	-0.121095		449.006	-143352	-0.143352		449.006	-155109	-0.155109		449.006	-162058	-0.162058		449.006	-166654	-0.166654		449.006	-167913	-0.167913		449.006	-168556	-0.168556
				450.008	-120817	-0.120817		450.008	-143208	-0.143208		450.008	-155011	-0.155011		450.008	-162016	-0.162016		450.008	-166727	-0.166727		450.008	-168054	-0.168054		450.008	-168734	-0.168734
				451.01	-120649	-0.120649		451.01	-143093	-0.143093		451.01	-154923	-0.154923		451.01	-161970	-0.16197		451.01	-166779	-0.166779		451.01	-168169	-0.168169		451.01	-168884	-0.168884
				452.012	-120533	-0.120533		452.012	-143001	-0.143001		452.012	-154849	-0.154849		452.012	-161931	-0.161931		452.012	-166826	-0.166826		452.012	-168272	-0.168272		452.012	-169023	-0.169023
				453.013	-120449	-0.120449		453.013	-142930	-0.14293		453.013	-154792	-0.154792		453.013	-161902	-0.161902		453.013	-166874	-0.166874		453.013	-168373	-0.168373		453.013	-169157	-0.169157
				454.015	-120385	-0.120385		454.015	-142876	-0.142876		454.015	-154751	-0.154751		454.015	-161886	-0.161886		454.015	-166927	-0.166927		454.015	-168474	-0.168474		454.015	-169287	-0.169287
				455.017	-120339	-0.120339		455.017	-142838	-0.142838		455.017	-154724	-0.154724		455.017	-161883	-0.161883		455.017	-166986	-0.166986		455.017	-168573	-0.168573		455.017	-169411	-0.169411
				456.019	-120306	-0.120306		456.019	-142815	-0.142815		456.019	-154713	-0.154713		456.019	-161893	-0.161893		456.019	-167049	-0.167049		456.019	-168670	-0.16867		456.019	-169528	-0.169528
				457.02	-120285	-0.120285		457.02	-142805	-0.142805		457.02	-154715	-0.154715		457.02	-161915	-0.161915		457.02	-167115	-0.167115		457.02	-168763	-0.168763		457.02	-169641	-0.169641
				458.021	-120272	-0.120272		458.021	-142804	-0.142804		458.021	-154727	-0.154727		458.021	-161943	-0.161943		458.021	-167182	-0.167182		458.021	-168858	-0.168858		458.021	-169758	-0.169758
				459.022	-120264	-0.120264		459.022	-142807	-0.142807		459.022	-154741	-0.154741		459.022	-161971	-0.161971		459.022	-167248	-0.167248		459.022	-168955	-0.168955		459.022	-169879	-0.169879
				460.023	-120260	-0.12026		460.023	-142812	-0.142812		460.023	-154752	-0.154752		460.023	-161994	-0.161994		460.023	-167311	-0.167311		460.023	-169050	-0.16905		460.023	-169997	-0.169997
				461.024	-120256	-0.120256		461.024	-142814	-0.142814		461.024	-154760	-0.15476		461.024	-162015	-0.162015		461.024	-167371	-0.167371		461.024	-169140	-0.16914		461.024	-170110	-0.17011
				462.024	-120252	-0.120252		462.024	-142814	-0.142814		462.024	-154765	-0.154765		462.024	-162032	-0.162032		462.024	-167427	-0.167427		462.024	-169226	-0.169226		462.024	-170217	-0.170217
				463.024	-120246	-0.120246		463.024	-142811	-0.142811		463.024	-154768	-0.154768		463.024	-162046	-0.162046		463.024	-167478	-0.167478		463.024	-169305	-0.169305		463.024	-170316	-0.170316
				464.024	-120239	-0.120239		464.024	-142805	-0.142805		464.024	-154768	-0.154768		464.024	-162056	-0.162056		464.024	-167523	-0.167523		464.024	-169376	-0.169376		464.024	-170406	-0.170406
				465.024	-120229	-0.120229		465.024	-142797	-0.142797		465.024	-154764	-0.154764		465.024	-162063	-0.162063		465.024	-167563	-0.167563		465.024	-169441	-0.169441		465.024	-170490	-0.17049
				466.024	-120219	-0.120219		466.024	-142786	-0.142786		466.024	-154757	-0.154757		466.024	-162066	-0.162066		466.024	-167598	-0.167598		466.024	-169501	-0.169501		466.024	-170569	-0.170569
				467.024	-120207	-0.120207		467.024	-142772	-0.142772		467.024	-154746	-0.154746		467.024	-162064	-0.162064		467.024	-167630	-0.16763		467.024	-169557	-0.169557		467.024	-170645	-0.170645
				468.024	-120194	-0.120194		468.024	-142756	-0.142756		468.024	-154732	-0.154732		468.024	-162059	-0.162059		468.024	-167657	-0.167657		468.024	-169610	-0.16961		468.024	-170718	-0.170718
				469.025	-120180	-0.12018		469.025	-142737	-0.142737		469.025	-154716	-0.154716		469.025	-162051	-0.162051		469.025	-167682	-0.167682		469.025	-169662	-0.169662		469.025	-170791	-0.170791
				470.025	-120165	-0.120165		470.025	-142717	-0.142717		470.025	-154697	-0.154697		470.025	-162040	-0.16204		470.025	-167704	-0.167704		470.025	-169712	-0.169712		470.025	-170863	-0.170863
				471.026	-120149	-0.120149		471.026	-142694	-0.142694		471.026	-154674	-0.154674		471.026	-162024	-0.162024		471.026	-167721	-0.167721		471.026	-169756	-0.169756		471.026	-170931	-0.170931
				472.027	-120133	-0.120133		472.027	-142668	-0.142668		472.027	-154648	-0.154648		472.027	-162004	-0.162004		472.027	-167730	-0.16773		472.027	-169792	-0.169792		472.027	-170988	-0.170988
				473.028	-120120	-0.12012		473.028	-142644	-0.142644		473.028	-154622	-0.154622		473.028	-161984	-0.161984		473.028	-167737	-0.167737		473.028	-169821	-0.169821		473.028	-171036	-0.171036
				474.03	-120113	-0.120113		474.03	-142625	-0.142625		474.03	-154602	-0.154602		474.03	-161970	-0.16197		474.03	-167752	-0.167752		474.03	-169859	-0.169859		474.03	-171091	-0.171091
				475.031	-120114	-0.120114		475.031	-142614	-0.142614		475.031	-154590	-0.15459		475.031	-161967	-0.161967		475.031	-167785	-0.167785		475.031	-169920	-0.16992		475.031	-171171	-0.171171
				476.033	-120123	-0.120123		476.033	-142609	-0.142609		476.033	-154585	-0.154585		476.033	-161973	-0.161973		476.033	-167833	-0.167833		476.033	-170004	-0.170004		476.033	-171280	-0.17128
				477.035	-120140	-0.12014		477.035	-142609	-0.142609		477.035	-154586	-0.154586		477.035	-161986	-0.161986		477.035	-167897	-0.167897		477.035	-170110	-0.17011		477.035	-171418	-0.171418
				478.037	-120165	-0.120165		478.037	-142617	-0.142617		478.037	-154595	-0.154595		478.037	-162011	-0.162011		478.037	-167983	-0.167983		478.037	-170251	-0.170251		478.037	-171595	-0.171595
				479.039	-120200	-0.1202		479.039	-142636	-0.142636		479.039	-154618	-0.154618		479.039	-162056	-0.162056		479.039	-168111	-0.168111		479.039	-170444	-0.170444		479.039	-171831	-0.171831
				480.041	-120245	-0.120245		480.041	-142666	-0.142666		480.041	-154655	-0.154655		480.041	-162129	-0.162129		480.041	-168306	-0.168306		480.041	-170715	-0.170715		480.041	-172146	-0.172146
				481.042	-120312	-0.120312		481.042	-142704	-0.142704		481.042	-154707	-0.154707		481.042	-162285	-0.162285		481.042	-168629	-0.168629		481.042	-171089	-0.171089		481.042	-172543	-0.172543
				482.044	-120543	-0.120543		482.044	-142925	-0.142925		482.044	-154899	-0.154899		482.044	-162453	-0.162453		482.044	-168960	-0.16896		482.044	-171466	-0.171466		482.044	-172939	-0.172939
				483.045	-120804	-0.120804		483.045	-143136	-0.143136		483.045	-155079	-0.155079		483.045	-162534	-0.162534		483.045	-169153	-0.169153		483.045	-171726	-0.171726		483.045	-173234	-0.173234
				484.046	-120902	-0.120902		484.046	-143153	-0.143153		484.046	-155109	-0.155109		484.046	-162577	-0.162577		484.046	-169263	-0.169263		484.046	-171887	-0.171887		484.046	-173428	-0.173428
				485.047	-120947	-0.120947		485.047	-143163	-0.143163		485.047	-155127	-0.155127		485.047	-162606	-0.162606		485.047	-169333	-0.169333		485.047	-171991	-0.171991		485.047	-173555	-0.173555
				486.048	-120977	-0.120977		486.048	-143166	-0.143166		486.048	-155136	-0.155136		486.048	-162623	-0.162623		486.048	-169380	-0.16938		486.048	-172063	-0.172063		486.048	-173644	-0.173644
				487.048	-120997	-0.120997		487.048	-143165	-0.143165		487.048	-155139	-0.155139		487.048	-162633	-0.162633		487.048	-169414	-0.169414		487.048	-172119	-0.172119		487.048	-173717	-0.173717
				488.048	-121010	-0.12101		488.048	-143158	-0.143158		488.048	-155136	-0.155136		488.048	-162635	-0.162635		488.048	-169437	-0.169437		488.048	-172162	-0.172162		488.048	-173774	-0.173774
				489.048	-121019	-0.121019		489.048	-143146	-0.143146		489.048	-155127	-0.155127		489.048	-162632	-0.162632		489.048	-169450	-0.16945		489.048	-172192	-0.172192		489.048	-173814	-0.173814
				490.048	-121024	-0.121024		490.048	-143131	-0.143131		490.048	-155114	-0.155114		490.048	-162623	-0.162623		490.048	-169454	-0.169454		490.048	-172210	-0.17221		490.048	-173841	-0.173841
				491.048	-121040	-0.12104		491.048	-143127	-0.143127		491.048	-155111	-0.155111		491.048	-162624	-0.162624		491.048	-169465	-0.169465		491.048	-172232	-0.172232		491.048	-173870	-0.17387
				492.048	-121068	-0.121068		492.048	-143134	-0.143134		492.048	-155119	-0.155119		492.048	-162634	-0.162634		492.048	-169484	-0.169484		492.048	-172260	-0.17226		492.048	-173902	-0.173902
				493.048	-121096	-0.121096		493.048	-143141	-0.143141		493.048	-155126	-0.155126		493.048	-162644	-0.162644		493.048	-169499	-0.169499		493.048	-172282	-0.172282		493.048	-173929	-0.173929
				494.048	-121124	-0.121124		494.048	-143146	-0.143146		494.048	-155131	-0.155131		494.048	-162652	-0.162652		494.048	-169512	-0.169512		494.048	-172301	-0.172301		494.048	-173950	-0.17395
				495.048	-121153	-0.121153		495.048	-143150	-0.14315		495.048	-155136	-0.155136		495.048	-162658	-0.162658		495.048	-169521	-0.169521		495.048	-172316	-0.172316		495.048	-173967	-0.173967
				496.048	-121183	-0.121183		496.048	-143153	-0.143153		496.048	-155139	-0.155139		496.048	-162664	-0.162664		496.048	-169529	-0.169529		496.048	-172328	-0.172328		496.048	-173981	-0.173981
				497.048	-121219	-0.121219		497.048	-143156	-0.143156		497.048	-155142	-0.155142		497.048	-162668	-0.162668		497.048	-169535	-0.169535		497.048	-172337	-0.172337		497.048	-173991	-0.173991
				498.048	-121270	-0.12127		498.048	-143157	-0.143157		498.048	-155144	-0.155144		498.048	-162671	-0.162671		498.048	-169539	-0.169539		498.048	-172344	-0.172344		498.048	-173999	-0.173999
				499.048	-121329	-0.121329		499.048	-143158	-0.143158		499.048	-155145	-0.155145		499.048	-162673	-0.162673		499.048	-169541	-0.169541		499.048	-172349	-0.172349		499.048	-174003	-0.174003
				500.048	-121349	-0.121349		500.048	-143159	-0.143159		500.048	-155145	-0.155145		500.048	-162675	-0.162675		500.048	-169542	-0.169542		500.048	-172350	-0.17235		500.048	-174004	-0.174004
				501.048	-121295	-0.121295		501.048	-143158	-0.143158		501.048	-155144	-0.155144		501.048	-162675	-0.162675		501.048	-169540	-0.16954		501.048	-172350	-0.17235		501.048	-174003	-0.174003
				502.048	-121211	-0.121211		502.048	-143157	-0.143157		502.048	-155143	-0.155143		502.048	-162674	-0.162674		502.048	-169537	-0.169537		502.048	-172347	-0.172347		502.048	-173998	-0.173998
				503.048	-121153	-0.121153		503.048	-143156	-0.143156		503.048	-155141	-0.155141		503.048	-162672	-0.162672		503.048	-169533	-0.169533		503.048	-172342	-0.172342		503.048	-173991	-0.173991
				504.048	-121116	-0.121116		504.048	-143154	-0.143154		504.048	-155138	-0.155138		504.048	-162668	-0.162668		504.048	-169526	-0.169526		504.048	-172334	-0.172334		504.048	-173981	-0.173981
				505.048	-121083	-0.121083		505.048	-143151	-0.143151		505.048	-155134	-0.155134		505.048	-162664	-0.162664		505.048	-169518	-0.169518		505.048	-172323	-0.172323		505.048	-173967	-0.173967
				506.048	-121051	-0.121051		506.048	-143147	-0.143147		506.048	-155130	-0.15513		506.048	-162658	-0.162658		506.048	-169507	-0.169507		506.048	-172310	-0.17231		506.048	-173949	-0.173949
				507.048	-121022	-0.121022		507.048	-143142	-0.143142		507.048	-155124	-0.155124		507.048	-162650	-0.16265		507.048	-169495	-0.169495		507.048	-172293	-0.172293		507.048	-173928	-0.173928
				508.048	-120993	-0.120993		508.048	-143136	-0.143136		508.048	-155117	-0.155117		508.048	-162641	-0.162641		508.048	-169479	-0.169479		508.048	-172271	-0.172271		508.048	-173901	-0.173901
				509.048	-120964	-0.120964		509.048	-143129	-0.143129		509.048	-155109	-0.155109		509.048	-162630	-0.16263		509.048	-169460	-0.16946		509.048	-172245	-0.172245		509.048	-173869	-0.173869
				510.048	-120946	-0.120946		510.048	-143133	-0.143133		510.048	-155111	-0.155111		510.048	-162628	-0.162628		510.048	-169449	-0.169449		510.048	-172225	-0.172225		510.048	-173840	-0.17384
				511.048	-120939	-0.120939		511.048	-143148	-0.143148		511.048	-155124	-0.155124		511.048	-162636	-0.162636		511.048	-169445	-0.169445		511.048	-172208	-0.172208		511.048	-173813	-0.173813
				512.049	-120930	-0.12093		512.049	-143160	-0.14316		512.049	-155133	-0.155133		512.049	-162638	-0.162638		512.049	-169432	-0.169432		512.049	-172180	-0.17218		512.049	-173772	-0.173772
				513.049	-120917	-0.120917		513.049	-143167	-0.143167		513.049	-155136	-0.155136		513.049	-162634	-0.162634		513.049	-169409	-0.169409		513.049	-172139	-0.172139		513.049	-173716	-0.173716
				514.049	-120896	-0.120896		514.049	-143169	-0.143169		514.049	-155133	-0.155133		514.049	-162623	-0.162623		514.049	-169377	-0.169377		514.049	-172086	-0.172086		514.049	-173646	-0.173646
				515.05	-120866	-0.120866		515.05	-143166	-0.143166		515.05	-155124	-0.155124		515.05	-162604	-0.162604		515.05	-169332	-0.169332		515.05	-172017	-0.172017		515.05	-173559	-0.173559
				516.051	-120822	-0.120822		516.051	-143158	-0.143158		516.051	-155108	-0.155108		516.051	-162575	-0.162575		516.051	-169266	-0.169266		516.051	-171918	-0.171918		516.051	-173436	-0.173436
				517.052	-120730	-0.12073		517.052	-143142	-0.143142		517.052	-155081	-0.155081		517.052	-162531	-0.162531		517.052	-169160	-0.16916		517.052	-171764	-0.171764		517.052	-173248	-0.173248
				518.053	-120471	-0.120471		518.053	-142933	-0.142933		518.053	-154902	-0.154902		518.053	-162447	-0.162447		518.053	-168970	-0.16897		518.053	-171510	-0.17151		518.053	-172958	-0.172958
				519.055	-120239	-0.120239		519.055	-142716	-0.142716		519.055	-154713	-0.154713		519.055	-162284	-0.162284		519.055	-168644	-0.168644		519.055	-171140	-0.17114		519.055	-172569	-0.172569
				520.056	-120172	-0.120172		520.056	-142683	-0.142683		520.056	-154667	-0.154667		520.056	-162135	-0.162135		520.056	-168328	-0.168328		520.056	-170773	-0.170773		520.056	-172179	-0.172179
				521.058	-120126	-0.120126		521.058	-142658	-0.142658		521.058	-154633	-0.154633		521.058	-162061	-0.162061		521.058	-168140	-0.16814		521.058	-170506	-0.170506		521.058	-171869	-0.171869
				522.06	-120091	-0.120091		522.06	-142639	-0.142639		522.06	-154610	-0.15461		522.06	-162011	-0.162011		522.06	-168012	-0.168012		522.06	-170312	-0.170312		522.06	-171632	-0.171632
				523.062	-120064	-0.120064		523.062	-142628	-0.142628		523.062	-154595	-0.154595		523.062	-161975	-0.161975		523.062	-167916	-0.167916		523.062	-170164	-0.170164		523.062	-171446	-0.171446
				524.064	-120046	-0.120046		524.064	-142622	-0.142622		524.064	-154587	-0.154587		524.064	-161950	-0.16195		524.064	-167844	-0.167844		524.064	-170045	-0.170045		524.064	-171297	-0.171297
				525.066	-120036	-0.120036		525.066	-142625	-0.142625		525.066	-154588	-0.154588		525.066	-161936	-0.161936		525.066	-167791	-0.167791		525.066	-169956	-0.169956		525.066	-171184	-0.171184
				526.067	-120035	-0.120035		526.067	-142636	-0.142636		526.067	-154599	-0.154599		526.067	-161935	-0.161935		526.067	-167758	-0.167758		526.067	-169893	-0.169893		526.067	-171102	-0.171102
				527.069	-120041	-0.120041		527.069	-142653	-0.142653		527.069	-154617	-0.154617		527.069	-161944	-0.161944		527.069	-167740	-0.16774		527.069	-169852	-0.169852		527.069	-171045	-0.171045
				528.07	-120052	-0.120052		528.07	-142675	-0.142675		528.07	-154640	-0.15464		528.07	-161958	-0.161958		528.07	-167729	-0.167729		528.07	-169818	-0.169818		528.07	-170992	-0.170992
				529.071	-120065	-0.120065		529.071	-142698	-0.142698		529.071	-154663	-0.154663		529.071	-161972	-0.161972		529.071	-167716	-0.167716		529.071	-169776	-0.169776		529.071	-170931	-0.170931
				530.072	-120080	-0.12008		530.072	-142720	-0.14272		530.072	-154684	-0.154684		530.072	-161984	-0.161984		530.072	-167698	-0.167698		530.072	-169730	-0.16973		530.072	-170862	-0.170862
				531.072	-120094	-0.120094		531.072	-142741	-0.142741		531.072	-154704	-0.154704		531.072	-161992	-0.161992		531.072	-167676	-0.167676		531.072	-169679	-0.169679		531.072	-170790	-0.17079
				532.073	-120108	-0.120108		532.073	-142759	-0.142759		532.073	-154720	-0.15472		532.073	-161997	-0.161997		532.073	-167651	-0.167651		532.073	-169626	-0.169626		532.073	-170717	-0.170717
				533.073	-120121	-0.120121		533.073	-142775	-0.142775		533.073	-154734	-0.154734		533.073	-161998	-0.161998		533.073	-167624	-0.167624		533.073	-169571	-0.169571		533.073	-170644	-0.170644
				534.073	-120132	-0.120132		534.073	-142789	-0.142789		534.073	-154745	-0.154745		534.073	-161996	-0.161996		534.073	-167593	-0.167593		534.073	-169514	-0.169514		534.073	-170569	-0.170569
				535.073	-120142	-0.120142		535.073	-142800	-0.1428		535.073	-154752	-0.154752		535.073	-161991	-0.161991		535.073	-167557	-0.167557		535.073	-169454	-0.169454		535.073	-170490	-0.17049
				536.073	-120151	-0.120151		536.073	-142808	-0.142808		536.073	-154755	-0.154755		536.073	-161981	-0.161981		536.073	-167517	-0.167517		536.073	-169388	-0.169388		536.073	-170407	-0.170407
				537.073	-120158	-0.120158		537.073	-142814	-0.142814		537.073	-154755	-0.154755		537.073	-161967	-0.161967		537.073	-167472	-0.167472		537.073	-169315	-0.169315		537.073	-170316	-0.170316
				538.073	-120164	-0.120164		538.073	-142817	-0.142817		538.073	-154753	-0.154753		538.073	-161949	-0.161949		538.073	-167421	-0.167421		538.073	-169235	-0.169235		538.073	-170218	-0.170218
				539.073	-120167	-0.120167		539.073	-142817	-0.142817		539.073	-154747	-0.154747		539.073	-161928	-0.161928		539.073	-167364	-0.167364		539.073	-169148	-0.169148		539.073	-170111	-0.170111
				540.074	-120170	-0.12017		540.074	-142813	-0.142813		540.074	-154738	-0.154738		540.074	-161904	-0.161904		540.074	-167303	-0.167303		540.074	-169055	-0.169055		540.074	-169996	-0.169996
				541.075	-120174	-0.120174		541.075	-142808	-0.142808		541.075	-154725	-0.154725		541.075	-161876	-0.161876		541.075	-167238	-0.167238		541.075	-168958	-0.168958		541.075	-169877	-0.169877
				542.076	-120181	-0.120181		542.076	-142804	-0.142804		542.076	-154709	-0.154709		542.076	-161845	-0.161845		542.076	-167171	-0.167171		542.076	-168858	-0.168858		542.076	-169754	-0.169754
				543.077	-120192	-0.120192		543.077	-142803	-0.142803		543.077	-154696	-0.154696		543.077	-161812	-0.161812		543.077	-167101	-0.167101		543.077	-168759	-0.168759		543.077	-169634	-0.169634
				544.078	-120214	-0.120214		544.078	-142812	-0.142812		544.078	-154693	-0.154693		544.078	-161788	-0.161788		544.078	-167033	-0.167033		544.078	-168664	-0.168664		544.078	-169520	-0.16952
				545.08	-120248	-0.120248		545.08	-142836	-0.142836		545.08	-154704	-0.154704		545.08	-161775	-0.161775		545.08	-166971	-0.166971		545.08	-168566	-0.168566		545.08	-169403	-0.169403
				546.082	-120295	-0.120295		546.082	-142873	-0.142873		546.082	-154730	-0.15473		546.082	-161775	-0.161775		546.082	-166912	-0.166912		546.082	-168465	-0.168465		546.082	-169278	-0.169278
				547.084	-120358	-0.120358		547.084	-142926	-0.142926		547.084	-154771	-0.154771		547.084	-161788	-0.161788		547.084	-166858	-0.166858		547.084	-168364	-0.168364		547.084	-169148	-0.169148
				548.086	-120441	-0.120441		548.086	-142997	-0.142997		548.086	-154827	-0.154827		548.086	-161812	-0.161812		548.086	-166807	-0.166807		548.086	-168260	-0.16826		548.086	-169011	-0.169011
				549.088	-120556	-0.120556		549.088	-143088	-0.143088		549.088	-154900	-0.1549		549.088	-161848	-0.161848		549.088	-166760	-0.16676		549.088	-168154	-0.168154		549.088	-168870	-0.16887
				550.089	-120724	-0.120724		550.089	-143202	-0.143202		550.089	-154990	-0.15499		550.089	-161894	-0.161894		550.089	-166711	-0.166711		550.089	-168043	-0.168043		550.089	-168721	-0.168721
				551.091	-121002	-0.121002		551.091	-143348	-0.143348		551.091	-155093	-0.155093		551.091	-161940	-0.16194		551.091	-166644	-0.166644		551.091	-167909	-0.167909		551.091	-168550	-0.16855
				552.093	-121345	-0.121345		552.093	-143546	-0.143546		552.093	-155211	-0.155211		552.093	-161977	-0.161977		552.093	-166543	-0.166543		552.093	-167736	-0.167736		552.093	-168340	-0.16834
				553.094	-121617	-0.121617		553.094	-143844	-0.143844		553.094	-155362	-0.155362		553.094	-162006	-0.162006		553.094	-166400	-0.1664		553.094	-167514	-0.167514		553.094	-168087	-0.168087
				554.095	-121795	-0.121795		554.095	-144192	-0.144192		554.095	-155593	-0.155593		554.095	-162031	-0.162031		554.095	-166201	-0.166201		554.095	-167250	-0.16725		554.095	-167795	-0.167795
				555.096	-121925	-0.121925		555.096	-144468	-0.144468		555.096	-155914	-0.155914		555.096	-162095	-0.162095		555.096	-165930	-0.16593		555.096	-166935	-0.166935		555.096	-167469	-0.167469
				556.096	-122026	-0.122026		556.096	-144651	-0.144651		556.096	-156198	-0.156198		556.096	-162265	-0.162265		556.096	-165595	-0.165595		556.096	-166589	-0.166589		556.096	-167123	-0.167123
				557.097	-122111	-0.122111		557.097	-144777	-0.144777		557.097	-156367	-0.156367		557.097	-162381	-0.162381		557.097	-165246	-0.165246		557.097	-166235	-0.166235		557.097	-166773	-0.166773
				558.097	-122185	-0.122185		558.097	-144870	-0.14487		558.097	-156477	-0.156477		558.097	-162363	-0.162363		558.097	-164923	-0.164923		558.097	-165880	-0.16588		558.097	-166410	-0.16641
				559.097	-122253	-0.122253		559.097	-144950	-0.14495		559.097	-156556	-0.156556		559.097	-162317	-0.162317		559.097	-164629	-0.164629		559.097	-165519	-0.165519		559.097	-166028	-0.166028
				560.097	-122318	-0.122318		560.097	-145021	-0.145021		560.097	-156613	-0.156613		560.097	-162264	-0.162264		560.097	-164360	-0.16436		560.097	-165167	-0.165167		560.097	-165646	-0.165646
				561.097	-122395	-0.122395		561.097	-145100	-0.1451		561.097	-156676	-0.156676		561.097	-162224	-0.162224		561.097	-164134	-0.164134		561.097	-164863	-0.164863		561.097	-165301	-0.165301
				562.097	-122484	-0.122484		562.097	-145185	-0.145185		562.097	-156750	-0.15675		562.097	-162200	-0.1622		562.097	-163947	-0.163947		562.097	-164597	-0.164597		562.097	-164995	-0.164995
				563.097	-122577	-0.122577		563.097	-145270	-0.14527		563.097	-156815	-0.156815		563.097	-162172	-0.162172		563.097	-163774	-0.163774		563.097	-164352	-0.164352		563.097	-164710	-0.16471
				564.097	-122673	-0.122673		564.097	-145354	-0.145354		564.097	-156872	-0.156872		564.097	-162141	-0.162141		564.097	-163610	-0.16361		564.097	-164120	-0.16412		564.097	-164440	-0.16444
				565.097	-122774	-0.122774		565.097	-145435	-0.145435		565.097	-156926	-0.156926		565.097	-162107	-0.162107		565.097	-163451	-0.163451		565.097	-163899	-0.163899		565.097	-164182	-0.164182
				566.097	-122891	-0.122891		566.097	-145516	-0.145516		566.097	-156978	-0.156978		566.097	-162069	-0.162069		566.097	-163296	-0.163296		566.097	-163682	-0.163682		566.097	-163933	-0.163933
				567.097	-123024	-0.123024		567.097	-145602	-0.145602		567.097	-157027	-0.157027		567.097	-162027	-0.162027		567.097	-163140	-0.16314		567.097	-163470	-0.16347		567.097	-163688	-0.163688
				568.097	-123184	-0.123184		568.097	-145694	-0.145694		568.097	-157071	-0.157071		568.097	-161979	-0.161979		568.097	-162982	-0.162982		568.097	-163259	-0.163259		568.097	-163446	-0.163446
				569.097	-123370	-0.12337		569.097	-145789	-0.145789		569.097	-157115	-0.157115		569.097	-161925	-0.161925		569.097	-162821	-0.162821		569.097	-163046	-0.163046		569.097	-163206	-0.163206
				570.097	-123605	-0.123605		570.097	-145890	-0.14589		570.097	-157160	-0.15716		570.097	-161864	-0.161864		570.097	-162656	-0.162656		570.097	-162831	-0.162831		570.097	-162964	-0.162964
				571.097	-123865	-0.123865		571.097	-146010	-0.14601		571.097	-157203	-0.157203		571.097	-161794	-0.161794		571.097	-162482	-0.162482		571.097	-162612	-0.162612		571.097	-162720	-0.16272
				572.097	-124183	-0.124183		572.097	-146145	-0.146145		572.097	-157244	-0.157244		572.097	-161714	-0.161714		572.097	-162300	-0.1623		572.097	-162386	-0.162386		572.097	-162472	-0.162472
				573.097	-124538	-0.124538		573.097	-146294	-0.146294		573.097	-157286	-0.157286		573.097	-161622	-0.161622		573.097	-162108	-0.162108		573.097	-162155	-0.162155		573.097	-162220	-0.16222
				574.097	-124917	-0.124917		574.097	-146487	-0.146487		574.097	-157331	-0.157331		574.097	-161513	-0.161513		574.097	-161903	-0.161903		574.097	-161913	-0.161913		574.097	-161961	-0.161961
				575.097	-125289	-0.125289		575.097	-146735	-0.146735		575.097	-157376	-0.157376		575.097	-161383	-0.161383		575.097	-161685	-0.161685		575.097	-161663	-0.161663		575.097	-161695	-0.161695
				576.097	-125656	-0.125656		576.097	-147022	-0.147022		576.097	-157430	-0.15743		576.097	-161227	-0.161227		576.097	-161447	-0.161447		576.097	-161400	-0.1614		576.097	-161420	-0.16142
				577.097	-126017	-0.126017		577.097	-147381	-0.147381		577.097	-157511	-0.157511		577.097	-161038	-0.161038		577.097	-161193	-0.161193		577.097	-161126	-0.161126		577.097	-161137	-0.161137
				578.097	-126366	-0.126366		578.097	-147761	-0.147761		578.097	-157653	-0.157653		578.097	-160799	-0.160799		578.097	-160915	-0.160915		578.097	-160837	-0.160837		578.097	-160843	-0.160843
				579.097	-126727	-0.126727		579.097	-148131	-0.148131		579.097	-157894	-0.157894		579.097	-160507	-0.160507		579.097	-160619	-0.160619		579.097	-160535	-0.160535		579.097	-160538	-0.160538
				580.097	-127090	-0.12709		580.097	-148494	-0.148494		580.097	-158161	-0.158161		580.097	-160166	-0.160166		580.097	-160296	-0.160296		580.097	-160217	-0.160217		580.097	-160222	-0.160222
				581.097	-127462	-0.127462		581.097	-148820	-0.14882		581.097	-158347	-0.158347		581.097	-159789	-0.159789		581.097	-159957	-0.159957		581.097	-159886	-0.159886		581.097	-159896	-0.159896
				582.097	-127839	-0.127839		582.097	-149149	-0.149149		582.097	-158432	-0.158432		582.097	-159411	-0.159411		582.097	-159598	-0.159598		582.097	-159543	-0.159543		582.097	-159558	-0.159558
				583.097	-128219	-0.128219		583.097	-149472	-0.149472		583.097	-158442	-0.158442		583.097	-159045	-0.159045		583.097	-159227	-0.159227		583.097	-159187	-0.159187		583.097	-159210	-0.15921
				584.097	-128592	-0.128592		584.097	-149800	-0.1498		584.097	-158394	-0.158394		584.097	-158690	-0.15869		584.097	-158849	-0.158849		584.097	-158824	-0.158824		584.097	-158854	-0.158854
				585.097	-128969	-0.128969		585.097	-150143	-0.150143		585.097	-158282	-0.158282		585.097	-158347	-0.158347		585.097	-158465	-0.158465		585.097	-158452	-0.158452		585.097	-158491	-0.158491
				586.097	-129346	-0.129346		586.097	-150490	-0.15049		586.097	-158084	-0.158084		586.097	-158008	-0.158008		586.097	-158085	-0.158085		586.097	-158075	-0.158075		586.097	-158123	-0.158123
				587.097	-129727	-0.129727		587.097	-150839	-0.150839		587.097	-157794	-0.157794		587.097	-157667	-0.157667		587.097	-157704	-0.157704		587.097	-157692	-0.157692		587.097	-157748	-0.157748
				588.097	-130110	-0.13011		588.097	-151177	-0.151177		588.097	-157425	-0.157425		588.097	-157324	-0.157324		588.097	-157329	-0.157329		588.097	-157311	-0.157311		588.097	-157370	-0.15737
				589.097	-130492	-0.130492		589.097	-151500	-0.1515		589.097	-157043	-0.157043		589.097	-156972	-0.156972		589.097	-156955	-0.156955		589.097	-156926	-0.156926		589.097	-156988	-0.156988
				590.097	-130871	-0.130871		590.097	-151804	-0.151804		590.097	-156666	-0.156666		590.097	-156615	-0.156615		590.097	-156584	-0.156584		590.097	-156546	-0.156546		590.097	-156605	-0.156605
				591.097	-131254	-0.131254		591.097	-152091	-0.152091		591.097	-156280	-0.15628		591.097	-156248	-0.156248		591.097	-156214	-0.156214		591.097	-156164	-0.156164		591.097	-156222	-0.156222
				592.097	-131637	-0.131637		592.097	-152349	-0.152349		592.097	-155903	-0.155903		592.097	-155876	-0.155876		592.097	-155844	-0.155844		592.097	-155786	-0.155786		592.097	-155840	-0.15584
				593.097	-132026	-0.132026		593.097	-152575	-0.152575		593.097	-155517	-0.155517		593.097	-155499	-0.155499		593.097	-155474	-0.155474		593.097	-155408	-0.155408		593.097	-155459	-0.155459
				594.097	-132417	-0.132417		594.097	-152766	-0.152766		594.097	-155142	-0.155142		594.097	-155118	-0.155118		594.097	-155102	-0.155102		594.097	-155032	-0.155032		594.097	-155079	-0.155079
				595.097	-132805	-0.132805		595.097	-152915	-0.152915		595.097	-154758	-0.154758		595.097	-154739	-0.154739		595.097	-154730	-0.15473		595.097	-154656	-0.154656		595.097	-154700	-0.1547
				596.097	-133187	-0.133187		596.097	-153013	-0.153013		596.097	-154384	-0.154384		596.097	-154355	-0.154355		596.097	-154355	-0.154355		596.097	-154282	-0.154282		596.097	-154322	-0.154322
				597.097	-133567	-0.133567		597.097	-153050	-0.15305		597.097	-154000	-0.154		597.097	-153976	-0.153976		597.097	-153980	-0.15398		597.097	-153906	-0.153906		597.097	-153944	-0.153944
				598.097	-133940	-0.13394		598.097	-153021	-0.153021		598.097	-153623	-0.153623		598.097	-153593	-0.153593		598.097	-153602	-0.153602		598.097	-153531	-0.153531		598.097	-153568	-0.153568
				599.097	-134316	-0.134316		599.097	-152922	-0.152922		599.097	-153240	-0.15324		599.097	-153213	-0.153213		599.097	-153226	-0.153226		599.097	-153155	-0.153155		599.097	-153191	-0.153191
				600.097	-134699	-0.134699		600.097	-152747	-0.152747		600.097	-152858	-0.152858		600.097	-152831	-0.152831		600.097	-152846	-0.152846		600.097	-152778	-0.152778		600.097	-152814	-0.152814
				601.097	-135070	-0.13507		601.097	-152483	-0.152483		601.097	-152473	-0.152473		601.097	-152451	-0.152451		601.097	-152468	-0.152468		601.097	-152401	-0.152401		601.097	-152438	-0.152438
				602.097	-135420	-0.13542		602.097	-152133	-0.152133		602.097	-152088	-0.152088		602.097	-152068	-0.152068		602.097	-152087	-0.152087		602.097	-152022	-0.152022		602.097	-152060	-0.15206
				603.097	-135768	-0.135768		603.097	-151752	-0.151752		603.097	-151704	-0.151704		603.097	-151688	-0.151688		603.097	-151707	-0.151707		603.097	-151644	-0.151644		603.097	-151683	-0.151683
				604.097	-136147	-0.136147		604.097	-151366	-0.151366		604.097	-151319	-0.151319		604.097	-151305	-0.151305		604.097	-151325	-0.151325		604.097	-151263	-0.151263		604.097	-151305	-0.151305
				605.097	-136515	-0.136515		605.097	-150986	-0.150986		605.097	-150938	-0.150938		605.097	-150923	-0.150923		605.097	-150943	-0.150943		605.097	-150883	-0.150883		605.097	-150926	-0.150926
				606.097	-136845	-0.136845		606.097	-150600	-0.1506		606.097	-150553	-0.150553		606.097	-150541	-0.150541		606.097	-150561	-0.150561		606.097	-150502	-0.150502		606.097	-150546	-0.150546
				607.097	-137178	-0.137178		607.097	-150220	-0.15022		607.097	-150173	-0.150173		607.097	-150159	-0.150159		607.097	-150178	-0.150178		607.097	-150121	-0.150121		607.097	-150167	-0.150167
				608.097	-137469	-0.137469		608.097	-149835	-0.149835		608.097	-149788	-0.149788		608.097	-149776	-0.149776		608.097	-149796	-0.149796		608.097	-149739	-0.149739		608.097	-149786	-0.149786
				609.097	-137757	-0.137757		609.097	-149455	-0.149455		609.097	-149409	-0.149409		609.097	-149394	-0.149394		609.097	-149412	-0.149412		609.097	-149357	-0.149357		609.097	-149405	-0.149405
				610.097	-138115	-0.138115		610.097	-149071	-0.149071		610.097	-149024	-0.149024		610.097	-149013	-0.149013		610.097	-149031	-0.149031		610.097	-148975	-0.148975		610.097	-149024	-0.149024
				611.097	-138415	-0.138415		611.097	-148691	-0.148691		611.097	-148645	-0.148645		611.097	-148630	-0.14863		611.097	-148647	-0.148647		611.097	-148592	-0.148592		611.097	-148643	-0.148643
				612.097	-138737	-0.138737		612.097	-148308	-0.148308		612.097	-148261	-0.148261		612.097	-148249	-0.148249		612.097	-148267	-0.148267		612.097	-148211	-0.148211		612.097	-148262	-0.148262
				613.097	-139061	-0.139061		613.097	-147928	-0.147928		613.097	-147882	-0.147882		613.097	-147866	-0.147866		613.097	-147884	-0.147884		613.097	-147828	-0.147828		613.097	-147880	-0.14788
				614.097	-139304	-0.139304		614.097	-147546	-0.147546		614.097	-147498	-0.147498		614.097	-147485	-0.147485		614.097	-147505	-0.147505		614.097	-147446	-0.147446		614.097	-147498	-0.147498
				615.097	-139588	-0.139588		615.097	-147165	-0.147165		615.097	-147119	-0.147119		615.097	-147102	-0.147102		615.097	-147122	-0.147122		615.097	-147063	-0.147063		615.097	-147116	-0.147116
				616.097	-139859	-0.139859		616.097	-146784	-0.146784		616.097	-146735	-0.146735		616.097	-146721	-0.146721		616.097	-146743	-0.146743		616.097	-146681	-0.146681		616.097	-146734	-0.146734
				617.097	-140115	-0.140115		617.097	-146402	-0.146402		617.097	-146355	-0.146355		617.097	-146337	-0.146337		617.097	-146360	-0.14636		617.097	-146299	-0.146299		617.097	-146351	-0.146351
				618.097	-140320	-0.14032		618.097	-146020	-0.14602		618.097	-145971	-0.145971		618.097	-145956	-0.145956		618.097	-145979	-0.145979		618.097	-145917	-0.145917		618.097	-145969	-0.145969
				619.097	-140500	-0.1405		619.097	-145637	-0.145637		619.097	-145590	-0.14559		619.097	-145573	-0.145573		619.097	-145596	-0.145596		619.097	-145535	-0.145535		619.097	-145587	-0.145587
				620.097	-140708	-0.140708		620.097	-145255	-0.145255		620.097	-145208	-0.145208		620.097	-145191	-0.145191		620.097	-145214	-0.145214		620.097	-145152	-0.145152		620.097	-145205	-0.145205
				621.097	-140869	-0.140869		621.097	-144871	-0.144871		621.097	-144828	-0.144828		621.097	-144809	-0.144809		621.097	-144831	-0.144831		621.097	-144771	-0.144771		621.097	-144823	-0.144823
				622.097	-140972	-0.140972		622.097	-144488	-0.144488		622.097	-144447	-0.144447		622.097	-144427	-0.144427		622.097	-144448	-0.144448		622.097	-144388	-0.144388		622.097	-144441	-0.144441
				623.097	-141082	-0.141082		623.097	-144104	-0.144104		623.097	-144067	-0.144067		623.097	-144045	-0.144045		623.097	-144066	-0.144066		623.097	-144006	-0.144006		623.097	-144059	-0.144059
				624.097	-141168	-0.141168		624.097	-143722	-0.143722		624.097	-143687	-0.143687		624.097	-143663	-0.143663		624.097	-143684	-0.143684		624.097	-143623	-0.143623		624.097	-143677	-0.143677
				625.097	-141188	-0.141188		625.097	-143339	-0.143339		625.097	-143305	-0.143305		625.097	-143282	-0.143282		625.097	-143302	-0.143302		625.097	-143242	-0.143242		625.097	-143295	-0.143295
				626.097	-141185	-0.141185		626.097	-142957	-0.142957		626.097	-142923	-0.142923		626.097	-142899	-0.142899		626.097	-142920	-0.14292		626.097	-142860	-0.14286		626.097	-142914	-0.142914
				627.097	-141178	-0.141178		627.097	-142574	-0.142574		627.097	-142539	-0.142539		627.097	-142517	-0.142517		627.097	-142539	-0.142539		627.097	-142478	-0.142478		627.097	-142532	-0.142532
				628.097	-141097	-0.141097		628.097	-142192	-0.142192		628.097	-142155	-0.142155		628.097	-142135	-0.142135		628.097	-142158	-0.142158		628.097	-142096	-0.142096		628.097	-142150	-0.14215
				629.097	-140967	-0.140967		629.097	-141810	-0.14181		629.097	-141770	-0.14177		629.097	-141752	-0.141752		629.097	-141777	-0.141777		629.097	-141713	-0.141713		629.097	-141768	-0.141768
				630.097	-140850	-0.14085		630.097	-141427	-0.141427		630.097	-141387	-0.141387		630.097	-141370	-0.14137		630.097	-141395	-0.141395		630.097	-141331	-0.141331		630.097	-141386	-0.141386
				631.097	-140681	-0.140681		631.097	-141044	-0.141044		631.097	-141002	-0.141002		631.097	-140988	-0.140988		631.097	-141014	-0.141014		631.097	-140949	-0.140949		631.097	-141004	-0.141004
				632.097	-140381	-0.140381		632.097	-140662	-0.140662		632.097	-140620	-0.14062		632.097	-140605	-0.140605		632.097	-140631	-0.140631		632.097	-140567	-0.140567		632.097	-140622	-0.140622
				633.097	-139995	-0.139995		633.097	-140279	-0.140279		633.097	-140237	-0.140237		633.097	-140223	-0.140223		633.097	-140249	-0.140249		633.097	-140184	-0.140184		633.097	-140240	-0.14024
				634.097	-139659	-0.139659		634.097	-139897	-0.139897		634.097	-139855	-0.139855		634.097	-139840	-0.13984		634.097	-139866	-0.139866		634.097	-139802	-0.139802		634.097	-139858	-0.139858
				635.097	-139358	-0.139358		635.097	-139513	-0.139513		635.097	-139473	-0.139473		635.097	-139458	-0.139458		635.097	-139484	-0.139484		635.097	-139420	-0.13942		635.097	-139476	-0.139476
				636.097	-139011	-0.139011		636.097	-139133	-0.139133		636.097	-139091	-0.139091		636.097	-139075	-0.139075		636.097	-139101	-0.139101		636.097	-139038	-0.139038		636.097	-139094	-0.139094
				637.097	-138632	-0.138632		637.097	-138748	-0.138748		637.097	-138709	-0.138709		637.097	-138694	-0.138694		637.097	-138719	-0.138719		637.097	-138655	-0.138655		637.097	-138712	-0.138712
				638.097	-138249	-0.138249		638.097	-138369	-0.138369		638.097	-138327	-0.138327		638.097	-138311	-0.138311		638.097	-138336	-0.138336		638.097	-138273	-0.138273		638.097	-138330	-0.13833
				639.097	-137866	-0.137866		639.097	-137985	-0.137985		639.097	-137946	-0.137946		639.097	-137929	-0.137929		639.097	-137954	-0.137954		639.097	-137891	-0.137891		639.097	-137948	-0.137948
				640.097	-137479	-0.137479		640.097	-137608	-0.137608		640.097	-137564	-0.137564		640.097	-137547	-0.137547		640.097	-137573	-0.137573		640.097	-137509	-0.137509		640.097	-137566	-0.137566
				641.097	-137104	-0.137104		641.097	-137222	-0.137222		641.097	-137183	-0.137183		641.097	-137165	-0.137165		641.097	-137192	-0.137192		641.097	-137127	-0.137127		641.097	-137184	-0.137184
				642.097	-136720	-0.13672		642.097	-136845	-0.136845		642.097	-136801	-0.136801		642.097	-136782	-0.136782		642.097	-136810	-0.13681		642.097	-136745	-0.136745		642.097	-136802	-0.136802
				643.097	-136345	-0.136345		643.097	-136459	-0.136459		643.097	-136420	-0.13642		643.097	-136400	-0.1364		643.097	-136429	-0.136429		643.097	-136363	-0.136363		643.097	-136420	-0.13642
				644.097	-135954	-0.135954		644.097	-136081	-0.136081		644.097	-136037	-0.136037		644.097	-136018	-0.136018		644.097	-136048	-0.136048		644.097	-135981	-0.135981		644.097	-136038	-0.136038
				645.097	-135577	-0.135577		645.097	-135695	-0.135695		645.097	-135655	-0.135655		645.097	-135635	-0.135635		645.097	-135665	-0.135665		645.097	-135598	-0.135598		645.097	-135656	-0.135656
				646.097	-135190	-0.13519		646.097	-135314	-0.135314		646.097	-135273	-0.135273		646.097	-135252	-0.135252		646.097	-135283	-0.135283		646.097	-135216	-0.135216		646.097	-135273	-0.135273
				647.097	-134815	-0.134815		647.097	-134929	-0.134929		647.097	-134893	-0.134893		647.097	-134871	-0.134871		647.097	-134900	-0.1349		647.097	-134834	-0.134834		647.097	-134891	-0.134891
				648.097	-134434	-0.134434		648.097	-134547	-0.134547		648.097	-134512	-0.134512		648.097	-134489	-0.134489		648.097	-134517	-0.134517		648.097	-134452	-0.134452		648.097	-134509	-0.134509
				649.097	-134052	-0.134052		649.097	-134163	-0.134163		649.097	-134132	-0.134132		649.097	-134106	-0.134106		649.097	-134135	-0.134135		649.097	-134069	-0.134069		649.097	-134127	-0.134127
				650.097	-133670	-0.13367		650.097	-133780	-0.13378		650.097	-133751	-0.133751		650.097	-133725	-0.133725		650.097	-133753	-0.133753		650.097	-133687	-0.133687		650.097	-133745	-0.133745
				651.097	-133285	-0.133285		651.097	-133398	-0.133398		651.097	-133370	-0.13337		651.097	-133343	-0.133343		651.097	-133371	-0.133371		651.097	-133306	-0.133306		651.097	-133363	-0.133363
				652.097	-132907	-0.132907		652.097	-133015	-0.133015		652.097	-132988	-0.132988		652.097	-132961	-0.132961		652.097	-132989	-0.132989		652.097	-132923	-0.132923		652.097	-132980	-0.13298
				653.097	-132519	-0.132519		653.097	-132634	-0.132634		653.097	-132605	-0.132605		653.097	-132579	-0.132579		653.097	-132608	-0.132608		653.097	-132541	-0.132541		653.097	-132598	-0.132598
				654.097	-132140	-0.13214		654.097	-132250	-0.13225		654.097	-132221	-0.132221		654.097	-132197	-0.132197		654.097	-132226	-0.132226		654.097	-132159	-0.132159		654.097	-132216	-0.132216
				655.097	-131748	-0.131748		655.097	-131869	-0.131869		655.097	-131837	-0.131837		655.097	-131815	-0.131815		655.097	-131845	-0.131845		655.097	-131777	-0.131777		655.097	-131834	-0.131834
				656.097	-131368	-0.131368		656.097	-131485	-0.131485		656.097	-131453	-0.131453		656.097	-131433	-0.131433		656.097	-131464	-0.131464		656.097	-131395	-0.131395		656.097	-131452	-0.131452
				657.097	-130979	-0.130979		657.097	-131105	-0.131105		657.097	-131069	-0.131069		657.097	-131051	-0.131051		657.097	-131082	-0.131082		657.097	-131013	-0.131013		657.097	-131070	-0.13107
				658.097	-130602	-0.130602		658.097	-130721	-0.130721		658.097	-130685	-0.130685		658.097	-130669	-0.130669		658.097	-130700	-0.1307		658.097	-130630	-0.13063		658.097	-130688	-0.130688
				659.097	-130220	-0.13022		659.097	-130339	-0.130339		659.097	-130302	-0.130302		659.097	-130286	-0.130286		659.097	-130317	-0.130317		659.097	-130248	-0.130248		659.097	-130305	-0.130305
				660.097	-129845	-0.129845		660.097	-129954	-0.129954		660.097	-129919	-0.129919		660.097	-129904	-0.129904		660.097	-129935	-0.129935		660.097	-129866	-0.129866		660.097	-129923	-0.129923
				661.097	-129466	-0.129466		661.097	-129574	-0.129574		661.097	-129537	-0.129537		661.097	-129522	-0.129522		661.097	-129552	-0.129552		661.097	-129484	-0.129484		661.097	-129541	-0.129541
				662.097	-129089	-0.129089		662.097	-129190	-0.12919		662.097	-129156	-0.129156		662.097	-129141	-0.129141		662.097	-129170	-0.12917		662.097	-129102	-0.129102		662.097	-129160	-0.12916
				663.097	-128707	-0.128707		663.097	-128810	-0.12881		663.097	-128774	-0.128774		663.097	-128759	-0.128759		663.097	-128787	-0.128787		663.097	-128720	-0.12872		663.097	-128778	-0.128778
				664.097	-128324	-0.128324		664.097	-128426	-0.128426		664.097	-128392	-0.128392		664.097	-128377	-0.128377		664.097	-128405	-0.128405		664.097	-128338	-0.128338		664.097	-128396	-0.128396
				665.097	-127939	-0.127939		665.097	-128047	-0.128047		665.097	-128011	-0.128011		665.097	-127996	-0.127996		665.097	-128023	-0.128023		665.097	-127956	-0.127956		665.097	-128014	-0.128014
				666.097	-127553	-0.127553		666.097	-127663	-0.127663		666.097	-127630	-0.12763		666.097	-127614	-0.127614		666.097	-127641	-0.127641		666.097	-127574	-0.127574		666.097	-127632	-0.127632
				667.097	-127174	-0.127174		667.097	-127283	-0.127283		667.097	-127248	-0.127248		667.097	-127232	-0.127232		667.097	-127260	-0.12726		667.097	-127192	-0.127192		667.097	-127250	-0.12725
				668.097	-126790	-0.12679		668.097	-126901	-0.126901		668.097	-126866	-0.126866		668.097	-126850	-0.12685		668.097	-126878	-0.126878		668.097	-126809	-0.126809		668.097	-126868	-0.126868
				669.097	-126411	-0.126411		669.097	-126519	-0.126519		669.097	-126484	-0.126484		669.097	-126468	-0.126468		669.097	-126496	-0.126496		669.097	-126428	-0.126428		669.097	-126486	-0.126486
				670.097	-126026	-0.126026		670.097	-126137	-0.126137		670.097	-126102	-0.126102		670.097	-126086	-0.126086		670.097	-126115	-0.126115		670.097	-126045	-0.126045		670.097	-126103	-0.126103
				671.097	-125648	-0.125648		671.097	-125753	-0.125753		671.097	-125720	-0.12572		671.097	-125704	-0.125704		671.097	-125732	-0.125732		671.097	-125663	-0.125663		671.097	-125721	-0.125721
				672.097	-125265	-0.125265		672.097	-125372	-0.125372		672.097	-125339	-0.125339		672.097	-125322	-0.125322		672.097	-125350	-0.12535		672.097	-125281	-0.125281		672.097	-125339	-0.125339
				673.097	-124888	-0.124888		673.097	-124987	-0.124987		673.097	-124957	-0.124957		673.097	-124941	-0.124941		673.097	-124968	-0.124968		673.097	-124899	-0.124899		673.097	-124957	-0.124957
				674.097	-124509	-0.124509		674.097	-124606	-0.124606		674.097	-124577	-0.124577		674.097	-124559	-0.124559		674.097	-124586	-0.124586		674.097	-124517	-0.124517		674.097	-124575	-0.124575
				675.097	-124127	-0.124127		675.097	-124222	-0.124222		675.097	-124197	-0.124197		675.097	-124178	-0.124178		675.097	-124203	-0.124203		675.097	-124135	-0.124135		675.097	-124194	-0.124194
				676.097	-123748	-0.123748		676.097	-123840	-0.12384		676.097	-123816	-0.123816		676.097	-123797	-0.123797		676.097	-123821	-0.123821		676.097	-123754	-0.123754		676.097	-123812	-0.123812
				677.097	-123362	-0.123362		677.097	-123456	-0.123456		677.097	-123435	-0.123435		677.097	-123415	-0.123415		677.097	-123439	-0.123439		677.097	-123371	-0.123371		677.097	-123429	-0.123429
				678.097	-122980	-0.12298		678.097	-123074	-0.123074		678.097	-123053	-0.123053		678.097	-123033	-0.123033		678.097	-123056	-0.123056		678.097	-122989	-0.122989		678.097	-123047	-0.123047
				679.097	-122596	-0.122596		679.097	-122691	-0.122691		679.097	-122670	-0.12267		679.097	-122651	-0.122651		679.097	-122675	-0.122675		679.097	-122607	-0.122607		679.097	-122665	-0.122665
				680.097	-122216	-0.122216		680.097	-122309	-0.122309		680.097	-122287	-0.122287		680.097	-122269	-0.122269		680.097	-122293	-0.122293		680.097	-122225	-0.122225		680.097	-122282	-0.122282
				681.097	-121827	-0.121827		681.097	-121928	-0.121928		681.097	-121903	-0.121903		681.097	-121888	-0.121888		681.097	-121912	-0.121912		681.097	-121843	-0.121843		681.097	-121900	-0.1219
				682.097	-121444	-0.121444		682.097	-121544	-0.121544		682.097	-121519	-0.121519		682.097	-121506	-0.121506		682.097	-121531	-0.121531		682.097	-121461	-0.121461		682.097	-121518	-0.121518
				683.097	-121060	-0.12106		683.097	-121164	-0.121164		683.097	-121135	-0.121135		683.097	-121124	-0.121124		683.097	-121149	-0.121149		683.097	-121079	-0.121079		683.097	-121136	-0.121136
				684.097	-120676	-0.120676		684.097	-120780	-0.12078		684.097	-120751	-0.120751		684.097	-120742	-0.120742		684.097	-120767	-0.120767		684.097	-120697	-0.120697		684.097	-120754	-0.120754
				685.097	-120300	-0.1203		685.097	-120399	-0.120399		685.097	-120368	-0.120368		685.097	-120360	-0.12036		685.097	-120385	-0.120385		685.097	-120315	-0.120315		685.097	-120372	-0.120372
				686.097	-119917	-0.119917		686.097	-120014	-0.120014		686.097	-119985	-0.119985		686.097	-119978	-0.119978		686.097	-120003	-0.120003		686.097	-119933	-0.119933		686.097	-119989	-0.119989
				687.097	-119539	-0.119539		687.097	-119633	-0.119633		687.097	-119602	-0.119602		687.097	-119596	-0.119596		687.097	-119620	-0.11962		687.097	-119550	-0.11955		687.097	-119607	-0.119607
				688.097	-119157	-0.119157		688.097	-119249	-0.119249		688.097	-119220	-0.11922		688.097	-119214	-0.119214		688.097	-119237	-0.119237		688.097	-119169	-0.119169		688.097	-119225	-0.119225
				689.097	-118776	-0.118776		689.097	-118868	-0.118868		689.097	-118838	-0.118838		689.097	-118832	-0.118832		689.097	-118855	-0.118855		689.097	-118787	-0.118787		689.097	-118843	-0.118843
				690.097	-118391	-0.118391		690.097	-118486	-0.118486		690.097	-118457	-0.118457		690.097	-118451	-0.118451		690.097	-118473	-0.118473		690.097	-118405	-0.118405		690.097	-118461	-0.118461
				691.097	-118011	-0.118011		691.097	-118105	-0.118105		691.097	-118076	-0.118076		691.097	-118070	-0.11807		691.097	-118090	-0.11809		691.097	-118023	-0.118023		691.097	-118079	-0.118079
				692.097	-117626	-0.117626		692.097	-117723	-0.117723		692.097	-117694	-0.117694		692.097	-117688	-0.117688		692.097	-117709	-0.117709		692.097	-117641	-0.117641		692.097	-117697	-0.117697
				693.097	-117241	-0.117241		693.097	-117341	-0.117341		693.097	-117313	-0.117313		693.097	-117306	-0.117306		693.097	-117327	-0.117327		693.097	-117259	-0.117259		693.097	-117315	-0.117315
				694.097	-116862	-0.116862		694.097	-116960	-0.11696		694.097	-116931	-0.116931		694.097	-116925	-0.116925		694.097	-116945	-0.116945		694.097	-116877	-0.116877		694.097	-116933	-0.116933
				695.097	-116474	-0.116474		695.097	-116577	-0.116577		695.097	-116549	-0.116549		695.097	-116543	-0.116543		695.097	-116563	-0.116563		695.097	-116496	-0.116496		695.097	-116551	-0.116551
				696.097	-116099	-0.116099		696.097	-116196	-0.116196		696.097	-116167	-0.116167		696.097	-116161	-0.116161		696.097	-116181	-0.116181		696.097	-116113	-0.116113		696.097	-116169	-0.116169
				697.097	-115714	-0.115714		697.097	-115812	-0.115812		697.097	-115785	-0.115785		697.097	-115779	-0.115779		697.097	-115799	-0.115799		697.097	-115731	-0.115731		697.097	-115787	-0.115787
				698.097	-115336	-0.115336		698.097	-115430	-0.11543		698.097	-115404	-0.115404		698.097	-115398	-0.115398		698.097	-115417	-0.115417		698.097	-115350	-0.11535		698.097	-115405	-0.115405
				699.097	-114951	-0.114951		699.097	-115046	-0.115046		699.097	-115023	-0.115023		699.097	-115016	-0.115016		699.097	-115035	-0.115035		699.097	-114968	-0.114968		699.097	-115023	-0.115023
				700.097	-114577	-0.114577		700.097	-114664	-0.114664		700.097	-114642	-0.114642		700.097	-114635	-0.114635		700.097	-114652	-0.114652		700.097	-114586	-0.114586		700.097	-114641	-0.114641
				701.097	-114192	-0.114192		701.097	-114279	-0.114279		701.097	-114261	-0.114261		701.097	-114253	-0.114253		701.097	-114270	-0.11427		701.097	-114203	-0.114203		701.097	-114259	-0.114259
				702.097	-113816	-0.113816		702.097	-113898	-0.113898		702.097	-113880	-0.11388		702.097	-113872	-0.113872		702.097	-113888	-0.113888		702.097	-113822	-0.113822		702.097	-113877	-0.113877
				703.097	-113436	-0.113436		703.097	-113514	-0.113514		703.097	-113499	-0.113499		703.097	-113490	-0.11349		703.097	-113505	-0.113505		703.097	-113440	-0.11344		703.097	-113495	-0.113495
				704.097	-113050	-0.11305		704.097	-113133	-0.113133		704.097	-113117	-0.113117		704.097	-113109	-0.113109		704.097	-113123	-0.113123		704.097	-113058	-0.113058		704.097	-113113	-0.113113
				705.097	-112670	-0.11267		705.097	-112749	-0.112749		705.097	-112735	-0.112735		705.097	-112727	-0.112727		705.097	-112741	-0.112741		705.097	-112676	-0.112676		705.097	-112731	-0.112731
				706.097	-112285	-0.112285		706.097	-112368	-0.112368		706.097	-112352	-0.112352		706.097	-112345	-0.112345		706.097	-112360	-0.11236		706.097	-112294	-0.112294		706.097	-112349	-0.112349
				707.097	-111902	-0.111902		707.097	-111986	-0.111986		707.097	-111969	-0.111969		707.097	-111964	-0.111964		707.097	-111978	-0.111978		707.097	-111913	-0.111913		707.097	-111967	-0.111967
				708.097	-111518	-0.111518		708.097	-111605	-0.111605		708.097	-111585	-0.111585		708.097	-111582	-0.111582		708.097	-111597	-0.111597		708.097	-111531	-0.111531		708.097	-111585	-0.111585
				709.097	-111137	-0.111137		709.097	-111223	-0.111223		709.097	-111202	-0.111202		709.097	-111201	-0.111201		709.097	-111216	-0.111216		709.097	-111150	-0.11115		709.097	-111203	-0.111203
				710.097	-110748	-0.110748		710.097	-110840	-0.11084		710.097	-110818	-0.110818		710.097	-110819	-0.110819		710.097	-110834	-0.110834		710.097	-110768	-0.110768		710.097	-110821	-0.110821
				711.097	-110371	-0.110371		711.097	-110458	-0.110458		711.097	-110434	-0.110434		711.097	-110436	-0.110436		711.097	-110451	-0.110451		711.097	-110386	-0.110386		711.097	-110439	-0.110439
				712.097	-109991	-0.109991		712.097	-110074	-0.110074		712.097	-110051	-0.110051		712.097	-110054	-0.110054		712.097	-110069	-0.110069		712.097	-110004	-0.110004		712.097	-110057	-0.110057
				713.097	-109611	-0.109611		713.097	-109693	-0.109693		713.097	-109668	-0.109668		713.097	-109672	-0.109672		713.097	-109686	-0.109686		713.097	-109622	-0.109622		713.097	-109674	-0.109674
				714.097	-109233	-0.109233		714.097	-109309	-0.109309		714.097	-109285	-0.109285		714.097	-109290	-0.10929		714.097	-109304	-0.109304		714.097	-109240	-0.10924		714.097	-109292	-0.109292
				715.097	-108850	-0.10885		715.097	-108927	-0.108927		715.097	-108903	-0.108903		715.097	-108908	-0.108908		715.097	-108921	-0.108921		715.097	-108857	-0.108857		715.097	-108909	-0.108909
				716.097	-108465	-0.108465		716.097	-108544	-0.108544		716.097	-108521	-0.108521		716.097	-108526	-0.108526		716.097	-108538	-0.108538		716.097	-108475	-0.108475		716.097	-108527	-0.108527
				717.097	-108088	-0.108088		717.097	-108164	-0.108164		717.097	-108139	-0.108139		717.097	-108145	-0.108145		717.097	-108156	-0.108156		717.097	-108094	-0.108094		717.097	-108145	-0.108145
				718.097	-107702	-0.107702		718.097	-107781	-0.107781		718.097	-107758	-0.107758		718.097	-107763	-0.107763		718.097	-107774	-0.107774		718.097	-107712	-0.107712		718.097	-107763	-0.107763
				719.097	-107319	-0.107319		719.097	-107400	-0.1074		719.097	-107377	-0.107377		719.097	-107382	-0.107382		719.097	-107393	-0.107393		719.097	-107331	-0.107331		719.097	-107381	-0.107381
				720.097	-106935	-0.106935		720.097	-107018	-0.107018		720.097	-106995	-0.106995		720.097	-107000	-0.107		720.097	-107011	-0.107011		720.097	-106949	-0.106949		720.097	-107000	-0.107
				721.097	-106553	-0.106553		721.097	-106636	-0.106636		721.097	-106614	-0.106614		721.097	-106618	-0.106618		721.097	-106629	-0.106629		721.097	-106567	-0.106567		721.097	-106617	-0.106617
				722.097	-106168	-0.106168		722.097	-106254	-0.106254		722.097	-106232	-0.106232		722.097	-106236	-0.106236		722.097	-106247	-0.106247		722.097	-106185	-0.106185		722.097	-106235	-0.106235
				723.097	-105792	-0.105792		723.097	-105871	-0.105871		723.097	-105850	-0.10585		723.097	-105855	-0.105855		723.097	-105865	-0.105865		723.097	-105804	-0.105804		723.097	-105854	-0.105854
				724.097	-105408	-0.105408		724.097	-105489	-0.105489		724.097	-105469	-0.105469		724.097	-105474	-0.105474		724.097	-105484	-0.105484		724.097	-105422	-0.105422		724.097	-105472	-0.105472
				725.097	-105026	-0.105026		725.097	-105106	-0.105106		725.097	-105088	-0.105088		725.097	-105092	-0.105092		725.097	-105102	-0.105102		725.097	-105041	-0.105041		725.097	-105090	-0.10509
				726.097	-104649	-0.104649		726.097	-104723	-0.104723		726.097	-104707	-0.104707		726.097	-104710	-0.10471		726.097	-104719	-0.104719		726.097	-104659	-0.104659		726.097	-104707	-0.104707
				727.097	-104268	-0.104268		727.097	-104340	-0.10434		727.097	-104325	-0.104325		727.097	-104328	-0.104328		727.097	-104336	-0.104336		727.097	-104277	-0.104277		727.097	-104325	-0.104325
				728.097	-103887	-0.103887		728.097	-103957	-0.103957		728.097	-103944	-0.103944		728.097	-103947	-0.103947		728.097	-103954	-0.103954		728.097	-103894	-0.103894		728.097	-103943	-0.103943
				729.097	-103509	-0.103509		729.097	-103574	-0.103574		729.097	-103563	-0.103563		729.097	-103565	-0.103565		729.097	-103571	-0.103571		729.097	-103513	-0.103513		729.097	-103561	-0.103561
				730.097	-103123	-0.103123		730.097	-103192	-0.103192		730.097	-103182	-0.103182		730.097	-103184	-0.103184		730.097	-103189	-0.103189		730.097	-103131	-0.103131		730.097	-103179	-0.103179
				731.097	-102738	-0.102738		731.097	-102810	-0.10281		731.097	-102800	-0.1028		731.097	-102802	-0.102802		731.097	-102807	-0.102807		731.097	-102749	-0.102749		731.097	-102797	-0.102797
				732.097	-102360	-0.10236		732.097	-102428	-0.102428		732.097	-102417	-0.102417		732.097	-102420	-0.10242		732.097	-102425	-0.102425		732.097	-102368	-0.102368		732.097	-102415	-0.102415
				733.097	-101975	-0.101975		733.097	-102046	-0.102046		733.097	-102034	-0.102034		733.097	-102038	-0.102038		733.097	-102043	-0.102043		733.097	-101986	-0.101986		733.097	-102033	-0.102033
				734.097	-101590	-0.10159		734.097	-101664	-0.101664		734.097	-101650	-0.10165		734.097	-101656	-0.101656		734.097	-101662	-0.101662		734.097	-101604	-0.101604		734.097	-101651	-0.101651
				735.097	-101206	-0.101206		735.097	-101282	-0.101282		735.097	-101266	-0.101266		735.097	-101275	-0.101275		735.097	-101280	-0.10128		735.097	-101223	-0.101223		735.097	-101269	-0.101269
				736.097	-100824	-0.100824		736.097	-100900	-0.1009		736.097	-100883	-0.100883		736.097	-100893	-0.100893		736.097	-100898	-0.100898		736.097	-100841	-0.100841		736.097	-100887	-0.100887
				737.097	-100438	-0.100438		737.097	-100518	-0.100518		737.097	-100499	-0.100499		737.097	-100511	-0.100511		737.097	-100516	-0.100516		737.097	-100459	-0.100459		737.097	-100505	-0.100505
				738.097	-100068	-0.100068		738.097	-100135	-0.100135		738.097	-100116	-0.100116		738.097	-100128	-0.100128		738.097	-100134	-0.100134		738.097	-100078	-0.100078		738.097	-100123	-0.100123
				739.097	-99678.6	-0.0996786		739.097	-99752.9	-0.0997529		739.097	-99733	-0.099733		739.097	-99746.5	-0.0997465		739.097	-99751.6	-0.0997516		739.097	-99696	-0.099696		739.097	-99741.3	-0.0997413
				740.097	-99301.3	-0.0993013		740.097	-99370.6	-0.0993706		740.097	-99350.5	-0.0993505		740.097	-99364.6	-0.0993646		740.097	-99369.2	-0.0993692		740.097	-99314.2	-0.0993142		740.097	-99359.3	-0.0993593
				741.097	-98920.6	-0.0989206		741.097	-98988.3	-0.0989883		741.097	-98968.3	-0.0989683		741.097	-98982.8	-0.0989828		741.097	-98986.7	-0.0989867		741.097	-98932.5	-0.0989325		741.097	-98977.3	-0.0989773
				742.097	-98546.4	-0.0985464		742.097	-98606.3	-0.0986063		742.097	-98586.5	-0.0985865		742.097	-98600.9	-0.0986009		742.097	-98604.2	-0.0986042		742.097	-98550.8	-0.0985508		742.097	-98595.4	-0.0985954
				743.097	-98158	-0.098158		743.097	-98224.3	-0.0982243		743.097	-98204.8	-0.0982048		743.097	-98218.9	-0.0982189		743.097	-98222	-0.098222		743.097	-98169.1	-0.0981691		743.097	-98213.5	-0.0982135
				744.097	-97781.2	-0.0977812		744.097	-97842.5	-0.0978425		744.097	-97823.2	-0.0978232		744.097	-97836.9	-0.0978369		744.097	-97839.6	-0.0978396		744.097	-97787.3	-0.0977873		744.097	-97831.5	-0.0978315
				745.097	-97392.7	-0.0973927		745.097	-97460.5	-0.0974605		745.097	-97441.5	-0.0974415		745.097	-97454.8	-0.0974548		745.097	-97457.5	-0.0974575		745.097	-97405.5	-0.0974055		745.097	-97449.2	-0.0974492
				746.097	-97009.3	-0.0970093		746.097	-97078.4	-0.0970784		746.097	-97059.8	-0.0970598		746.097	-97072.6	-0.0970726		746.097	-97075.3	-0.0970753		746.097	-97023.7	-0.0970237		746.097	-97066.9	-0.0970669
				747.097	-96633.5	-0.0966335		747.097	-96695.8	-0.0966958		747.097	-96677.8	-0.0966778		747.097	-96690.2	-0.0966902		747.097	-96692.9	-0.0966929		747.097	-96641.7	-0.0966417		747.097	-96684.4	-0.0966844
				748.097	-96245.1	-0.0962451		748.097	-96313.3	-0.0963133		748.097	-96295.8	-0.0962958		748.097	-96307.8	-0.0963078		748.097	-96310.8	-0.0963108		748.097	-96259.8	-0.0962598		748.097	-96302.2	-0.0963022
				749.097	-95861.7	-0.0958617		749.097	-95931	-0.095931		749.097	-95914.6	-0.0959146		749.097	-95926.1	-0.0959261		749.097	-95929.1	-0.0959291		749.097	-95878.3	-0.0958783		749.097	-95920.5	-0.0959205
				750.097	-95480.7	-0.0954807		750.097	-95548.7	-0.0955487		750.097	-95533.4	-0.0955334		750.097	-95544.6	-0.0955446		750.097	-95547.3	-0.0955473		750.097	-95497	-0.095497		750.097	-95538.7	-0.0955387
				751.097	-95107.9	-0.0951079		751.097	-95165.8	-0.0951658		751.097	-95152.4	-0.0951524		751.097	-95162.9	-0.0951629		751.097	-95165.3	-0.0951653		751.097	-95115.4	-0.0951154		751.097	-95156.7	-0.0951567
				752.097	-94717.2	-0.0947172		752.097	-94783.1	-0.0947831		752.097	-94771.4	-0.0947714		752.097	-94781.2	-0.0947812		752.097	-94783	-0.094783		752.097	-94733.5	-0.0947335		752.097	-94774.7	-0.0947747
				753.097	-94345.4	-0.0943454		753.097	-94400.1	-0.0944001		753.097	-94390.4	-0.0943904		753.097	-94399.4	-0.0943994		753.097	-94400.7	-0.0944007		753.097	-94351.9	-0.0943519		753.097	-94392.4	-0.0943924
				754.097	-93956	-0.093956		754.097	-94017.5	-0.0940175		754.097	-94009.4	-0.0940094		754.097	-94017.6	-0.0940176		754.097	-94018.2	-0.0940182		754.097	-93970	-0.09397		754.097	-94010.2	-0.0940102
				755.097	-93578.4	-0.0935784		755.097	-93634.9	-0.0936349		755.097	-93628.3	-0.0936283		755.097	-93635.8	-0.0936358		755.097	-93635.8	-0.0936358		755.097	-93588.2	-0.0935882		755.097	-93627.9	-0.0936279
				756.097	-93197.3	-0.0931973		756.097	-93252.6	-0.0932526		756.097	-93246.8	-0.0932468		756.097	-93253.9	-0.0932539		756.097	-93253.5	-0.0932535		756.097	-93206.4	-0.0932064		756.097	-93245.7	-0.0932457
				757.097	-92816.6	-0.0928166		757.097	-92870.6	-0.0928706		757.097	-92864.9	-0.0928649		757.097	-92872	-0.092872		757.097	-92871.4	-0.0928714		757.097	-92824.7	-0.0928247		757.097	-92863.6	-0.0928636
				758.097	-92422.3	-0.0924223		758.097	-92488.5	-0.0924885		758.097	-92482.4	-0.0924824		758.097	-92490	-0.09249		758.097	-92489.4	-0.0924894		758.097	-92443.1	-0.0924431		758.097	-92481.5	-0.0924815
				759.097	-92043.8	-0.0920438		759.097	-92106.8	-0.0921068		759.097	-92099.3	-0.0920993		759.097	-92107.7	-0.0921077		759.097	-92107.5	-0.0921075		759.097	-92061.1	-0.0920611		759.097	-92099.3	-0.0920993
				760.097	-91665.3	-0.0916653		760.097	-91724.8	-0.0917248		760.097	-91715.9	-0.0917159		760.097	-91725.4	-0.0917254		760.097	-91725.6	-0.0917256		760.097	-91679.4	-0.0916794		760.097	-91717.1	-0.0917171
				761.097	-91272.6	-0.0912726		761.097	-91343.1	-0.0913431		761.097	-91332.1	-0.0913321		761.097	-91343.1	-0.0913431		761.097	-91343.6	-0.0913436		761.097	-91297.6	-0.0912976		761.097	-91334.9	-0.0913349
				762.097	-90890.8	-0.0908908		762.097	-90960.8	-0.0909608		762.097	-90948.3	-0.0909483		762.097	-90960.9	-0.0909609		762.097	-90961.6	-0.0909616		762.097	-90915.6	-0.0909156		762.097	-90952.7	-0.0909527
				763.097	-90508.4	-0.0905084		763.097	-90579	-0.090579		763.097	-90564.7	-0.0905647		763.097	-90578.7	-0.0905787		763.097	-90579.6	-0.0905796		763.097	-90534	-0.090534		763.097	-90570.6	-0.0905706
				764.097	-90129.1	-0.0901291		764.097	-90196.7	-0.0901967		764.097	-90181.2	-0.0901812		764.097	-90196.5	-0.0901965		764.097	-90197.4	-0.0901974		764.097	-90152.2	-0.0901522		764.097	-90188.6	-0.0901886
				765.097	-89746.3	-0.0897463		765.097	-89814.8	-0.0898148		765.097	-89798.2	-0.0897982		765.097	-89814.5	-0.0898145		765.097	-89815	-0.089815		765.097	-89770.4	-0.0897704		765.097	-89806.6	-0.0898066
				766.097	-89370.1	-0.0893701		766.097	-89432.5	-0.0894325		766.097	-89415.7	-0.0894157		766.097	-89432.7	-0.0894327		766.097	-89432.9	-0.0894329		766.097	-89389.1	-0.0893891		766.097	-89424.7	-0.0894247
				767.097	-88982.9	-0.0889829		767.097	-89050.8	-0.0890508		767.097	-89033.7	-0.0890337		767.097	-89051.1	-0.0890511		767.097	-89050.8	-0.0890508		767.097	-89007.7	-0.0890077		767.097	-89043.1	-0.0890431
				768.097	-88605.9	-0.0886059		768.097	-88669	-0.088669		768.097	-88651.9	-0.0886519		768.097	-88669.3	-0.0886693		768.097	-88668.5	-0.0886685		768.097	-88626	-0.088626		768.097	-88661.4	-0.0886614
				769.097	-88232.6	-0.0882326		769.097	-88286.8	-0.0882868		769.097	-88269.8	-0.0882698		769.097	-88287	-0.088287		769.097	-88285.9	-0.0882859		769.097	-88243.8	-0.0882438		769.097	-88279.1	-0.0882791
				770.097	-87840.9	-0.0878409		770.097	-87904.4	-0.0879044		770.097	-87887.6	-0.0878876		770.097	-87904.6	-0.0879046		770.097	-87903.1	-0.0879031		770.097	-87861.7	-0.0878617		770.097	-87896.6	-0.0878966
				771.097	-87454.8	-0.0874548		771.097	-87522.3	-0.0875223		771.097	-87505.9	-0.0875059		771.097	-87522.3	-0.0875223		771.097	-87520.6	-0.0875206		771.097	-87479.6	-0.0874796		771.097	-87514.5	-0.0875145
				772.097	-87080.7	-0.0870807		772.097	-87140.2	-0.0871402		772.097	-87124.3	-0.0871243		772.097	-87140.1	-0.0871401		772.097	-87138.4	-0.0871384		772.097	-87097.6	-0.0870976		772.097	-87132.4	-0.0871324
				773.097	-86702.9	-0.0867029		773.097	-86758	-0.086758		773.097	-86742.7	-0.0867427		773.097	-86758	-0.086758		773.097	-86756.4	-0.0867564		773.097	-86715.9	-0.0867159		773.097	-86750.4	-0.0867504
				774.097	-86306.5	-0.0863065		774.097	-86375.7	-0.0863757		774.097	-86361.1	-0.0863611		774.097	-86375.9	-0.0863759		774.097	-86374.5	-0.0863745		774.097	-86334	-0.086334		774.097	-86368.4	-0.0863684
				775.097	-85930.5	-0.0859305		775.097	-85993.1	-0.0859931		775.097	-85979.6	-0.0859796		775.097	-85994	-0.085994		775.097	-85992.3	-0.0859923		775.097	-85952.4	-0.0859524		775.097	-85986.4	-0.0859864
				776.097	-85558	-0.085558		776.097	-85610.4	-0.0856104		776.097	-85598.3	-0.0855983		776.097	-85612.1	-0.0856121		776.097	-85610.2	-0.0856102		776.097	-85570.5	-0.0855705		776.097	-85604.4	-0.0856044
				777.097	-85172.1	-0.0851721		777.097	-85227.6	-0.0852276		777.097	-85217.1	-0.0852171		777.097	-85230.3	-0.0852303		777.097	-85228.1	-0.0852281		777.097	-85188.7	-0.0851887		777.097	-85222.4	-0.0852224
				778.097	-84785.8	-0.0847858		778.097	-84844.8	-0.0848448		778.097	-84835.9	-0.0848359		778.097	-84848.4	-0.0848484		778.097	-84845.8	-0.0848458		778.097	-84807	-0.084807		778.097	-84840.4	-0.0848404
				779.097	-84413.2	-0.0844132		779.097	-84461.8	-0.0844618		779.097	-84454.8	-0.0844548		779.097	-84466.6	-0.0844666		779.097	-84463.5	-0.0844635		779.097	-84425.1	-0.0844251		779.097	-84458.4	-0.0844584
				780.097	-84036.9	-0.0840369		780.097	-84079.3	-0.0840793		780.097	-84073.8	-0.0840738		780.097	-84085	-0.084085		780.097	-84081.1	-0.0840811		780.097	-84043.1	-0.0840431		780.097	-84076.3	-0.0840763
				781.097	-83647.4	-0.0836474		781.097	-83696.6	-0.0836966		781.097	-83692.7	-0.0836927		781.097	-83703.3	-0.0837033		781.097	-83698.7	-0.0836987		781.097	-83661.3	-0.0836613		781.097	-83694.3	-0.0836943
				782.097	-83268.5	-0.0832685		782.097	-83314.5	-0.0833145		782.097	-83311.4	-0.0833114		782.097	-83321.3	-0.0833213		782.097	-83316.3	-0.0833163		782.097	-83279.3	-0.0832793		782.097	-83312.1	-0.0833121
				783.097	-82888.6	-0.0828886		783.097	-82932.3	-0.0829323		783.097	-82929.6	-0.0829296		783.097	-82939.3	-0.0829393		783.097	-82934.2	-0.0829342		783.097	-82897.4	-0.0828974		783.097	-82930	-0.08293
				784.097	-82504.9	-0.0825049		784.097	-82550.7	-0.0825507		784.097	-82547.2	-0.0825472		784.097	-82557.3	-0.0825573		784.097	-82552.2	-0.0825522		784.097	-82515.5	-0.0825155		784.097	-82547.8	-0.0825478
				785.097	-82115.4	-0.0821154		785.097	-82168.7	-0.0821687		785.097	-82164.3	-0.0821643		785.097	-82175.3	-0.0821753		785.097	-82170	-0.08217		785.097	-82133.6	-0.0821336		785.097	-82165.5	-0.0821655
				786.097	-81734.5	-0.0817345		786.097	-81787.3	-0.0817873		786.097	-81781.1	-0.0817811		786.097	-81793.2	-0.0817932		786.097	-81788	-0.081788		786.097	-81751.7	-0.0817517		786.097	-81783.4	-0.0817834
				787.097	-81350.4	-0.0813504		787.097	-81405.5	-0.0814055		787.097	-81397.7	-0.0813977		787.097	-81411	-0.081411		787.097	-81406.1	-0.0814061		787.097	-81369.8	-0.0813698		787.097	-81401.3	-0.0814013
				788.097	-80964.6	-0.0809646		788.097	-81023.9	-0.0810239		788.097	-81014	-0.081014		788.097	-81028.8	-0.0810288		788.097	-81024.2	-0.0810242		788.097	-80988	-0.080988		788.097	-81019.3	-0.0810193
				789.097	-80581	-0.080581		789.097	-80642.1	-0.0806421		789.097	-80630.2	-0.0806302		789.097	-80646.6	-0.0806466		789.097	-80642.1	-0.0806421		789.097	-80606	-0.080606		789.097	-80637.2	-0.0806372
				790.097	-80199.8	-0.0801998		790.097	-80260.2	-0.0802602		790.097	-80246.7	-0.0802467		790.097	-80264.5	-0.0802645		790.097	-80259.9	-0.0802599		790.097	-80224.1	-0.0802241		790.097	-80254.9	-0.0802549
				791.097	-79818.3	-0.0798183		791.097	-79878.2	-0.0798782		791.097	-79863.5	-0.0798635		791.097	-79882.4	-0.0798824		791.097	-79877.6	-0.0798776		791.097	-79842.1	-0.0798421		791.097	-79872.7	-0.0798727
				792.097	-79435.9	-0.0794359		792.097	-79496.2	-0.0794962		792.097	-79480.6	-0.0794806		792.097	-79500.4	-0.0795004		792.097	-79495.2	-0.0794952		792.097	-79460.2	-0.0794602		792.097	-79490.5	-0.0794905
				793.097	-79055.6	-0.0790556		793.097	-79114.2	-0.0791142		793.097	-79098	-0.079098		793.097	-79118.3	-0.0791183		793.097	-79112.9	-0.0791129		793.097	-79078.2	-0.0790782		793.097	-79108.5	-0.0791085
				794.097	-78673.5	-0.0786735		794.097	-78732.1	-0.0787321		794.097	-78715.8	-0.0787158		794.097	-78736.4	-0.0787364		794.097	-78730.3	-0.0787303		794.097	-78696.4	-0.0786964		794.097	-78726.3	-0.0787263
				795.097	-78290.7	-0.0782907		795.097	-78350.1	-0.0783501		795.097	-78333.8	-0.0783338		795.097	-78354.4	-0.0783544		795.097	-78347.9	-0.0783479		795.097	-78314.4	-0.0783144		795.097	-78344.1	-0.0783441
				796.097	-77907.8	-0.0779078		796.097	-77968.1	-0.0779681		796.097	-77952	-0.077952		796.097	-77972.2	-0.0779722		796.097	-77965.4	-0.0779654		796.097	-77932.3	-0.0779323		796.097	-77962.1	-0.0779621
				797.097	-77524.3	-0.0775243		797.097	-77586.2	-0.0775862		797.097	-77570.5	-0.0775705		797.097	-77590.1	-0.0775901		797.097	-77583.2	-0.0775832		797.097	-77550.4	-0.0775504		797.097	-77580.1	-0.0775801
				798.097	-77140.9	-0.0771409		798.097	-77204.1	-0.0772041		798.097	-77188.8	-0.0771888		798.097	-77208.1	-0.0772081		798.097	-77200.9	-0.0772009		798.097	-77168.5	-0.0771685		798.097	-77197.8	-0.0771978
				799.097	-76756.3	-0.0767563		799.097	-76821.9	-0.0768219		799.097	-76807.3	-0.0768073		799.097	-76826	-0.076826		799.097	-76818.7	-0.0768187		799.097	-76786.5	-0.0767865		799.097	-76815.9	-0.0768159
				800.097	-76373.9	-0.0763739		800.097	-76439.5	-0.0764395		800.097	-76425.8	-0.0764258		800.097	-76444	-0.076444		800.097	-76436.8	-0.0764368		800.097	-76404.5	-0.0764045		800.097	-76433.9	-0.0764339
				801.097	-75990.8	-0.0759908		801.097	-76056.9	-0.0760569		801.097	-76044.4	-0.0760444		801.097	-76062	-0.076062		801.097	-76054.5	-0.0760545		801.097	-76022.5	-0.0760225		801.097	-76051.8	-0.0760518
				802.097	-75609.2	-0.0756092		802.097	-75674.3	-0.0756743		802.097	-75663.1	-0.0756631		802.097	-75680.1	-0.0756801		802.097	-75672.5	-0.0756725		802.097	-75640.5	-0.0756405		802.097	-75669.9	-0.0756699
				803.097	-75228	-0.075228		803.097	-75291.4	-0.0752914		803.097	-75281.7	-0.0752817		803.097	-75298.1	-0.0752981		803.097	-75290.3	-0.0752903		803.097	-75258.4	-0.0752584		803.097	-75287.7	-0.0752877
				804.097	-74846.5	-0.0748465		804.097	-74908.3	-0.0749083		804.097	-74900.4	-0.0749004		804.097	-74916.1	-0.0749161		804.097	-74907.9	-0.0749079		804.097	-74876.4	-0.0748764		804.097	-74905.6	-0.0749056
				805.097	-74467.5	-0.0744675		805.097	-74525.1	-0.0745251		805.097	-74519.1	-0.0745191		805.097	-74534.1	-0.0745341		805.097	-74525.2	-0.0745252		805.097	-74494.2	-0.0744942		805.097	-74523.4	-0.0745234
				806.097	-74085.5	-0.0740855		806.097	-74142	-0.074142		806.097	-74137.6	-0.0741376		806.097	-74151.9	-0.0741519		806.097	-74142.4	-0.0741424		806.097	-74111.6	-0.0741116		806.097	-74141	-0.074141
				807.097	-73706.3	-0.0737063		807.097	-73759.2	-0.0737592		807.097	-73756.1	-0.0737561		807.097	-73769.7	-0.0737697		807.097	-73759.7	-0.0737597		807.097	-73729.4	-0.0737294		807.097	-73758.9	-0.0737589
				808.097	-73323.5	-0.0733235		808.097	-73377.4	-0.0733774		808.097	-73375.1	-0.0733751		808.097	-73388.1	-0.0733881		808.097	-73377.6	-0.0733776		808.097	-73347.7	-0.0733477		808.097	-73377.2	-0.0733772
				809.097	-72943	-0.072943		809.097	-72995.7	-0.0729957		809.097	-72993.9	-0.0729939		809.097	-73006.7	-0.0730067		809.097	-72995.9	-0.0729959		809.097	-72966.1	-0.0729661		809.097	-72995.5	-0.0729955
				810.097	-72559.2	-0.0725592		810.097	-72614.2	-0.0726142		810.097	-72612.1	-0.0726121		810.097	-72625.1	-0.0726251		810.097	-72613.9	-0.0726139		810.097	-72584.4	-0.0725844		810.097	-72613.9	-0.0726139
				811.097	-72177.3	-0.0721773		811.097	-72233.2	-0.0722332		811.097	-72230	-0.07223		811.097	-72243.4	-0.0722434		811.097	-72232.4	-0.0722324		811.097	-72202.8	-0.0722028		811.097	-72232.5	-0.0722325
				812.097	-71793	-0.071793		812.097	-71851.8	-0.0718518		812.097	-71847.2	-0.0718472		812.097	-71861.6	-0.0718616		812.097	-71850.6	-0.0718506		812.097	-71821	-0.071821		812.097	-71850.7	-0.0718507
				813.097	-71409.5	-0.0714095		813.097	-71470	-0.07147		813.097	-71463.5	-0.0714635		813.097	-71479.2	-0.0714792		813.097	-71468.1	-0.0714681		813.097	-71438.6	-0.0714386		813.097	-71468.3	-0.0714683
				814.097	-71025.4	-0.0710254		814.097	-71088.1	-0.0710881		814.097	-71079.5	-0.0710795		814.097	-71096.5	-0.0710965		814.097	-71085.7	-0.0710857		814.097	-71056	-0.071056		814.097	-71085.8	-0.0710858
				815.097	-70643.4	-0.0706434		815.097	-70706.2	-0.0707062		815.097	-70695.5	-0.0706955		815.097	-70714.1	-0.0707141		815.097	-70703.4	-0.0707034		815.097	-70673.8	-0.0706738		815.097	-70703.6	-0.0707036
				816.097	-70260.6	-0.0702606		816.097	-70324.5	-0.0703245		816.097	-70311.8	-0.0703118		816.097	-70331.9	-0.0703319		816.097	-70321.2	-0.0703212		816.097	-70291.7	-0.0702917		816.097	-70321.4	-0.0703214
				817.097	-69880.2	-0.0698802		817.097	-69942.6	-0.0699426		817.097	-69928.4	-0.0699284		817.097	-69949.7	-0.0699497		817.097	-69938.9	-0.0699389		817.097	-69909.6	-0.0699096		817.097	-69939.4	-0.0699394
				818.097	-69498.8	-0.0694988		818.097	-69560.6	-0.0695606		818.097	-69545.4	-0.0695454		818.097	-69567.8	-0.0695678		818.097	-69556.6	-0.0695566		818.097	-69527.6	-0.0695276		818.097	-69557.4	-0.0695574
				819.097	-69119.1	-0.0691191		819.097	-69178.7	-0.0691787		819.097	-69162.7	-0.0691627		819.097	-69185.8	-0.0691858		819.097	-69174.1	-0.0691741		819.097	-69145.6	-0.0691456		819.097	-69175.3	-0.0691753
				820.097	-68736.7	-0.0687367		820.097	-68796.8	-0.0687968		820.097	-68780.3	-0.0687803		820.097	-68803.7	-0.0688037		820.097	-68791.7	-0.0687917		820.097	-68763.5	-0.0687635		820.097	-68793.3	-0.0687933
				821.097	-68356.6	-0.0683566		821.097	-68414.9	-0.0684149		821.097	-68398.2	-0.0683982		821.097	-68421.8	-0.0684218		821.097	-68409.4	-0.0684094		821.097	-68381.4	-0.0683814		821.097	-68411.2	-0.0684112
				822.097	-67973.3	-0.0679733		822.097	-68033	-0.068033		822.097	-68016.3	-0.0680163		822.097	-68039.8	-0.0680398		822.097	-68026.9	-0.0680269		822.097	-67999.3	-0.0679993		822.097	-68029	-0.068029
				823.097	-67591.4	-0.0675914		823.097	-67650.9	-0.0676509		823.097	-67634.6	-0.0676346		823.097	-67657.8	-0.0676578		823.097	-67644.6	-0.0676446		823.097	-67617.1	-0.0676171		823.097	-67646.8	-0.0676468
				824.097	-67207.2	-0.0672072		824.097	-67268.6	-0.0672686		824.097	-67253	-0.067253		824.097	-67275.8	-0.0672758		824.097	-67262.3	-0.0672623		824.097	-67235.1	-0.0672351		824.097	-67264.7	-0.0672647
				825.097	-66825.1	-0.0668251		825.097	-66886.2	-0.0668862		825.097	-66871.4	-0.0668714		825.097	-66893.6	-0.0668936		825.097	-66880.1	-0.0668801		825.097	-66853.1	-0.0668531		825.097	-66882.6	-0.0668826
				826.097	-66442	-0.066442		826.097	-66503.8	-0.0665038		826.097	-66489.9	-0.0664899		826.097	-66511.6	-0.0665116		826.097	-66498	-0.066498		826.097	-66470.8	-0.0664708		826.097	-66500.6	-0.0665006
				827.097	-66059.1	-0.0660591		827.097	-66121.1	-0.0661211		827.097	-66108.5	-0.0661085		827.097	-66129.7	-0.0661297		827.097	-66115.8	-0.0661158		827.097	-66088.8	-0.0660888		827.097	-66118.5	-0.0661185
				828.097	-65677.9	-0.0656779		828.097	-65738.1	-0.0657381		828.097	-65727.1	-0.0657271		828.097	-65747.8	-0.0657478		828.097	-65733.6	-0.0657336		828.097	-65706.8	-0.0657068		828.097	-65736.2	-0.0657362
				829.097	-65295.3	-0.0652953		829.097	-65355.1	-0.0653551		829.097	-65345.9	-0.0653459		829.097	-65365.9	-0.0653659		829.097	-65351.4	-0.0653514		829.097	-65324.5	-0.0653245		829.097	-65353.9	-0.0653539
				830.097	-64915.9	-0.0649159		830.097	-64972	-0.064972		830.097	-64964.7	-0.0649647		830.097	-64984	-0.064984		830.097	-64969.1	-0.0649691		830.097	-64942.5	-0.0649425		830.097	-64971.9	-0.0649719
				831.097	-64533	-0.064533		831.097	-64589.2	-0.0645892		831.097	-64583.6	-0.0645836		831.097	-64602.3	-0.0646023		831.097	-64586.8	-0.0645868		831.097	-64560.1	-0.0645601		831.097	-64589.8	-0.0645898
				832.097	-64153.8	-0.0641538		832.097	-64206.3	-0.0642063		832.097	-64202.6	-0.0642026		832.097	-64220.5	-0.0642205		832.097	-64204.3	-0.0642043		832.097	-64178	-0.064178		832.097	-64207.8	-0.0642078
				833.097	-63770.2	-0.0637702		833.097	-63823.7	-0.0638237		833.097	-63821.5	-0.0638215		833.097	-63838.8	-0.0638388		833.097	-63822	-0.063822		833.097	-63796	-0.063796		833.097	-63825.7	-0.0638257
				834.097	-63390.9	-0.0633909		834.097	-63441.3	-0.0634413		834.097	-63440.1	-0.0634401		834.097	-63457	-0.063457		834.097	-63439.7	-0.0634397		834.097	-63413.9	-0.0634139		834.097	-63443.7	-0.0634437
				835.097	-63005.6	-0.0630056		835.097	-63059.2	-0.0630592		835.097	-63058.5	-0.0630585		835.097	-63075.1	-0.0630751		835.097	-63057.2	-0.0630572		835.097	-63031.7	-0.0630317		835.097	-63061.6	-0.0630616
				836.097	-62625.1	-0.0626251		836.097	-62677.2	-0.0626772		836.097	-62676.4	-0.0626764		836.097	-62693.3	-0.0626933		836.097	-62674.9	-0.0626749		836.097	-62649.4	-0.0626494		836.097	-62679.5	-0.0626795
				837.097	-62239.1	-0.0622391		837.097	-62295.5	-0.0622955		837.097	-62293.9	-0.0622939		837.097	-62311.3	-0.0623113		837.097	-62292.7	-0.0622927		837.097	-62267.4	-0.0622674		837.097	-62297.6	-0.0622976
				838.097	-61857.8	-0.0618578		838.097	-61913.9	-0.0619139		838.097	-61911.1	-0.0619111		838.097	-61929.3	-0.0619293		838.097	-61910.6	-0.0619106		838.097	-61885.3	-0.0618853		838.097	-61915.7	-0.0619157
				839.097	-61472.5	-0.0614725		839.097	-61532.5	-0.0615325		839.097	-61528	-0.061528		839.097	-61547.2	-0.0615472		839.097	-61528.5	-0.0615285		839.097	-61503.1	-0.0615031		839.097	-61533.6	-0.0615336
				840.097	-61090.3	-0.0610903		840.097	-61151.2	-0.0611512		840.097	-61144.5	-0.0611445		840.097	-61165.1	-0.0611651		840.097	-61146.5	-0.0611465		840.097	-61121.1	-0.0611211		840.097	-61151.6	-0.0611516
				841.097	-60707.2	-0.0607072		841.097	-60769.7	-0.0607697		841.097	-60760.8	-0.0607608		841.097	-60783.1	-0.0607831		841.097	-60764.2	-0.0607642		841.097	-60738.8	-0.0607388		841.097	-60769.5	-0.0607695
				842.097	-60325.8	-0.0603258		842.097	-60388.2	-0.0603882		842.097	-60377.2	-0.0603772		842.097	-60401.1	-0.0604011		842.097	-60382.3	-0.0603823		842.097	-60356.6	-0.0603566		842.097	-60387.5	-0.0603875
				843.097	-59944.9	-0.0599449		843.097	-60006.5	-0.0600065		843.097	-59993.8	-0.0599938		843.097	-60019.1	-0.0600191		843.097	-60000	-0.06		843.097	-59974.5	-0.0599745		843.097	-60005.7	-0.0600057
				844.097	-59563.4	-0.0595634		844.097	-59624.9	-0.0596249		844.097	-59610.6	-0.0596106		844.097	-59637	-0.059637		844.097	-59617.6	-0.0596176		844.097	-59592.5	-0.0595925		844.097	-59623.6	-0.0596236
				845.097	-59183.1	-0.0591831		845.097	-59243	-0.059243		845.097	-59227.7	-0.0592277		845.097	-59255	-0.059255		845.097	-59235.3	-0.0592353		845.097	-59210.4	-0.0592104		845.097	-59241.7	-0.0592417
				846.097	-58801.3	-0.0588013		846.097	-58861.2	-0.0588612		846.097	-58845	-0.058845		846.097	-58873	-0.058873		846.097	-58852.8	-0.0588528		846.097	-58828.2	-0.0588282		846.097	-58859.8	-0.0588598
				847.097	-58420.7	-0.0584207		847.097	-58479	-0.058479		847.097	-58462.8	-0.0584628		847.097	-58491	-0.058491		847.097	-58470.4	-0.0584704		847.097	-58446.2	-0.0584462		847.097	-58477.8	-0.0584778
				848.097	-58038.3	-0.0580383		848.097	-58096.9	-0.0580969		848.097	-58080.8	-0.0580808		848.097	-58109	-0.058109		848.097	-58088	-0.058088		848.097	-58064	-0.058064		848.097	-58095.7	-0.0580957
				849.097	-57656.6	-0.0576566		849.097	-57714.9	-0.0577149		849.097	-57699	-0.057699		849.097	-57726.9	-0.0577269		849.097	-57705.7	-0.0577057		849.097	-57681.8	-0.0576818		849.097	-57713.5	-0.0577135
				850.097	-57273.4	-0.0572734		850.097	-57332.7	-0.0573327		850.097	-57317.3	-0.0573173		850.097	-57344.8	-0.0573448		850.097	-57323.3	-0.0573233		850.097	-57299.6	-0.0572996		850.097	-57331.6	-0.0573316
				851.097	-56891.5	-0.0568915		851.097	-56950.2	-0.0569502		851.097	-56935.7	-0.0569357		851.097	-56962.8	-0.0569628		851.097	-56941.2	-0.0569412		851.097	-56917.4	-0.0569174		851.097	-56949.6	-0.0569496
				852.097	-56509	-0.056509		852.097	-56567.6	-0.0565676		852.097	-56554.3	-0.0565543		852.097	-56580.8	-0.0565808		852.097	-56559	-0.056559		852.097	-56535.3	-0.0565353		852.097	-56567.4	-0.0565674
				853.097	-56127.5	-0.0561275		853.097	-56184.8	-0.0561848		853.097	-56172.9	-0.0561729		853.097	-56198.8	-0.0561988		853.097	-56176.8	-0.0561768		853.097	-56153.1	-0.0561531		853.097	-56185.3	-0.0561853
				854.097	-55746.4	-0.0557464		854.097	-55801.9	-0.0558019		854.097	-55791.6	-0.0557916		854.097	-55816.8	-0.0558168		854.097	-55794.7	-0.0557947		854.097	-55771.1	-0.0557711		854.097	-55803.3	-0.0558033
				855.097	-55365.3	-0.0553653		855.097	-55418.8	-0.0554188		855.097	-55410.3	-0.0554103		855.097	-55434.8	-0.0554348		855.097	-55412.5	-0.0554125		855.097	-55389	-0.055389		855.097	-55421.2	-0.0554212
				856.097	-54985.7	-0.0549857		856.097	-55035.7	-0.0550357		856.097	-55029.3	-0.0550293		856.097	-55052.9	-0.0550529		856.097	-55030.3	-0.0550303		856.097	-55006.9	-0.0550069		856.097	-55039.2	-0.0550392
				857.097	-54604.3	-0.0546043		857.097	-54652.6	-0.0546526		857.097	-54648.2	-0.0546482		857.097	-54671	-0.054671		857.097	-54648	-0.054648		857.097	-54624.9	-0.0546249		857.097	-54657.2	-0.0546572
				858.097	-54224.6	-0.0542246		858.097	-54269.6	-0.0542696		858.097	-54267.1	-0.0542671		858.097	-54289.1	-0.0542891		858.097	-54265.7	-0.0542657		858.097	-54242.8	-0.0542428		858.097	-54275	-0.054275
				859.097	-53842.2	-0.0538422		859.097	-53886.9	-0.0538869		859.097	-53885.9	-0.0538859		859.097	-53907.2	-0.0539072		859.097	-53883.4	-0.0538834		859.097	-53860.7	-0.0538607		859.097	-53892.7	-0.0538927
				860.097	-53460.7	-0.0534607		860.097	-53504.4	-0.0535044		860.097	-53504.6	-0.0535046		860.097	-53525.3	-0.0535253		860.097	-53500.9	-0.0535009		860.097	-53478.7	-0.0534787		860.097	-53510.6	-0.0535106
				861.097	-53077.4	-0.0530774		861.097	-53122.1	-0.0531221		861.097	-53123	-0.053123		861.097	-53143.4	-0.0531434		861.097	-53118.7	-0.0531187		861.097	-53096.6	-0.0530966		861.097	-53128.5	-0.0531285
				862.097	-52694	-0.052694		862.097	-52740.2	-0.0527402		862.097	-52741.2	-0.0527412		862.097	-52761.4	-0.0527614		862.097	-52736.5	-0.0527365		862.097	-52714.6	-0.0527146		862.097	-52746.4	-0.0527464
				863.097	-52310.4	-0.0523104		863.097	-52358.3	-0.0523583		863.097	-52358.9	-0.0523589		863.097	-52379	-0.052379		863.097	-52354	-0.052354		863.097	-52332.3	-0.0523323		863.097	-52364.1	-0.0523641
				864.097	-51924.9	-0.0519249		864.097	-51976.4	-0.0519764		864.097	-51975.9	-0.0519759		864.097	-51996.6	-0.0519966		864.097	-51971.5	-0.0519715		864.097	-51949.9	-0.0519499		864.097	-51981.6	-0.0519816
				865.097	-51541.5	-0.0515415		865.097	-51594.6	-0.0515946		865.097	-51592.2	-0.0515922		865.097	-51614	-0.051614		865.097	-51589	-0.051589		865.097	-51567.3	-0.0515673		865.097	-51599	-0.051599
				866.097	-51156.8	-0.0511568		866.097	-51212.9	-0.0512129		866.097	-51208.6	-0.0512086		866.097	-51231.5	-0.0512315		866.097	-51206.5	-0.0512065		866.097	-51185.1	-0.0511851		866.097	-51216.8	-0.0512168
				867.097	-50775.6	-0.0507756		867.097	-50831.9	-0.0508319		867.097	-50825.6	-0.0508256		867.097	-50849.8	-0.0508498		867.097	-50825.1	-0.0508251		867.097	-50803.8	-0.0508038		867.097	-50835.3	-0.0508353
				868.097	-50393.4	-0.0503934		868.097	-50451.4	-0.0504514		868.097	-50442.8	-0.0504428		868.097	-50468.4	-0.0504684		868.097	-50443.6	-0.0504436		868.097	-50422.5	-0.0504225		868.097	-50453.8	-0.0504538
				869.097	-50012.4	-0.0500124		869.097	-50070.5	-0.0500705		869.097	-50059.8	-0.0500598		869.097	-50086.7	-0.0500867		869.097	-50061.9	-0.0500619		869.097	-50040.8	-0.0500408		869.097	-50072.1	-0.0500721
				870.097	-49630.7	-0.0496307		870.097	-49689	-0.049689		870.097	-49676.4	-0.0496764		870.097	-49704.6	-0.0497046		870.097	-49679.7	-0.0496797		870.097	-49658.8	-0.0496588		870.097	-49689.8	-0.0496898
				871.097	-49248.6	-0.0492486		871.097	-49306.9	-0.0493069		871.097	-49293	-0.049293		871.097	-49322.2	-0.0493222		871.097	-49296.8	-0.0492968		871.097	-49276.4	-0.0492764		871.097	-49307.2	-0.0493072
				872.097	-48867	-0.048867		872.097	-48924.9	-0.0489249		872.097	-48910	-0.04891		872.097	-48939.7	-0.0489397		872.097	-48914.3	-0.0489143		872.097	-48893.9	-0.0488939		872.097	-48924.8	-0.0489248
				873.097	-48484.1	-0.0484841		873.097	-48542.9	-0.0485429		873.097	-48527.3	-0.0485273		873.097	-48557.4	-0.0485574		873.097	-48531.8	-0.0485318		873.097	-48511.8	-0.0485118		873.097	-48542.7	-0.0485427
				874.097	-48102.5	-0.0481025		874.097	-48160.8	-0.0481608		874.097	-48145	-0.048145		874.097	-48175.2	-0.0481752		874.097	-48149.3	-0.0481493		874.097	-48129.7	-0.0481297		874.097	-48160.6	-0.0481606
				875.097	-47718.8	-0.0477188		875.097	-47778.7	-0.0477787		875.097	-47763.1	-0.0477631		875.097	-47793.1	-0.0477931		875.097	-47767	-0.047767		875.097	-47747.8	-0.0477478		875.097	-47778.7	-0.0477787
				876.097	-47337.1	-0.0473371		876.097	-47396.4	-0.0473964		876.097	-47381.3	-0.0473813		876.097	-47411	-0.047411		876.097	-47384.8	-0.0473848		876.097	-47365.8	-0.0473658		876.097	-47396.7	-0.0473967
				877.097	-46954	-0.046954		877.097	-47014	-0.047014		877.097	-46999.7	-0.0469997		877.097	-47028.9	-0.0470289		877.097	-47002.6	-0.0470026		877.097	-46983.8	-0.0469838		877.097	-47014.8	-0.0470148
				878.097	-46572.8	-0.0465728		878.097	-46631.4	-0.0466314		878.097	-46618.4	-0.0466184		878.097	-46646.9	-0.0466469		878.097	-46620.3	-0.0466203		878.097	-46602	-0.046602		878.097	-46632.8	-0.0466328
				879.097	-46190.5	-0.0461905		879.097	-46248.6	-0.0462486		879.097	-46237	-0.046237		879.097	-46264.8	-0.0462648		879.097	-46238.1	-0.0462381		879.097	-46219.9	-0.0462199		879.097	-46250.7	-0.0462507
				880.097	-45809.2	-0.0458092		880.097	-45865.6	-0.0458656		880.097	-45855.7	-0.0458557		880.097	-45882.9	-0.0458829		880.097	-45856.1	-0.0458561		880.097	-45838	-0.045838		880.097	-45868.7	-0.0458687
				881.097	-45428.4	-0.0454284		881.097	-45482.4	-0.0454824		881.097	-45474.6	-0.0454746		881.097	-45501	-0.045501		881.097	-45474	-0.045474		881.097	-45455.9	-0.0454559		881.097	-45486.6	-0.0454866
				882.097	-45048.1	-0.0450481		882.097	-45099.2	-0.0450992		882.097	-45093.4	-0.0450934		882.097	-45119	-0.045119		882.097	-45091.9	-0.0450919		882.097	-45073.9	-0.0450739		882.097	-45104.6	-0.0451046
				883.097	-44668.3	-0.0446683		883.097	-44716.1	-0.0447161		883.097	-44712.2	-0.0447122		883.097	-44737.1	-0.0447371		883.097	-44709.7	-0.0447097		883.097	-44692	-0.044692		883.097	-44722.6	-0.0447226
				884.097	-44287.6	-0.0442876		884.097	-44333.1	-0.0443331		884.097	-44331.2	-0.0443312		884.097	-44355.2	-0.0443552		884.097	-44327.4	-0.0443274		884.097	-44310.1	-0.0443101		884.097	-44340.6	-0.0443406
				885.097	-43907.3	-0.0439073		885.097	-43950.2	-0.0439502		885.097	-43950.1	-0.0439501		885.097	-43973.3	-0.0439733		885.097	-43945.2	-0.0439452		885.097	-43928.2	-0.0439282		885.097	-43958.5	-0.0439585
				886.097	-43525.7	-0.0435257		886.097	-43567.5	-0.0435675		886.097	-43568.8	-0.0435688		886.097	-43591.3	-0.0435913		886.097	-43562.8	-0.0435628		886.097	-43546.3	-0.0435463		886.097	-43576.5	-0.0435765
				887.097	-43144.9	-0.0431449		887.097	-43185.2	-0.0431852		887.097	-43187.2	-0.0431872		887.097	-43209.3	-0.0432093		887.097	-43180.5	-0.0431805		887.097	-43164.4	-0.0431644		887.097	-43194.3	-0.0431943
				888.097	-42761.4	-0.0427614		888.097	-42803.2	-0.0428032		888.097	-42805.3	-0.0428053		888.097	-42827	-0.042827		888.097	-42798.3	-0.0427983		888.097	-42782.5	-0.0427825		888.097	-42812.2	-0.0428122
				889.097	-42379.1	-0.0423791		889.097	-42421.3	-0.0424213		889.097	-42423.3	-0.0424233		889.097	-42445	-0.042445		889.097	-42416	-0.042416		889.097	-42400.5	-0.0424005		889.097	-42430	-0.04243
				890.097	-41994.5	-0.0419945		890.097	-42039.8	-0.0420398		890.097	-42040.7	-0.0420407		890.097	-42062.9	-0.0420629		890.097	-42033.8	-0.0420338		890.097	-42018.6	-0.0420186		890.097	-42047.8	-0.0420478
				891.097	-41612.1	-0.0416121		891.097	-41658.2	-0.0416582		891.097	-41657.7	-0.0416577		891.097	-41680.5	-0.0416805		891.097	-41651.7	-0.0416517		891.097	-41636.6	-0.0416366		891.097	-41665.5	-0.0416655
				892.097	-41228.5	-0.0412285		892.097	-41277	-0.041277		892.097	-41274.5	-0.0412745		892.097	-41298.4	-0.0412984		892.097	-41269.4	-0.0412694		892.097	-41254.6	-0.0412546		892.097	-41283.3	-0.0412833
				893.097	-40846.8	-0.0408468		893.097	-40895.9	-0.0408959		893.097	-40891	-0.040891		893.097	-40916	-0.040916		893.097	-40887.4	-0.0408874		893.097	-40872.7	-0.0408727		893.097	-40901.2	-0.0409012
				894.097	-40465	-0.040465		894.097	-40514.5	-0.0405145		894.097	-40507.5	-0.0405075		894.097	-40533.7	-0.0405337		894.097	-40505.3	-0.0405053		894.097	-40490.8	-0.0404908		894.097	-40519	-0.040519
				895.097	-40083.1	-0.0400831		895.097	-40133.3	-0.0401333		895.097	-40124.1	-0.0401241		895.097	-40151.7	-0.0401517		895.097	-40123	-0.040123		895.097	-40109.1	-0.0401091		895.097	-40136.9	-0.0401369
				896.097	-39703	-0.039703		896.097	-39751.9	-0.0397519		896.097	-39740.6	-0.0397406		896.097	-39769.3	-0.0397693		896.097	-39740.9	-0.0397409		896.097	-39727.1	-0.0397271		896.097	-39754.7	-0.0397547
				897.097	-39320.3	-0.0393203		897.097	-39370.4	-0.0393704		897.097	-39357.5	-0.0393575		897.097	-39386.9	-0.0393869		897.097	-39358.7	-0.0393587		897.097	-39345.1	-0.0393451		897.097	-39372.4	-0.0393724
				898.097	-38940.5	-0.0389405		898.097	-38988.9	-0.0389889		898.097	-38974.5	-0.0389745		898.097	-39004.7	-0.0390047		898.097	-38976.4	-0.0389764		898.097	-38963.3	-0.0389633		898.097	-38990.2	-0.0389902
				899.097	-38556.7	-0.0385567		899.097	-38607.1	-0.0386071		899.097	-38591.8	-0.0385918		899.097	-38622.5	-0.0386225		899.097	-38594	-0.038594		899.097	-38581.4	-0.0385814		899.097	-38608.1	-0.0386081
				900.097	-38175.2	-0.0381752		900.097	-38225.3	-0.0382253		900.097	-38209.5	-0.0382095		900.097	-38240.3	-0.0382403		900.097	-38211.8	-0.0382118		900.097	-38199.4	-0.0381994		900.097	-38225.8	-0.0382258
				901.097	-37791	-0.037791		901.097	-37843.3	-0.0378433		901.097	-37827.5	-0.0378275		901.097	-37858.1	-0.0378581		901.097	-37829.5	-0.0378295		901.097	-37817.5	-0.0378175		901.097	-37843.6	-0.0378436
				902.097	-37408.9	-0.0374089		902.097	-37461.1	-0.0374611		902.097	-37445.7	-0.0374457		902.097	-37475.9	-0.0374759		902.097	-37447.2	-0.0374472		902.097	-37435.6	-0.0374356		902.097	-37461.5	-0.0374615
				903.097	-37025.2	-0.0370252		903.097	-37078.6	-0.0370786		903.097	-37064	-0.037064		903.097	-37093.5	-0.0370935		903.097	-37065.1	-0.0370651		903.097	-37053.8	-0.0370538		903.097	-37079.4	-0.0370794
				904.097	-36643.2	-0.0366432		904.097	-36695.9	-0.0366959		904.097	-36682.6	-0.0366826		904.097	-36711.3	-0.0367113		904.097	-36682.8	-0.0366828		904.097	-36671.8	-0.0366718		904.097	-36697.2	-0.0366972
				905.097	-36259.8	-0.0362598		905.097	-36313	-0.036313		905.097	-36301.1	-0.0363011		905.097	-36329.1	-0.0363291		905.097	-36300.6	-0.0363006		905.097	-36289.7	-0.0362897		905.097	-36315	-0.036315
				906.097	-35878.3	-0.0358783		906.097	-35930.1	-0.0359301		906.097	-35919.7	-0.0359197		906.097	-35946.9	-0.0359469		906.097	-35918.6	-0.0359186		906.097	-35907.9	-0.0359079		906.097	-35932.8	-0.0359328
				907.097	-35496.7	-0.0354967		907.097	-35547.1	-0.0355471		907.097	-35538.7	-0.0355387		907.097	-35564.9	-0.0355649		907.097	-35536.6	-0.0355366		907.097	-35526.1	-0.0355261		907.097	-35550.9	-0.0355509
				908.097	-35116.9	-0.0351169		908.097	-35163.9	-0.0351639		908.097	-35157.6	-0.0351576		908.097	-35183	-0.035183		908.097	-35154.6	-0.0351546		908.097	-35144.4	-0.0351444		908.097	-35168.8	-0.0351688
				909.097	-34735.7	-0.0347357		909.097	-34780.6	-0.0347806		909.097	-34776.7	-0.0347767		909.097	-34800.9	-0.0348009		909.097	-34772.4	-0.0347724		909.097	-34762.5	-0.0347625		909.097	-34786.7	-0.0347867
				910.097	-34355.5	-0.0343555		910.097	-34397.4	-0.0343974		910.097	-34395.5	-0.0343955		910.097	-34418.7	-0.0344187		910.097	-34390.1	-0.0343901		910.097	-34380.4	-0.0343804		910.097	-34404.6	-0.0344046
				911.097	-33974.2	-0.0339742		911.097	-34014.4	-0.0340144		911.097	-34014.3	-0.0340143		911.097	-34036.6	-0.0340366		911.097	-34007.9	-0.0340079		911.097	-33998.5	-0.0339985		911.097	-34022.5	-0.0340225
				912.097	-33593.4	-0.0335934		912.097	-33631.7	-0.0336317		912.097	-33633.1	-0.0336331		912.097	-33654.6	-0.0336546		912.097	-33625.8	-0.0336258		912.097	-33616.8	-0.0336168		912.097	-33640.6	-0.0336406
				913.097	-33212	-0.033212		913.097	-33249.3	-0.0332493		913.097	-33251.7	-0.0332517		913.097	-33272.5	-0.0332725		913.097	-33243.7	-0.0332437		913.097	-33234.9	-0.0332349		913.097	-33258.7	-0.0332587
				914.097	-32829.7	-0.0328297		914.097	-32867	-0.032867		914.097	-32870	-0.03287		914.097	-32890.2	-0.0328902		914.097	-32861.3	-0.0328613		914.097	-32852.9	-0.0328529		914.097	-32876.4	-0.0328764
				915.097	-32447.4	-0.0324474		915.097	-32485	-0.032485		915.097	-32487.9	-0.0324879		915.097	-32507.9	-0.0325079		915.097	-32479.1	-0.0324791		915.097	-32471	-0.032471		915.097	-32494.4	-0.0324944
				916.097	-32063.8	-0.0320638		916.097	-32103.3	-0.0321033		916.097	-32105.5	-0.0321055		916.097	-32125.5	-0.0321255		916.097	-32097	-0.032097		916.097	-32089.1	-0.0320891		916.097	-32112.5	-0.0321125
				917.097	-31682.1	-0.0316821		917.097	-31721.8	-0.0317218		917.097	-31722.6	-0.0317226		917.097	-31743.1	-0.0317431		917.097	-31714.8	-0.0317148		917.097	-31707.3	-0.0317073		917.097	-31730.5	-0.0317305
				918.097	-31298.9	-0.0312989		918.097	-31340.4	-0.0313404		918.097	-31339.5	-0.0313395		918.097	-31360.7	-0.0313607		918.097	-31332.6	-0.0313326		918.097	-31325.4	-0.0313254		918.097	-31348.6	-0.0313486
				919.097	-30918.3	-0.0309183		919.097	-30959.1	-0.0309591		919.097	-30956.3	-0.0309563		919.097	-30978.2	-0.0309782		919.097	-30950.5	-0.0309505		919.097	-30943.6	-0.0309436		919.097	-30966.5	-0.0309665
				920.097	-30535.7	-0.0305357		920.097	-30577.9	-0.0305779		920.097	-30572.8	-0.0305728		920.097	-30595.8	-0.0305958		920.097	-30568.3	-0.0305683		920.097	-30561.6	-0.0305616		920.097	-30584.4	-0.0305844
				921.097	-30155.4	-0.0301554		921.097	-30196.8	-0.0301968		921.097	-30189.3	-0.0301893		921.097	-30213.4	-0.0302134		921.097	-30186.2	-0.0301862		921.097	-30179.7	-0.0301797		921.097	-30202.5	-0.0302025
				922.097	-29773.4	-0.0297734		922.097	-29815.6	-0.0298156		922.097	-29805.8	-0.0298058		922.097	-29831.1	-0.0298311		922.097	-29804.2	-0.0298042		922.097	-29797.9	-0.0297979		922.097	-29820.4	-0.0298204
				923.097	-29393.2	-0.0293932		923.097	-29434.3	-0.0294343		923.097	-29422.5	-0.0294225		923.097	-29448.7	-0.0294487		923.097	-29422	-0.029422		923.097	-29416.1	-0.0294161		923.097	-29438.4	-0.0294384
				924.097	-29011.3	-0.0290113		924.097	-29052.9	-0.0290529		924.097	-29039.6	-0.0290396		924.097	-29066.3	-0.0290663		924.097	-29039.9	-0.0290399		924.097	-29034.2	-0.0290342		924.097	-29056.3	-0.0290563
				925.097	-28630.4	-0.0286304		925.097	-28671.4	-0.0286714		925.097	-28656.8	-0.0286568		925.097	-28684	-0.028684		925.097	-28657.8	-0.0286578		925.097	-28652.5	-0.0286525		925.097	-28674.5	-0.0286745
				926.097	-28248.2	-0.0282482		926.097	-28289.7	-0.0282897		926.097	-28274.4	-0.0282744		926.097	-28301.6	-0.0283016		926.097	-28275.5	-0.0282755		926.097	-28270.5	-0.0282705		926.097	-28292.4	-0.0282924
				927.097	-27865.8	-0.0278658		927.097	-27907.7	-0.0279077		927.097	-27892.1	-0.0278921		927.097	-27919.2	-0.0279192		927.097	-27893.4	-0.0278934		927.097	-27888.6	-0.0278886		927.097	-27910.1	-0.0279101
				928.097	-27483.6	-0.0274836		928.097	-27525.4	-0.0275254		928.097	-27510.1	-0.0275101		928.097	-27536.6	-0.0275366		928.097	-27511.1	-0.0275111		928.097	-27506.7	-0.0275067		928.097	-27528	-0.027528
				929.097	-27100.3	-0.0271003		929.097	-27142.9	-0.0271429		929.097	-27128.2	-0.0271282		929.097	-27154	-0.027154		929.097	-27128.6	-0.0271286		929.097	-27124.5	-0.0271245		929.097	-27145.4	-0.0271454
				930.097	-26718.6	-0.0267186		930.097	-26759.9	-0.0267599		930.097	-26746.2	-0.0267462		930.097	-26771.2	-0.0267712		930.097	-26746.2	-0.0267462		930.097	-26742.1	-0.0267421		930.097	-26762.9	-0.0267629
				931.097	-26335	-0.026335		931.097	-26376.8	-0.0263768		931.097	-26364.6	-0.0263646		931.097	-26388.6	-0.0263886		931.097	-26363.8	-0.0263638		931.097	-26360.1	-0.0263601		931.097	-26380.4	-0.0263804
				932.097	-25954.9	-0.0259549		932.097	-25994.1	-0.0259941		932.097	-25983.6	-0.0259836		932.097	-26006.7	-0.0260067		932.097	-25982.1	-0.0259821		932.097	-25978.6	-0.0259786		932.097	-25998.9	-0.0259989
				933.097	-25573	-0.025573		933.097	-25611.2	-0.0256112		933.097	-25602.9	-0.0256029		933.097	-25624.8	-0.0256248		933.097	-25600.4	-0.0256004		933.097	-25596.9	-0.0255969		933.097	-25617	-0.025617
				934.097	-25193.2	-0.0251932		934.097	-25228.1	-0.0252281		934.097	-25222	-0.025222		934.097	-25242.7	-0.0252427		934.097	-25218.5	-0.0252185		934.097	-25215	-0.025215		934.097	-25234.8	-0.0252348
				935.097	-24811.4	-0.0248114		935.097	-24844.9	-0.0248449		935.097	-24841	-0.024841		935.097	-24860.5	-0.0248605		935.097	-24836.5	-0.0248365		935.097	-24833.1	-0.0248331		935.097	-24852.9	-0.0248529
				936.097	-24431	-0.024431		936.097	-24461.8	-0.0244618		936.097	-24460	-0.02446		936.097	-24478.3	-0.0244783		936.097	-24454.4	-0.0244544		936.097	-24451.2	-0.0244512		936.097	-24470.4	-0.0244704
				937.097	-24049.4	-0.0240494		937.097	-24078.6	-0.0240786		937.097	-24078.8	-0.0240788		937.097	-24096.1	-0.0240961		937.097	-24072.3	-0.0240723		937.097	-24069.3	-0.0240693		937.097	-24088.5	-0.0240885
				938.097	-23668.1	-0.0236681		938.097	-23695.6	-0.0236956		938.097	-23697.5	-0.0236975		938.097	-23713.8	-0.0237138		938.097	-23690.1	-0.0236901		938.097	-23687.4	-0.0236874		938.097	-23706.3	-0.0237063
				939.097	-23285.7	-0.0232857		939.097	-23312.9	-0.0233129		939.097	-23316	-0.023316		939.097	-23331.3	-0.0233313		939.097	-23307.9	-0.0233079		939.097	-23305.4	-0.0233054		939.097	-23324.3	-0.0233243
				940.097	-22903.1	-0.0229031		940.097	-22930.5	-0.0229305		940.097	-22934.4	-0.0229344		940.097	-22948.9	-0.0229489		940.097	-22925.6	-0.0229256		940.097	-22923.5	-0.0229235		940.097	-22942	-0.022942
				941.097	-22519.9	-0.0225199		941.097	-22548.2	-0.0225482		941.097	-22552.4	-0.0225524		941.097	-22566.4	-0.0225664		941.097	-22543.4	-0.0225434		941.097	-22541.6	-0.0225416		941.097	-22559.7	-0.0225597
				942.097	-22137.3	-0.0221373		942.097	-22166.1	-0.0221661		942.097	-22170	-0.02217		942.097	-22183.9	-0.0221839		942.097	-22161.2	-0.0221612		942.097	-22159.6	-0.0221596		942.097	-22177.9	-0.0221779
				943.097	-21754.2	-0.0217542		943.097	-21784.4	-0.0217844		943.097	-21787.4	-0.0217874		943.097	-21801.3	-0.0218013		943.097	-21779.1	-0.0217791		943.097	-21777.5	-0.0217775		943.097	-21795.9	-0.0217959
				944.097	-21371.6	-0.0213716		944.097	-21402.9	-0.0214029		944.097	-21404.5	-0.0214045		944.097	-21418.8	-0.0214188		944.097	-21397	-0.021397		944.097	-21395.6	-0.0213956		944.097	-21413.7	-0.0214137
				945.097	-20989.3	-0.0209893		945.097	-21021.5	-0.0210215		945.097	-21021.2	-0.0210212		945.097	-21036.3	-0.0210363		945.097	-21014.8	-0.0210148		945.097	-21013.7	-0.0210137		945.097	-21031.6	-0.0210316
				946.097	-20607.3	-0.0206073		946.097	-20640.2	-0.0206402		946.097	-20637.7	-0.0206377		946.097	-20653.6	-0.0206536		946.097	-20632.6	-0.0206326		946.097	-20631.7	-0.0206317		946.097	-20649.5	-0.0206495
				947.097	-20226.6	-0.0202266		947.097	-20259	-0.020259		947.097	-20254.3	-0.0202543		947.097	-20271.1	-0.0202711		947.097	-20250.6	-0.0202506		947.097	-20249.8	-0.0202498		947.097	-20267.7	-0.0202677
				948.097	-19845	-0.019845		948.097	-19878.1	-0.0198781		948.097	-19871	-0.019871		948.097	-19888.8	-0.0198888		948.097	-19868.7	-0.0198687		948.097	-19868.1	-0.0198681		948.097	-19886.1	-0.0198861
				949.097	-19465.2	-0.0194652		949.097	-19497.4	-0.0194974		949.097	-19488.1	-0.0194881		949.097	-19506.8	-0.0195068		949.097	-19487	-0.019487		949.097	-19486.7	-0.0194867		949.097	-19504.7	-0.0195047
				950.097	-19083.4	-0.0190834		950.097	-19116.4	-0.0191164		950.097	-19105.1	-0.0191051		950.097	-19124.6	-0.0191246		950.097	-19105.2	-0.0191052		950.097	-19105	-0.019105		950.097	-19122.7	-0.0191227
				951.097	-18702.6	-0.0187026		951.097	-18734.6	-0.0187346		951.097	-18721.9	-0.0187219		951.097	-18741.7	-0.0187417		951.097	-18722.7	-0.0187227		951.097	-18722.6	-0.0187226		951.097	-18740.2	-0.0187402
				952.097	-18319.7	-0.0183197		952.097	-18352.5	-0.0183525		952.097	-18338.9	-0.0183389		952.097	-18358.8	-0.0183588		952.097	-18340.2	-0.0183402		952.097	-18340.3	-0.0183403		952.097	-18357.9	-0.0183579
				953.097	-17938	-0.017938		953.097	-17970.4	-0.0179704		953.097	-17956.4	-0.0179564		953.097	-17976.1	-0.0179761		953.097	-17957.9	-0.0179579		953.097	-17958.1	-0.0179581		953.097	-17975.7	-0.0179757
				954.097	-17555.1	-0.0175551		954.097	-17588.2	-0.0175882		954.097	-17574.3	-0.0175743		954.097	-17593.5	-0.0175935		954.097	-17575.7	-0.0175757		954.097	-17576	-0.017576		954.097	-17593.6	-0.0175936
				955.097	-17173.3	-0.0171733		955.097	-17206	-0.017206		955.097	-17192.4	-0.0171924		955.097	-17211.1	-0.0172111		955.097	-17193.6	-0.0171936		955.097	-17194.1	-0.0171941		955.097	-17212	-0.017212
				956.097	-16791.1	-0.0167911		956.097	-16823.5	-0.0168235		956.097	-16810.9	-0.0168109		956.097	-16828.8	-0.0168288		956.097	-16811.6	-0.0168116		956.097	-16812.2	-0.0168122		956.097	-16829.9	-0.0168299
				957.097	-16410	-0.01641		957.097	-16440.6	-0.0164406		957.097	-16429.5	-0.0164295		957.097	-16446.4	-0.0164464		957.097	-16429.6	-0.0164296		957.097	-16430.2	-0.0164302		957.097	-16447.9	-0.0164479
				958.097	-16029.1	-0.0160291		958.097	-16057.6	-0.0160576		958.097	-16048.2	-0.0160482		958.097	-16064.1	-0.0160641		958.097	-16047.6	-0.0160476		958.097	-16048.2	-0.0160482		958.097	-16066	-0.016066
				959.097	-15649	-0.015649		959.097	-15674.5	-0.0156745		959.097	-15667.1	-0.0156671		959.097	-15681.8	-0.0156818		959.097	-15665.6	-0.0156656		959.097	-15666.2	-0.0156662		959.097	-15683.8	-0.0156838
				960.097	-15269.1	-0.0152691		960.097	-15291.2	-0.0152912		960.097	-15286	-0.015286		960.097	-15299.6	-0.0152996		960.097	-15283.6	-0.0152836		960.097	-15284.2	-0.0152842		960.097	-15301.7	-0.0153017
				961.097	-14889.4	-0.0148894		961.097	-14907.9	-0.0149079		961.097	-14904.9	-0.0149049		961.097	-14917.4	-0.0149174		961.097	-14901.5	-0.0149015		961.097	-14902.1	-0.0149021		961.097	-14919.5	-0.0149195
				962.097	-14509.9	-0.0145099		962.097	-14524.6	-0.0145246		962.097	-14523.8	-0.0145238		962.097	-14535.2	-0.0145352		962.097	-14519.5	-0.0145195		962.097	-14520.2	-0.0145202		962.097	-14537.5	-0.0145375
				963.097	-14129.5	-0.0141295		963.097	-14141.3	-0.0141413		963.097	-14142.7	-0.0141427		963.097	-14152.9	-0.0141529		963.097	-14137.6	-0.0141376		963.097	-14138.1	-0.0141381		963.097	-14155.6	-0.0141556
				964.097	-13749.2	-0.0137492		964.097	-13758.3	-0.0137583		964.097	-13761.5	-0.0137615		964.097	-13770.6	-0.0137706		964.097	-13755.6	-0.0137556		964.097	-13756.1	-0.0137561		964.097	-13773.6	-0.0137736
				965.097	-13367.3	-0.0133673		965.097	-13375.5	-0.0133755		965.097	-13380.1	-0.0133801		965.097	-13388.3	-0.0133883		965.097	-13373.4	-0.0133734		965.097	-13374.2	-0.0133742		965.097	-13391.2	-0.0133912
				966.097	-12985.9	-0.0129859		966.097	-12992.7	-0.0129927		966.097	-12998.5	-0.0129985		966.097	-13005.9	-0.0130059		966.097	-12991.3	-0.0129913		966.097	-12992.1	-0.0129921		966.097	-13009.1	-0.0130091
				967.097	-12603.2	-0.0126032		967.097	-12610.3	-0.0126103		967.097	-12616.7	-0.0126167		967.097	-12623.4	-0.0126234		967.097	-12609.1	-0.0126091		967.097	-12610.1	-0.0126101		967.097	-12626.9	-0.0126269
				968.097	-12221.1	-0.0122211		968.097	-12228.3	-0.0122283		968.097	-12234.6	-0.0122346		968.097	-12240.9	-0.0122409		968.097	-12227	-0.012227		968.097	-12228.1	-0.0122281		968.097	-12244.9	-0.0122449
				969.097	-11838.3	-0.0118383		969.097	-11846.5	-0.0118465		969.097	-11852.1	-0.0118521		969.097	-11858.4	-0.0118584		969.097	-11844.9	-0.0118449		969.097	-11846.1	-0.0118461		969.097	-11862.5	-0.0118625
				970.097	-11456.2	-0.0114562		970.097	-11464.9	-0.0114649		970.097	-11469.3	-0.0114693		970.097	-11475.8	-0.0114758		970.097	-11462.8	-0.0114628		970.097	-11464	-0.011464		970.097	-11480.5	-0.0114805
				971.097	-11074.4	-0.0110744		971.097	-11083.4	-0.0110834		971.097	-11086.3	-0.0110863		971.097	-11093.2	-0.0110932		971.097	-11080.7	-0.0110807		971.097	-11082	-0.011082		971.097	-11098.1	-0.0110981
				972.097	-10692.8	-0.0106928		972.097	-10702.2	-0.0107022		972.097	-10702.9	-0.0107029		972.097	-10710.8	-0.0107108		972.097	-10698.7	-0.0106987		972.097	-10700	-0.0107		972.097	-10716.4	-0.0107164
				973.097	-10311.9	-0.0103119		973.097	-10321.1	-0.0103211		973.097	-10319.5	-0.0103195		973.097	-10328.4	-0.0103284		973.097	-10316.6	-0.0103166		973.097	-10317.9	-0.0103179		973.097	-10333.7	-0.0103337
				974.097	-9930.34	-0.00993034		974.097	-9939.94	-0.00993994		974.097	-9936.03	-0.00993603		974.097	-9945.85	-0.00994585		974.097	-9934.55	-0.00993455		974.097	-9935.8	-0.0099358		974.097	-9952.18	-0.00995218
				975.097	-9549.71	-0.00954971		975.097	-9558.79	-0.00955879		975.097	-9552.74	-0.00955274		975.097	-9563.35	-0.00956335		975.097	-9552.52	-0.00955252		975.097	-9553.72	-0.00955372		975.097	-9569.3	-0.0095693
				976.097	-9167.96	-0.00916796		976.097	-9177.53	-0.00917753		976.097	-9169.46	-0.00916946		976.097	-9180.79	-0.00918079		976.097	-9170.52	-0.00917052		976.097	-9171.73	-0.00917173		976.097	-9187.93	-0.00918793
				977.097	-8786.19	-0.00878619		977.097	-8796.27	-0.00879627		977.097	-8786.37	-0.00878637		977.097	-8798.27	-0.00879827		977.097	-8788.4	-0.0087884		977.097	-8789.71	-0.00878971		977.097	-8805	-0.008805
				978.097	-8403.49	-0.00840349		978.097	-8414.78	-0.00841478		978.097	-8403.65	-0.00840365		978.097	-8415.84	-0.00841584		978.097	-8406.35	-0.00840635		978.097	-8407.8	-0.0084078		978.097	-8424.14	-0.00842414
				979.097	-8020.46	-0.00802046		979.097	-8032.98	-0.00803298		979.097	-8021.21	-0.00802121		979.097	-8033.34	-0.00803334		979.097	-8024.29	-0.00802429		979.097	-8025.78	-0.00802578		979.097	-8040.9	-0.0080409
				980.097	-7637.13	-0.00763713		980.097	-7650.91	-0.00765091		980.097	-7638.96	-0.00763896		980.097	-7650.73	-0.00765073		980.097	-7642.14	-0.00764214		980.097	-7643.76	-0.00764376		980.097	-7660.6	-0.0076606
				981.097	-7253.42	-0.00725342		981.097	-7268.54	-0.00726854		981.097	-7256.81	-0.00725681		981.097	-7268.05	-0.00726805		981.097	-7259.98	-0.00725998		981.097	-7261.67	-0.00726167		981.097	-7276.75	-0.00727675
				982.097	-6870.06	-0.00687006		982.097	-6885.71	-0.00688571		982.097	-6874.96	-0.00687496		982.097	-6885.43	-0.00688543		982.097	-6877.79	-0.00687779		982.097	-6879.54	-0.00687954		982.097	-6897.13	-0.00689713
				983.097	-6486.43	-0.00648643		983.097	-6502.23	-0.00650223		983.097	-6493	-0.006493		983.097	-6502.44	-0.00650244		983.097	-6495.35	-0.00649535		983.097	-6497.11	-0.00649711		983.097	-6512.45	-0.00651245
				984.097	-6103.6	-0.0061036		984.097	-6118.39	-0.00611839		984.097	-6110.83	-0.00611083		984.097	-6119.11	-0.00611911		984.097	-6112.62	-0.00611262		984.097	-6114.2	-0.0061142		984.097	-6133.2	-0.0061332
				985.097	-5720.57	-0.00572057		985.097	-5734.07	-0.00573407		985.097	-5728.56	-0.00572856		985.097	-5735.71	-0.00573571		985.097	-5729.53	-0.00572953		985.097	-5731.11	-0.00573111		985.097	-5746.66	-0.00574666
				986.097	-5338.32	-0.00533832		986.097	-5349.79	-0.00534979		986.097	-5346.46	-0.00534646		986.097	-5352.54	-0.00535254		986.097	-5346.71	-0.00534671		986.097	-5348.34	-0.00534834		986.097	-5368.7	-0.0053687
				987.097	-4957.71	-0.00495771		987.097	-4966.59	-0.00496659		987.097	-4965.58	-0.00496558		987.097	-4970.45	-0.00497045		987.097	-4964.95	-0.00496495		987.097	-4966.49	-0.00496649		987.097	-4981.85	-0.00498185
				988.097	-4578.03	-0.00457803		988.097	-4584.5	-0.0045845		988.097	-4585.71	-0.00458571		988.097	-4589.23	-0.00458923		988.097	-4583.86	-0.00458386		988.097	-4584.93	-0.00458493		988.097	-4605.9	-0.0046059
				989.097	-4200.43	-0.00420043		989.097	-4203.85	-0.00420385		989.097	-4207.08	-0.00420708		989.097	-4209.06	-0.00420906		989.097	-4203.57	-0.00420357		989.097	-4203.94	-0.00420394		989.097	-4216.11	-0.00421611
				990.097	-3824.58	-0.00382458		990.097	-3826.03	-0.00382603		990.097	-3830.64	-0.00383064		990.097	-3830.98	-0.00383098		990.097	-3824.86	-0.00382486		990.097	-3824.06	-0.00382406		990.097	-3841.29	-0.00384129
				991.097	-3452.48	-0.00345248		991.097	-3451.63	-0.00345163		991.097	-3457.17	-0.00345717		991.097	-3455.82	-0.00345582		991.097	-3448.58	-0.00344858		991.097	-3445.74	-0.00344574		991.097	-3448.53	-0.00344853
				992.097	-3083.61	-0.00308361		992.097	-3081.17	-0.00308117		992.097	-3087.18	-0.00308718		992.097	-3083.89	-0.00308389		992.097	-3075.07	-0.00307507		992.097	-3069.66	-0.00306966		992.097	-3076.27	-0.00307627
				993.097	-2717.93	-0.00271793		993.097	-2714.23	-0.00271423		993.097	-2719.95	-0.00271995		993.097	-2715.03	-0.00271503		993.097	-2704.6	-0.0027046		993.097	-2695.65	-0.00269565		993.097	-2681.38	-0.00268138
				994.097	-2351.73	-0.00235173		994.097	-2347.75	-0.00234775		994.097	-2353.08	-0.00235308		994.097	-2346.79	-0.00234679		994.097	-2334.71	-0.00233471		994.097	-2323.35	-0.00232335		994.097	-2314.33	-0.00231433
				995.097	-1979.36	-0.00197936		995.097	-1976.07	-0.00197607		995.097	-1981.2	-0.0019812		995.097	-1974.61	-0.00197461		995.097	-1962.79	-0.00196279		995.097	-1948.66	-0.00194866		995.097	-1918.66	-0.00191866
				996.097	-1591.64	-0.00159164		996.097	-1590.12	-0.00159012		996.097	-1595.78	-0.00159578		996.097	-1590.54	-0.00159054		996.097	-1581.38	-0.00158138		996.097	-1572.81	-0.00157281		996.097	-1563.52	-0.00156352
				997.097	-1174.53	-0.00117453		997.097	-1177.96	-0.00117796		997.097	-1186.91	-0.00118691		997.097	-1186.56	-0.00118656		997.097	-1186.19	-0.00118619		997.097	-1180.4	-0.0011804		997.097	-1174.37	-0.00117437
				998.097	-705.082	-0.000705082		998.097	-712.707	-0.000712707		998.097	-725.11	-0.00072511		998.097	-732.472	-0.000732472		998.097	-752.967	-0.000752967		998.097	-780.085	-0.000780085		998.097	-834.037	-0.000834037
				999.097	-226.416	-0.000226416		999.097	-230.717	-0.000230717		999.097	-237.992	-0.000237992		999.097	-243.144	-0.000243144		999.097	-260.105	-0.000260105		999.097	-292.836	-0.000292836		999.097	-417.067	-0.000417067
				1000.1	0.230988	2.30988e-07		1000.1	0.25882	2.5882e-07		1000.1	-1.12827	-1.12827e-06		1000.1	-0.457275	-4.57275e-07		1000.1	-0.298309	-2.98309e-07		1000.1	-0.313904	-3.13904e-07		1000.1	-0.118774	-1.18774e-07
