# Supplementary material for: Numerical research on the lateral global buckling characteristics of a high temperature and pressure pipeline with two initial imperfections
Source: PLoS One. 2018 Mar 19;13(3):e0194426. doi: 10.1371/journal.pone.0194426 (PMC5858780; doi:10.1371/journal.pone.0194426)
Supplement: S5 File — (XLS) [file pone.0194426.s005.xls]

## Sheet: Figure 8
T=0℃										T=0℃				T=10℃				T=15℃				T=20℃				T=30℃				T=40℃				T=50℃				T=60℃				T=80℃				T=100℃
X		X		U1						X		M2		X		M2		X		M2		X		M2		X		M2		X		M2		X		M2		X		M2		X		M2		X		M2
0	0	0	0	0	0									0	-0.0443039	-4.43039e-05		0	0.0218449	2.18449e-05		0	-0.0457554	-4.57554e-05		0	-0.00186348	-1.86348e-06		0	-0.0194893	-1.94893e-05		0	-0.00631142	-6.31142e-06		0	0.0264797	2.64797e-05		0	-0.000497818	-4.97818e-07		0	-0.0030899	-3.0899e-06	3.0899e-06
1	0	1	0	0	0									1	-0.0579414	-5.79414e-05		1	0.0531435	5.31435e-05		1	-0.109788	-0.000109788		1	-0.0141535	-1.41535e-05		1	-0.0123615	-1.23615e-05		1	0.0482016	4.82016e-05		1	0.00658321	6.58321e-06		1	0.018405	1.8405e-05		1	-0.0572348	-5.72348e-05	5.72348e-05
2	0	2	0	0	0									2	-0.00106812	-1.06812e-06		2	0.0915031	9.15031e-05		2	-0.245712	-0.000245712		2	-0.0438309	-4.38309e-05		2	0.0136299	1.36299e-05		2	0.124493	0.000124493		2	-0.0146866	-1.46866e-05		2	0.0644569	6.44569e-05		2	-0.177881	-0.000177881	0.000177881
3	0	3	0	0	0									3	0.191158	0.000191158		3	0.0969086	9.69086e-05		3	-0.318443	-0.000318443		3	-0.00718307	-7.18307e-06		3	0.0238838	2.38838e-05		3	0.0940895	9.40895e-05		3	0.0394287	3.94287e-05		3	0.0812321	8.12321e-05		3	-0.21189	-0.00021189	0.00021189
4	0	4	0	0	0									4	0.382488	0.000382488		4	0.116768	0.000116768		4	-0.226215	-0.000226215		4	0.114292	0.000114292		4	-0.0161934	-1.61934e-05		4	0.0620651	6.20651e-05		4	0.241421	0.000241421		4	0.00824356	8.24356e-06		4	-0.142447	-0.000142447	0.000142447
5	0	5	0	0	0									5	0.527264	0.000527264		5	0.200928	0.000200928		5	-0.0912361	-9.12361e-05		5	0.193642	0.000193642		5	-0.0480804	-4.80804e-05		5	0.0661869	6.61869e-05		5	0.324457	0.000324457		5	-0.0607853	-6.07853e-05		5	-0.0928268	-9.28268e-05	9.28268e-05
6	0	6	0	0	0									6	0.60074	0.00060074		6	0.328878	0.000328878		6	-0.105949	-0.000105949		6	0.223219	0.000223219		6	-0.0121803	-1.21803e-05		6	-0.0234623	-2.34623e-05		6	0.113592	0.000113592		6	0.0121937	1.21937e-05		6	-0.0683784	-6.83784e-05	6.83784e-05
7	0	7	0	0	0									7	0.479614	0.000479614		7	0.435244	0.000435244		7	-0.209435	-0.000209435		7	0.212517	0.000212517		7	0.0584126	5.84126e-05		7	-0.103331	-0.000103331		7	-0.0261421	-2.61421e-05		7	0.135702	0.000135702		7	-0.0602264	-6.02264e-05	6.02264e-05
8	0	8	0	0	0									8	0.285069	0.000285069		8	0.544523	0.000544523		8	-0.287167	-0.000287167		8	0.0599995	5.99995e-05		8	0.121824	0.000121824		8	-0.0894184	-8.94184e-05		8	-0.000526428	-5.26428e-07		8	0.132053	0.000132053		8	-0.0429268	-4.29268e-05	4.29268e-05
9	0	9	0	0	0									9	0.150642	0.000150642		9	0.589682	0.000589682		9	-0.34264	-0.00034264		9	-0.151432	-0.000151432		9	0.155279	0.000155279		9	-0.0396004	-3.96004e-05		9	0.0295029	2.95029e-05		9	0.0277863	2.77863e-05		9	0.023037	2.3037e-05	2.3037e-05
10	0	10	0	0	0									10	-0.000188828	-1.88828e-07		10	0.519232	0.000519232		10	-0.352871	-0.000352871		10	-0.172852	-0.000172852		10	0.190777	0.000190777		10	-0.0192242	-1.92242e-05		10	0.00300789	3.00789e-06		10	-0.0356178	-3.56178e-05		10	0.0921917	9.21917e-05	9.21917e-05
11	0	11	0	0	0									11	-0.225437	-0.000225437		11	0.470812	0.000470812		11	-0.341902	-0.000341902		11	-0.00979996	-9.79996e-06		11	0.217697	0.000217697		11	-0.070528	-7.0528e-05		11	-0.0213242	-2.13242e-05		11	-0.0797806	-7.97806e-05		11	0.10379	0.00010379	0.00010379
12	0	12	0	0	0									12	-0.472158	-0.000472158		12	0.443649	0.000443649		12	-0.310175	-0.000310175		12	0.0883446	8.83446e-05		12	0.0465546	4.65546e-05		12	-0.102404	-0.000102404		12	-0.0195618	-1.95618e-05		12	-0.129601	-0.000129601		12	0.0648994	6.48994e-05	6.48994e-05
13	0	13	0	0	0									13	-0.692991	-0.000692991		13	0.441334	0.000441334		13	-0.258347	-0.000258347		13	0.0701714	7.01714e-05		13	-0.193853	-0.000193853		13	-0.042345	-4.2345e-05		13	-0.0468197	-4.68197e-05		13	-0.0947189	-9.47189e-05		13	0.0337486	3.37486e-05	3.37486e-05
14	0	14	0	0	0									14	-0.973312	-0.000973312		14	0.47327	0.00047327		14	-0.292694	-0.000292694		14	0.0320892	3.20892e-05		14	-0.202797	-0.000202797		14	0.0456924	4.56924e-05		14	-0.0454178	-4.54178e-05		14	-0.0494385	-4.94385e-05		14	0.0574532	5.74532e-05	5.74532e-05
15	0	15	0	0	0									15	-1.23348	-0.00123348		15	0.370785	0.000370785		15	-0.308399	-0.000308399		15	0.0133743	1.33743e-05		15	-0.128571	-0.000128571		15	0.0682487	6.82487e-05		15	-0.00405121	-4.05121e-06		15	-0.056015	-5.6015e-05		15	0.0822754	8.22754e-05	8.22754e-05
16	0	16	0	0	0									16	-1.3422	-0.0013422		16	0.207512	0.000207512		16	-0.17178	-0.00017178		16	0.0353241	3.53241e-05		16	-0.0877075	-8.77075e-05		16	0.0144043	1.44043e-05		16	0.0447617	4.47617e-05		16	-0.00853729	-8.53729e-06		16	0.0492172	4.92172e-05	4.92172e-05
17	0	17	0	0	0									17	-1.35569	-0.00135569		17	0.108196	0.000108196		17	0.0137482	1.37482e-05		17	0.0238724	2.38724e-05		17	-0.0604172	-6.04172e-05		17	-0.0219002	-2.19002e-05		17	0.0525475	5.25475e-05		17	0.0677795	6.77795e-05		17	-0.0265999	-2.65999e-05	2.65999e-05
18	0	18	0	0	0									18	-1.20782	-0.00120782		18	-0.074852	-7.4852e-05		18	0.144058	0.000144058		18	0.0250473	2.50473e-05		18	-0.0754967	-7.54967e-05		18	-0.0714188	-7.14188e-05		18	0.0385475	3.85475e-05		18	0.0770836	7.70836e-05		18	-0.116776	-0.000116776	0.000116776
19	0	19	0	0	0									19	-0.814705	-0.000814705		19	-0.361012	-0.000361012		19	0.252193	0.000252193		19	0.0777397	7.77397e-05		19	-0.0814629	-8.14629e-05		19	-0.117111	-0.000117111		19	0.0484276	4.84276e-05		19	0.0500679	5.00679e-05		19	-0.170399	-0.000170399	0.000170399
20	0	20	0	0	0									20	-0.236805	-0.000236805		20	-0.607616	-0.000607616		20	0.383823	0.000383823		20	0.0229645	2.29645e-05		20	-0.114422	-0.000114422		20	0.0177002	1.77002e-05		20	0.0118942	1.18942e-05		20	0.0340042	3.40042e-05		20	-0.12439	-0.00012439	0.00012439
21	0	21	0	0	0									21	0.42765	0.00042765		21	-0.807991	-0.000807991		21	0.469608	0.000469608		21	-0.0857124	-8.57124e-05		21	-0.114292	-0.000114292		21	0.204048	0.000204048		21	-0.0343971	-3.43971e-05		21	0.0219498	2.19498e-05		21	0.059761	5.9761e-05	5.9761e-05
22	0	22	0	0	0									22	1.06656	0.00106656		22	-0.99527	-0.00099527		22	0.412582	0.000412582		22	-0.117737	-0.000117737		22	-0.0203819	-2.03819e-05		22	0.213787	0.000213787		22	-0.0178185	-1.78185e-05		22	-0.0172729	-1.72729e-05		22	0.225491	0.000225491	0.000225491
23	0	23	0	0	0									23	1.55077	0.00155077		23	-1.00049	-0.00100049		23	0.316242	0.000316242		23	-0.102886	-0.000102886		23	0.0595856	5.95856e-05		23	0.103516	0.000103516		23	-0.051693	-5.1693e-05		23	-0.0897827	-8.97827e-05		23	0.137188	0.000137188	0.000137188
24	0	24	0	0	0									24	1.81168	0.00181168		24	-0.845665	-0.000845665		24	0.337566	0.000337566		24	-0.0759468	-7.59468e-05		24	0.114651	0.000114651		24	0.00063324	6.3324e-07		24	-0.124313	-0.000124313		24	-0.136349	-0.000136349		24	-0.0189209	-1.89209e-05	1.89209e-05
25	0	25	0	0	0									25	1.87742	0.00187742		25	-0.718925	-0.000718925		25	0.354271	0.000354271		25	-0.0187683	-1.87683e-05		25	0.154724	0.000154724		25	-0.0788345	-7.88345e-05		25	-0.0867157	-8.67157e-05		25	-0.111717	-0.000111717		25	0.0212173	2.12173e-05	2.12173e-05
26	0	26	0	0	0									26	1.68747	0.00168747		26	-0.607552	-0.000607552		26	0.236244	0.000236244		26	0.0242615	2.42615e-05		26	0.1549	0.0001549		26	-0.122551	-0.000122551		26	0.0282288	2.82288e-05		26	-0.0453339	-4.53339e-05		26	0.0348663	3.48663e-05	3.48663e-05
27	0	27	0	0	0									27	1.27551	0.00127551		27	-0.447662	-0.000447662		27	0.0957565	9.57565e-05		27	-0.0480652	-4.80652e-05		27	0.116463	0.000116463		27	-0.106117	-0.000106117		27	0.094986	9.4986e-05		27	0.0906601	9.06601e-05		27	-0.0176773	-1.76773e-05	1.76773e-05
28	0	28	0	0	0									28	0.76593	0.00076593		28	-0.124763	-0.000124763		28	0.0248184	2.48184e-05		28	-0.12027	-0.00012027		28	0.0428543	4.28543e-05		28	-0.0681305	-6.81305e-05		28	0.0716324	7.16324e-05		28	0.238129	0.000238129		28	0.027916	2.7916e-05	2.7916e-05
29	0	29	0	0	0									29	0.151299	0.000151299		29	0.32724	0.00032724		29	-0.035675	-3.5675e-05		29	-0.0707779	-7.07779e-05		29	-0.00514221	-5.14221e-06		29	-0.0297165	-2.97165e-05		29	-0.0196228	-1.96228e-05		29	0.218056	0.000218056		29	0.0123215	1.23215e-05	1.23215e-05
30	0	30	0	0	0									30	-0.453018	-0.000453018		30	0.685646	0.000685646		30	-0.104576	-0.000104576		30	-0.019577	-1.9577e-05		30	0.000679016	6.79016e-07		30	0.0283279	2.83279e-05		30	-0.103172	-0.000103172		30	0.100365	0.000100365		30	-0.0550156	-5.50156e-05	5.50156e-05
31	0	31	0	0	0									31	-0.932968	-0.000932968		31	0.880386	0.000880386		31	-0.174911	-0.000174911		31	-0.00123596	-1.23596e-06		31	0.0400467	4.00467e-05		31	0.0728378	7.28378e-05		31	-0.111412	-0.000111412		31	0.0519485	5.19485e-05		31	-0.0309906	-3.09906e-05	3.09906e-05
32	0	32	0	0	0									32	-1.23829	-0.00123829		32	0.987282	0.000987282		32	-0.22097	-0.00022097		32	0.0218277	2.18277e-05		32	0.0955353	9.55353e-05		32	0.0120316	1.20316e-05		32	-0.0414124	-4.14124e-05		32	0.0237579	2.37579e-05		32	-0.0139542	-1.39542e-05	1.39542e-05
33	0	33	0	0	0									33	-1.34933	-0.00134933		33	1.05708	0.00105708		33	-0.209335	-0.000209335		33	0.0225754	2.25754e-05		33	0.0776291	7.76291e-05		33	-0.135582	-0.000135582		33	0.0698776	6.98776e-05		33	-0.067131	-6.7131e-05		33	-0.0932617	-9.32617e-05	9.32617e-05
34	0	34	0	0	0									34	-1.38818	-0.00138818		34	1.05916	0.00105916		34	-0.186592	-0.000186592		34	0.00944519	9.44519e-06		34	-0.0134888	-1.34888e-05		34	-0.222389	-0.000222389		34	0.127739	0.000127739		34	-0.129234	-0.000129234		34	-0.158722	-0.000158722	0.000158722
35	0	35	0	0	0									35	-1.28137	-0.00128137		35	0.930084	0.000930084		35	-0.208092	-0.000208092		35	0.00732422	7.32422e-06		35	-0.0761261	-7.61261e-05		35	-0.157578	-0.000157578		35	0.0771866	7.71866e-05		35	-0.101952	-0.000101952		35	-0.110893	-0.000110893	0.000110893
36	0	36	0	0	0									36	-0.987549	-0.000987549		36	0.689659	0.000689659		36	-0.26918	-0.00026918		36	0.024826	2.4826e-05		36	-0.0598907	-5.98907e-05		36	0.00163269	1.63269e-06		36	-0.00617981	-6.17981e-06		36	-0.0500336	-5.00336e-05		36	-0.0219421	-2.19421e-05	2.19421e-05
37	0	37	0	0	0									37	-0.655128	-0.000655128		37	0.469925	0.000469925		37	-0.27507	-0.00027507		37	0.0420074	4.20074e-05		37	-0.021286	-2.1286e-05		37	0.149002	0.000149002		37	-0.00783539	-7.83539e-06		37	-0.0155716	-1.55716e-05		37	0.040062	4.0062e-05	4.0062e-05
38	0	38	0	0	0									38	-0.26284	-0.00026284		38	0.297203	0.000297203		38	-0.210014	-0.000210014		38	0.0429306	4.29306e-05		38	-0.0357132	-3.57132e-05		38	0.267693	0.000267693		38	0.0757446	7.57446e-05		38	-0.00367737	-3.67737e-06		38	0.102211	0.000102211	0.000102211
39	0	39	0	0	0									39	0.165031	0.000165031		39	0.037056	3.7056e-05		39	-0.127914	-0.000127914		39	0.0108795	1.08795e-05		39	-0.102875	-0.000102875		39	0.27227	0.00027227		39	0.0712738	7.12738e-05		39	0.000488281	4.88281e-07		39	0.155281	0.000155281	0.000155281
40	0	40	0	0	0									40	0.539597	0.000539597		40	-0.338356	-0.000338356		40	-0.0373306	-3.73306e-05		40	-0.0531693	-5.31693e-05		40	-0.174873	-0.000174873		40	0.0666656	6.66656e-05		40	-0.000999451	-9.99451e-07		40	0.0101242	1.01242e-05		40	0.122215	0.000122215	0.000122215
41	0	41	0	0	0									41	0.802315	0.000802315		41	-0.562462	-0.000562462		41	0.0391693	3.91693e-05		41	-0.0599289	-5.99289e-05		41	-0.169586	-0.000169586		41	-0.129051	-0.000129051		41	0.030014	3.0014e-05		41	0.0180664	1.80664e-05		41	0.0111084	1.11084e-05	1.11084e-05
42	0	42	0	0	0									42	0.899399	0.000899399		42	-0.562241	-0.000562241		42	0.079155	7.9155e-05		42	0.0630035	6.30035e-05		42	-0.096199	-9.6199e-05		42	-0.0530853	-5.30853e-05		42	0.0105972	1.05972e-05		42	0.015976	1.5976e-05		42	-0.0540695	-5.40695e-05	5.40695e-05
43	0	43	0	0	0									43	0.976158	0.000976158		43	-0.590416	-0.000590416		43	0.0791779	7.91779e-05		43	0.183479	0.000183479		43	-0.0318222	-3.18222e-05		43	0.173531	0.000173531		43	-0.139168	-0.000139168		43	0.0422211	4.22211e-05		43	-0.0121613	-1.21613e-05	1.21613e-05
44	0	44	0	0	0									44	1.01097	0.00101097		44	-0.690163	-0.000690163		44	0.0694275	6.94275e-05		44	0.116615	0.000116615		44	-0.005867	-5.867e-06		44	0.247276	0.000247276		44	-0.166748	-0.000166748		44	0.0836258	8.36258e-05		44	0.00891876	8.91876e-06	8.91876e-06
45	0	45	0	0	0									45	0.801933	0.000801933		45	-0.734909	-0.000734909		45	0.0916061	9.16061e-05		45	-0.014473	-1.4473e-05		45	-0.0146713	-1.46713e-05		45	0.154312	0.000154312		45	-0.0428162	-4.28162e-05		45	0.0814896	8.14896e-05		45	-0.0943527	-9.43527e-05	9.43527e-05
46	0	46	0	0	0									46	0.449684	0.000449684		46	-0.609688	-0.000609688		46	0.134651	0.000134651		46	0.00702667	7.02667e-06		46	0.0026474	2.6474e-06		46	0.0582809	5.82809e-05		46	-0.00949097	-9.49097e-06		46	0.0643692	6.43692e-05		46	-0.187378	-0.000187378	0.000187378
47	0	47	0	0	0									47	0.0810547	8.10547e-05		47	-0.404465	-0.000404465		47	0.121651	0.000121651		47	0.137169	0.000137169		47	0.0843658	8.43658e-05		47	-0.0671463	-6.71463e-05		47	-0.0319977	-3.19977e-05		47	0.0393906	3.93906e-05		47	-0.135017	-0.000135017	0.000135017
48	0	48	0	0	0									48	-0.441788	-0.000441788		48	-0.240044	-0.000240044		48	0.0864334	8.64334e-05		48	0.184708	0.000184708		48	0.12368	0.00012368		48	-0.22261	-0.00022261		48	0.0484238	4.84238e-05		48	-0.0145111	-1.45111e-05		48	-0.02314	-2.314e-05	2.314e-05
49	0	49	0	0	0									49	-1.2007	-0.0012007		49	-0.124817	-0.000124817		49	0.117813	0.000117813		49	0.114891	0.000114891		49	0.0562286	5.62286e-05		49	-0.28643	-0.00028643		49	0.114441	0.000114441		49	-0.0756607	-7.56607e-05		49	0.109612	0.000109612	0.000109612
50	0	50	0	0	0									50	-2.02669	-0.00202669		50	-0.0995941	-9.95941e-05		50	0.176956	0.000176956		50	0.0364532	3.64532e-05		50	-0.0274506	-2.74506e-05		50	-0.250961	-0.000250961		50	0.0645905	6.45905e-05		50	-0.104523	-0.000104523		50	0.246262	0.000246262	0.000246262
51	0	51	0	0	0									51	-2.8344	-0.0028344		51	-0.132828	-0.000132828		51	0.238632	0.000238632		51	-0.0580139	-5.80139e-05		51	0.0140839	1.40839e-05		51	-0.163467	-0.000163467		51	-0.00135803	-1.35803e-06		51	-0.0918579	-9.18579e-05		51	0.220383	0.000220383	0.000220383
52	0	52	0	0	0									52	-3.55096	-0.00355096		52	-0.138153	-0.000138153		52	0.26683	0.00026683		52	-0.187149	-0.000187149		52	0.151215	0.000151215		52	-0.0491638	-4.91638e-05		52	-0.0213928	-2.13928e-05		52	-0.0664673	-6.64673e-05		52	0.0343475	3.43475e-05	3.43475e-05
53	0	53	0	0	0									53	-4.03458	-0.00403458		53	-0.0888519	-8.88519e-05		53	0.221268	0.000221268		53	-0.195267	-0.000195267		53	0.189484	0.000189484		53	0.0565643	5.65643e-05		53	-0.0158997	-1.58997e-05		53	-0.0172424	-1.72424e-05		53	-0.142685	-0.000142685	0.000142685
54	0	54	0	0	0									54	-4.25961	-0.00425961		54	-0.0550842	-5.50842e-05		54	0.164459	0.000164459		54	-0.0435333	-4.35333e-05		54	0.122208	0.000122208		54	0.10675	0.00010675		54	-0.00799561	-7.99561e-06		54	0.0383759	3.83759e-05		54	-0.196274	-0.000196274	0.000196274
55	0	55	0	0	0									55	-4.24307	-0.00424307		55	-0.0361328	-3.61328e-05		55	0.112656	0.000112656		55	0.0600891	6.00891e-05		55	0.034317	3.4317e-05		55	0.0705414	7.05414e-05		55	-0.00733948	-7.33948e-06		55	0.0525513	5.25513e-05		55	-0.117279	-0.000117279	0.000117279
56	0	56	0	0	0									56	-3.98386	-0.00398386		56	0.00038147	3.8147e-07		56	0.0164337	1.64337e-05		56	0.0730896	7.30896e-05		56	-0.0711975	-7.11975e-05		56	0.0154266	1.54266e-05		56	-0.0019989	-1.9989e-06		56	0.0342712	3.42712e-05		56	0.0571289	5.71289e-05	5.71289e-05
57	0	57	0	0	0									57	-3.44284	-0.00344284		57	0.00817871	8.17871e-06		57	-0.0755615	-7.55615e-05		57	0.0352631	3.52631e-05		57	-0.143341	-0.000143341		57	0.00656128	6.56128e-06		57	0.0129242	1.29242e-05		57	0.00193787	1.93787e-06		57	0.247009	0.000247009	0.000247009
58	0	58	0	0	0									58	-2.67197	-0.00267197		58	-0.0324097	-3.24097e-05		58	-0.0683746	-6.83746e-05		58	-0.0795593	-7.95593e-05		58	-0.143616	-0.000143616		58	0.0549164	5.49164e-05		58	0.00546265	5.46265e-06		58	-0.0444336	-4.44336e-05		58	0.292953	0.000292953	0.000292953
59	0	59	0	0	0									59	-1.79079	-0.00179079		59	-0.0706635	-7.06635e-05		59	0.0320435	3.20435e-05		59	-0.151749	-0.000151749		59	-0.100571	-0.000100571		59	0.12326	0.00012326		59	0.00106812	1.06812e-06		59	-0.100845	-0.000100845		59	0.154587	0.000154587	0.000154587
60	0	60	0	0	0									60	-0.857315	-0.000857315		60	-0.0281982	-2.81982e-05		60	0.048233	4.8233e-05		60	-0.119064	-0.000119064		60	-0.0385895	-3.85895e-05		60	0.154144	0.000154144		60	-0.0167542	-1.67542e-05		60	-0.129639	-0.000129639		60	-0.0272217	-2.72217e-05	2.72217e-05
61	0	61	0	0	0									61	0.0719299	7.19299e-05		61	0.0584869	5.84869e-05		61	-0.0664063	-6.64063e-05		61	-0.0957336	-9.57336e-05		61	0.0134125	1.34125e-05		61	0.200134	0.000200134		61	-0.119858	-0.000119858		61	-0.112564	-0.000112564		61	-0.184052	-0.000184052	0.000184052
62	0	62	0	0	0									62	0.943573	0.000943573		62	0.140488	0.000140488		62	-0.120804	-0.000120804		62	-0.112564	-0.000112564		62	0.0345306	3.45306e-05		62	0.240417	0.000240417		62	-0.176819	-0.000176819		62	-0.0989075	-9.89075e-05		62	-0.282288	-0.000282288	0.000282288
63	0	63	0	0	0									63	1.75821	0.00175821		63	0.225067	0.000225067		63	-0.165573	-0.000165573		63	-0.103073	-0.000103073		63	0.0517883	5.17883e-05		63	0.173996	0.000173996		63	-0.116608	-0.000116608		63	-0.119568	-0.000119568		63	-0.242004	-0.000242004	0.000242004
64	0	64	0	0	0									64	2.52937	0.00252937		64	0.331696	0.000331696		64	-0.315628	-0.000315628		64	-0.099411	-9.9411e-05		64	0.0995026	9.95026e-05		64	0.0547791	5.47791e-05		64	-0.040741	-4.0741e-05		64	-0.104919	-0.000104919		64	-0.103897	-0.000103897	0.000103897
65	0	65	0	0	0									65	3.25838	0.00325838		65	0.427261	0.000427261		65	-0.40712	-0.00040712		65	-0.146271	-0.000146271		65	0.192719	0.000192719		65	-0.0220184	-2.20184e-05		65	0.0122833	1.22833e-05		65	0.0114594	1.14594e-05		65	0.0415649	4.15649e-05	4.15649e-05
66	0	66	0	0	0									66	3.93124	0.00393124		66	0.418625	0.000418625		66	-0.366089	-0.000366089		66	-0.156738	-0.000156738		66	0.207687	0.000207687		66	-0.11673	-0.00011673		66	0.108871	0.000108871		66	0.190033	0.000190033		66	0.131439	0.000131439	0.000131439
67	0	67	0	0	0									67	4.53838	0.00453838		67	0.42926	0.00042926		67	-0.274048	-0.000274048		67	-0.0501862	-5.01862e-05		67	-0.0112152	-1.12152e-05		67	-0.326904	-0.000326904		67	0.367737	0.000367737		67	0.343933	0.000343933		67	0.162704	0.000162704	0.000162704
68	0	68	0	0	0									68	5.07051	0.00507051		68	0.484955	0.000484955		68	-0.128006	-0.000128006		68	0.149597	0.000149597		68	-0.188354	-0.000188354		68	-0.479782	-0.000479782		68	0.564529	0.000564529		68	0.377182	0.000377182		68	0.132187	0.000132187	0.000132187
69	0	69	0	0	0									69	5.49643	0.00549643		69	0.493515	0.000493515		69	0.00891113	8.91113e-06		69	0.305756	0.000305756		69	-0.0486298	-4.86298e-05		69	-0.323639	-0.000323639		69	0.395142	0.000395142		69	0.278381	0.000278381		69	0.0523376	5.23376e-05	5.23376e-05
70	0	70	0	0	0									70	5.79736	0.00579736		70	0.578247	0.000578247		70	0.0510864	5.10864e-05		70	0.318909	0.000318909		70	0.154251	0.000154251		70	-0.0527649	-5.27649e-05		70	0.131256	0.000131256		70	0.185699	0.000185699		70	0.0374146	3.74146e-05	3.74146e-05
71	0	71	0	0	0									71	5.95222	0.00595222		71	0.653854	0.000653854		71	0.02742	2.742e-05		71	0.24765	0.00024765		71	0.187561	0.000187561		71	0.0625153	6.25153e-05		71	0.010437	1.0437e-05		71	0.140198	0.000140198		71	0.0795898	7.95898e-05	7.95898e-05
72	0	72	0	0	0									72	5.93187	0.00593187		72	0.521988	0.000521988		72	0.0282898	2.82898e-05		72	0.192154	0.000192154		72	0.0770721	7.70721e-05		72	0.122452	0.000122452		72	-0.0931244	-9.31244e-05		72	0.0370636	3.70636e-05		72	0.138489	0.000138489	0.000138489
73	0	73	0	0	0									73	5.7148	0.0057148		73	0.289032	0.000289032		73	0.10939	0.00010939		73	0.131165	0.000131165		73	-0.104996	-0.000104996		73	0.118652	0.000118652		73	-0.216309	-0.000216309		73	-0.108978	-0.000108978		73	0.188171	0.000188171	0.000188171
74	0	74	0	0	0									74	5.27605	0.00527605		74	0.13974	0.00013974		74	0.182358	0.000182358		74	0.0603333	6.03333e-05		74	-0.270508	-0.000270508		74	-0.0361176	-3.61176e-05		74	-0.300568	-0.000300568		74	-0.211792	-0.000211792		74	0.11322	0.00011322	0.00011322
75	0	75	0	0	0									75	4.6013	0.0046013		75	0.0345764	3.45764e-05		75	0.0861206	8.61206e-05		75	0.0718689	7.18689e-05		75	-0.30687	-0.00030687		75	-0.103073	-0.000103073		75	-0.375961	-0.000375961		75	-0.196991	-0.000196991		75	-0.176971	-0.000176971	0.000176971
76	0	76	0	0	0									76	3.68913	0.00368913		76	-0.130386	-0.000130386		76	0.00552368	5.52368e-06		76	0.0463409	4.63409e-05		76	-0.22525	-0.00022525		76	0.0040741	4.0741e-06		76	-0.381638	-0.000381638		76	-0.0691528	-6.91528e-05		76	-0.515213	-0.000515213	0.000515213
77	0	77	0	0	0									77	2.56235	0.00256235		77	-0.213547	-0.000213547		77	0.0628357	6.28357e-05		77	-0.0522308	-5.22308e-05		77	-0.179123	-0.000179123		77	0.0647278	6.47278e-05		77	-0.183105	-0.000183105		77	0.0357666	3.57666e-05		77	-0.496445	-0.000496445	0.000496445
78	0	78	0	0	0									78	1.28325	0.00128325		78	-0.158936	-0.000158936		78	0.00465393	4.65393e-06		78	-0.0970764	-9.70764e-05		78	-0.0947571	-9.47571e-05		78	0.0373535	3.73535e-05		78	0.0860138	8.60138e-05		78	0.0096283	9.6283e-06		78	-0.177979	-0.000177979	0.000177979
79	0	79	0	0	0									79	-0.0645142	-6.45142e-05		79	-0.180145	-0.000180145		79	-0.0660706	-6.60706e-05		79	-0.0738831	-7.38831e-05		79	0.0513	5.13e-05		79	0.0387268	3.87268e-05		79	0.170776	0.000170776		79	-0.101532	-0.000101532		79	0.0767822	7.67822e-05	7.67822e-05
80	0	80	0	0	0									80	-1.38116	-0.00138116		80	-0.334915	-0.000334915		80	-0.0865631	-8.65631e-05		80	0.00773621	7.73621e-06		80	0.0908813	9.08813e-05		80	0.127869	0.000127869		80	0.0556488	5.56488e-05		80	-0.129562	-0.000129562		80	0.199127	0.000199127	0.000199127
81	0	81	0	0	0									81	-2.5634	-0.0025634		81	-0.490875	-0.000490875		81	-0.151306	-0.000151306		81	0.0236206	2.36206e-05		81	0.0580902	5.80902e-05		81	0.235367	0.000235367		81	0.0265045	2.65045e-05		81	-0.0271149	-2.71149e-05		81	0.225052	0.000225052	0.000225052
82	0	82	0	0	0									82	-3.5004	-0.0035004		82	-0.482346	-0.000482346		82	-0.181519	-0.000181519		82	0.0147552	1.47552e-05		82	-0.00965881	-9.65881e-06		82	0.227707	0.000227707		82	0.100998	0.000100998		82	0.0826416	8.26416e-05		82	0.187241	0.000187241	0.000187241
83	0	83	0	0	0									83	-4.10483	-0.00410483		83	-0.370239	-0.000370239		83	-0.193024	-0.000193024		83	0.0419464	4.19464e-05		83	-0.0409393	-4.09393e-05		83	0.0699921	6.99921e-05		83	0.0960541	9.60541e-05		83	0.0928802	9.28802e-05		83	0.116882	0.000116882	0.000116882
84	0	84	0	0	0									84	-4.32365	-0.00432365		84	-0.307434	-0.000307434		84	-0.248764	-0.000248764		84	-0.074295	-7.4295e-05		84	-0.000854492	-8.54492e-07		84	-0.0889587	-8.89587e-05		84	0.0879669	8.79669e-05		84	0.0283356	2.83356e-05		84	0.0180054	1.80054e-05	1.80054e-05
85	0	85	0	0	0									85	-4.14999	-0.00414999		85	-0.332245	-0.000332245		85	-0.242508	-0.000242508		85	-0.190918	-0.000190918		85	0.0228577	2.28577e-05		85	-0.057373	-5.7373e-05		85	0.0717468	7.17468e-05		85	-0.00860596	-8.60596e-06		85	-0.0419922	-4.19922e-05	4.19922e-05
86	0	86	0	0	0									86	-3.67255	-0.00367255		86	-0.372589	-0.000372589		86	-0.0513	-5.13e-05		86	-0.172958	-0.000172958		86	0.0630951	6.30951e-05		86	0.0175171	1.75171e-05		86	-0.0158844	-1.58844e-05		86	-0.0218658	-2.18658e-05		86	-0.0114594	-1.14594e-05	1.14594e-05
87	0	87	0	0	0									87	-2.93806	-0.00293806		87	-0.359467	-0.000359467		87	0.168976	0.000168976		87	-0.115463	-0.000115463		87	0.0950928	9.50928e-05		87	-0.0395966	-3.95966e-05		87	-0.100922	-0.000100922		87	-0.0564117	-5.64117e-05		87	0.0718079	7.18079e-05	7.18079e-05
88	0	88	0	0	0									88	-2.0623	-0.0020623		88	-0.407028	-0.000407028		88	0.304062	0.000304062		88	-0.0331879	-3.31879e-05		88	0.0976715	9.76715e-05		88	-0.0515289	-5.15289e-05		88	-0.162582	-0.000162582		88	-0.073761	-7.3761e-05		88	0.156189	0.000156189	0.000156189
89	0	89	0	0	0									89	-1.23875	-0.00123875		89	-0.489182	-0.000489182		89	0.429123	0.000429123		89	-0.0245514	-2.45514e-05		89	0.104507	0.000104507		89	0.00965881	9.65881e-06		89	-0.163483	-0.000163483		89	-0.0381775	-3.81775e-05		89	0.124847	0.000124847	0.000124847
90	0	90	0	0	0									90	-0.524384	-0.000524384		90	-0.569107	-0.000569107		90	0.458817	0.000458817		90	-0.0790863	-7.90863e-05		90	0.0592346	5.92346e-05		90	0.0635834	6.35834e-05		90	-0.0297852	-2.97852e-05		90	0.0223999	2.23999e-05		90	-0.0887299	-8.87299e-05	8.87299e-05
91	0	91	0	0	0									91	0.0146332	1.46332e-05		91	-0.639648	-0.000639648		91	0.391159	0.000391159		91	-0.0724945	-7.24945e-05		91	0.0471039	4.71039e-05		91	0.102173	0.000102173		91	0.119614	0.000119614		91	0.0667725	6.67725e-05		91	-0.256088	-0.000256088	0.000256088
92	0	92	0	0	0									92	0.284637	0.000284637		92	-0.606873	-0.000606873		92	0.447083	0.000447083		92	-0.0391541	-3.91541e-05		92	0.129852	0.000129852		92	0.0477753	4.77753e-05		92	0.125473	0.000125473		92	0.0707855	7.07855e-05		92	-0.250092	-0.000250092	0.000250092
93	0	93	0	0	0									93	0.314621	0.000314621		93	-0.423157	-0.000423157		93	0.602997	0.000602997		93	-0.0302277	-3.02277e-05		93	0.138016	0.000138016		93	-0.0796967	-7.96967e-05		93	0.0516052	5.16052e-05		93	0.0159149	1.59149e-05		93	-0.243423	-0.000243423	0.000243423
94	0	94	0	0	0									94	0.262909	0.000262909		94	-0.237106	-0.000237106		94	0.559662	0.000559662		94	-0.0699158	-6.99158e-05		94	0.0505219	5.05219e-05		94	-0.16568	-0.00016568		94	0.010437	1.0437e-05		94	-0.0558624	-5.58624e-05		94	-0.186523	-0.000186523	0.000186523
95	0	95	0	0	0									95	0.149597	0.000149597		95	-0.171188	-0.000171188		95	0.322662	0.000322662		95	-0.161591	-0.000161591		95	-0.0241089	-2.41089e-05		95	-0.171051	-0.000171051		95	-0.021225	-2.1225e-05		95	-0.0890198	-8.90198e-05		95	-0.0131683	-1.31683e-05	1.31683e-05
96	0	96	0	0	0									96	-0.052536	-5.2536e-05		96	-0.108917	-0.000108917		96	0.133194	0.000133194		96	-0.164078	-0.000164078		96	-0.0688171	-6.88171e-05		96	-0.101318	-0.000101318		96	-0.0226288	-2.26288e-05		96	-0.040451	-4.0451e-05		96	0.184418	0.000184418	0.000184418
97	0	97	0	0	0									97	-0.231644	-0.000231644		97	-0.0275269	-2.75269e-05		97	-0.0295105	-2.95105e-05		97	-0.0136871	-1.36871e-05		97	-0.101364	-0.000101364		97	0.0155945	1.55945e-05		97	0.0113373	1.13373e-05		97	0.0726318	7.26318e-05		97	0.276031	0.000276031	0.000276031
98	0	98	0	0	0									98	-0.383926	-0.000383926		98	0.0333862	3.33862e-05		98	-0.162445	-0.000162445		98	0.188599	0.000188599		98	-0.122009	-0.000122009		98	0.0486145	4.86145e-05		98	0.0451355	4.51355e-05		98	0.13028	0.00013028		98	0.198181	0.000198181	0.000198181
99	0	99	0	0	0									99	-0.56308	-0.00056308		99	0.202271	0.000202271		99	-0.234589	-0.000234589		99	0.260986	0.000260986		99	-0.123016	-0.000123016		99	0.0146484	1.46484e-05		99	0.0504456	5.04456e-05		99	0.107117	0.000107117		99	0.153381	0.000153381	0.000153381
100	0	100	0	0	0									100	-0.673676	-0.000673676		100	0.543152	0.000543152		100	-0.249084	-0.000249084		100	0.0787659	7.87659e-05		100	-0.122101	-0.000122101		100	0.0351868	3.51868e-05		100	-0.0177612	-1.77612e-05		100	0.0398254	3.98254e-05		100	0.149109	0.000149109	0.000149109
101	0	101	0	0	0									101	-0.631836	-0.000631836		101	0.772888	0.000772888		101	-0.275055	-0.000275055		101	-0.122192	-0.000122192		101	-0.0775757	-7.75757e-05		101	0.0576172	5.76172e-05		101	-0.0524902	-5.24902e-05		101	-0.0402222	-4.02222e-05		101	0.0307007	3.07007e-05	3.07007e-05
102	0	102	0	0	0									102	-0.611084	-0.000611084		102	0.849274	0.000849274		102	-0.415955	-0.000415955		102	-0.105957	-0.000105957		102	0.0248108	2.48108e-05		102	0.0610046	6.10046e-05		102	0.0340576	3.40576e-05		102	-0.071106	-7.1106e-05		102	-0.117035	-0.000117035	0.000117035
103	0	103	0	0	0									103	-0.65387	-0.00065387		103	0.909546	0.000909546		103	-0.482727	-0.000482727		103	0.0124207	1.24207e-05		103	0.0697937	6.97937e-05		103	0.0431519	4.31519e-05		103	0.136475	0.000136475		103	0.00292969	2.92969e-06		103	-0.152344	-0.000152344	0.000152344
104	0	104	0	0	0									104	-0.608887	-0.000608887		104	0.837891	0.000837891		104	-0.37384	-0.00037384		104	0.0925293	9.25293e-05		104	0.0367737	3.67737e-05		104	-0.0274048	-2.74048e-05		104	0.142822	0.000142822		104	0.117279	0.000117279		104	-0.0570374	-5.70374e-05	5.70374e-05
105	0	105	0	0	0									105	-0.454956	-0.000454956		105	0.714539	0.000714539		105	-0.224274	-0.000224274		105	0.112488	0.000112488		105	-0.00109863	-1.09863e-06		105	-0.121124	-0.000121124		105	0.0472107	4.72107e-05		105	0.0830688	8.30688e-05		105	0.0982056	9.82056e-05	9.82056e-05
106	0	106	0	0	0									106	-0.279724	-0.000279724		106	0.67804	0.00067804		106	-0.0779114	-7.79114e-05		106	0.152008	0.000152008		106	-0.0160522	-1.60522e-05		106	-0.251953	-0.000251953		106	-0.0621643	-6.21643e-05		106	-0.094635	-9.4635e-05		106	0.150024	0.000150024	0.000150024
107	0	107	0	0	0									107	-0.231659	-0.000231659		107	0.649231	0.000649231		107	0.0489502	4.89502e-05		107	0.232849	0.000232849		107	0.00201416	2.01416e-06		107	-0.326508	-0.000326508		107	-0.0746155	-7.46155e-05		107	-0.215973	-0.000215973		107	0.0012207	1.2207e-06	1.2207e-06
108	0	108	0	0	0									108	-0.310608	-0.000310608		108	0.489441	0.000489441		108	0.0693054	6.93054e-05		108	0.139435	0.000139435		108	0.0308838	3.08838e-05		108	-0.204193	-0.000204193		108	-0.0583496	-5.83496e-05		108	-0.148895	-0.000148895		108	-0.227386	-0.000227386	0.000227386
109	0	109	0	0	0									109	-0.454926	-0.000454926		109	0.24234	0.00024234		109	-0.0172424	-1.72424e-05		109	-0.0776978	-7.76978e-05		109	0.0586548	5.86548e-05		109	0.0476379	4.76379e-05		109	-0.116028	-0.000116028		109	0.0522156	5.22156e-05		109	-0.288147	-0.000288147	0.000288147
110	0	110	0	0	0									110	-0.731781	-0.000731781		110	0.0163269	1.63269e-05		110	-0.0911865	-9.11865e-05		110	-0.140259	-0.000140259		110	0.0647278	6.47278e-05		110	0.232758	0.000232758		110	-0.151276	-0.000151276		110	0.204254	0.000204254		110	-0.106659	-0.000106659	0.000106659
111	0	111	0	0	0									111	-1.19809	-0.00119809		111	-0.15387	-0.00015387		111	-0.0802917	-8.02917e-05		111	-0.104187	-0.000104187		111	-0.000305176	-3.05176e-07		111	0.262909	0.000262909		111	-0.0718689	-7.18689e-05		111	0.193481	0.000193481		111	0.0843201	8.43201e-05	8.43201e-05
112	0	112	0	0	0									112	-1.6983	-0.0016983		112	-0.263794	-0.000263794		112	-0.0524902	-5.24902e-05		112	-0.0626221	-6.26221e-05		112	-0.0490112	-4.90112e-05		112	0.186615	0.000186615		112	0.0375366	3.75366e-05		112	0.0721741	7.21741e-05		112	0.160706	0.000160706	0.000160706
113	0	113	0	0	0									113	-2.17471	-0.00217471		113	-0.389923	-0.000389923		113	-0.135864	-0.000135864		113	0.00894165	8.94165e-06		113	-0.0248413	-2.48413e-05		113	0.0937195	9.37195e-05		113	0.050415	5.0415e-05		113	-0.0155334	-1.55334e-05		113	0.183228	0.000183228	0.000183228
114	0	114	0	0	0									114	-2.80606	-0.00280606		114	-0.482452	-0.000482452		114	-0.244049	-0.000244049		114	0.0535889	5.35889e-05		114	-0.00170898	-1.70898e-06		114	0.071228	7.1228e-05		114	0.021698	2.1698e-05		114	-0.0444641	-4.44641e-05		114	0.173828	0.000173828	0.000173828
115	0	115	0	0	0									115	-3.57211	-0.00357211		115	-0.418762	-0.000418762		115	-0.213287	-0.000213287		115	0.0088501	8.8501e-06		115	0.0263062	2.63062e-05		115	0.0925293	9.25293e-05		115	0.0506287	5.06287e-05		115	-0.104614	-0.000104614		115	0.169373	0.000169373	0.000169373
116	0	116	0	0	0									116	-4.34549	-0.00434549		116	-0.325928	-0.000325928		116	-0.125519	-0.000125519		116	-0.093689	-9.3689e-05		116	-0.00494385	-4.94385e-06		116	0.057373	5.7373e-05		116	0.107941	0.000107941		116	-0.136383	-0.000136383		116	0.181183	0.000181183	0.000181183
117	0	117	0	0	0									117	-5.0365	-0.0050365		117	-0.335327	-0.000335327		117	-0.0632629	-6.32629e-05		117	-0.137817	-0.000137817		117	-0.0988159	-9.88159e-05		117	-0.0282898	-2.82898e-05		117	0.107758	0.000107758		117	-0.0775757	-7.75757e-05		117	0.0877075	8.77075e-05	8.77075e-05
118	0	118	0	0	0									118	-5.4693	-0.0054693		118	-0.298035	-0.000298035		118	-0.0669861	-6.69861e-05		118	-0.0172119	-1.72119e-05		118	-0.130432	-0.000130432		118	-0.010498	-1.0498e-05		118	-0.000640869	-6.40869e-07		118	-0.0393066	-3.93066e-05		118	-0.167023	-0.000167023	0.000167023
119	0	119	0	0	0									119	-5.51178	-0.00551178		119	-0.223572	-0.000223572		119	-0.137451	-0.000137451		119	0.180542	0.000180542		119	-0.0959778	-9.59778e-05		119	0.0752258	7.52258e-05		119	-0.136658	-0.000136658		119	-0.0471802	-4.71802e-05		119	-0.361969	-0.000361969	0.000361969
120	0	120	0	0	0									120	-5.20114	-0.00520114		120	-0.152191	-0.000152191		120	-0.114349	-0.000114349		120	0.266693	0.000266693		120	0.000671387	6.71387e-07		120	0.0720825	7.20825e-05		120	-0.147095	-0.000147095		120	-0.0507813	-5.07813e-05		120	-0.332489	-0.000332489	0.000332489
121	0	121	0	0	0									121	-4.57245	-0.00457245		121	-0.0473938	-4.73938e-05		121	-0.00842285	-8.42285e-06		121	0.234283	0.000234283		121	0.088501	8.8501e-05		121	0.00219727	2.19727e-06		121	0.00170898	1.70898e-06		121	-0.0259399	-2.59399e-05		121	-0.173187	-0.000173187	0.000173187
122	0	122	0	0	0									122	-3.6196	-0.0036196		122	-0.0154724	-1.54724e-05		122	0.0900269	9.00269e-05		122	0.147217	0.000147217		122	0.0619812	6.19812e-05		122	-0.105988	-0.000105988		122	0.197083	0.000197083		122	0.0596313	5.96313e-05		122	0.00488281	4.88281e-06	4.88281e-06
123	0	123	0	0	0									123	-2.38675	-0.00238675		123	-0.00442505	-4.42505e-06		123	0.239777	0.000239777		123	0.0403442	4.03442e-05		123	-0.0501404	-5.01404e-05		123	-0.149658	-0.000149658		123	0.272186	0.000272186		123	0.183289	0.000183289		123	0.0958252	9.58252e-05	9.58252e-05
124	0	124	0	0	0									124	-0.935364	-0.000935364		124	0.0645752	6.45752e-05		124	0.381989	0.000381989		124	-0.00854492	-8.54492e-06		124	-0.11615	-0.00011615		124	-0.103302	-0.000103302		124	0.130951	0.000130951		124	0.297821	0.000297821		124	0.148987	0.000148987	0.000148987
125	0	125	0	0	0									125	0.649963	0.000649963		125	0.0939331	9.39331e-05		125	0.400513	0.000400513		125	0.0402832	4.02832e-05		125	-0.0481262	-4.81262e-05		125	-0.172424	-0.000172424		125	-0.144226	-0.000144226		125	0.390442	0.000390442		125	0.25827	0.00025827	0.00025827
126	0	126	0	0	0									126	2.28467	0.00228467		126	-0.00881958	-8.81958e-06		126	0.316803	0.000316803		126	0.091095	9.1095e-05		126	0.0238647	2.38647e-05		126	-0.304169	-0.000304169		126	-0.29776	-0.00029776		126	0.33844	0.00033844		126	0.334412	0.000334412	0.000334412
127	0	127	0	0	0									127	3.89386	0.00389386		127	-0.177246	-0.000177246		127	0.224731	0.000224731		127	0.0431824	4.31824e-05		127	-0.00546265	-5.46265e-06		127	-0.265686	-0.000265686		127	-0.174988	-0.000174988		127	0.0933228	9.33228e-05		127	0.333954	0.000333954	0.000333954
128	0	128	0	0	0									128	5.40118	0.00540118		128	-0.213959	-0.000213959		128	0.233185	0.000233185		128	0.00167847	1.67847e-06		128	-0.00891113	-8.91113e-06		128	-0.0528259	-5.28259e-05		128	0.00323486	3.23486e-06		128	-0.119171	-0.000119171		128	0.238098	0.000238098	0.000238098
129	0	129	0	0	0									129	6.74023	0.00674023		129	-0.164185	-0.000164185		129	0.240082	0.000240082		129	0.028656	2.8656e-05		129	0.0303345	3.03345e-05		129	0.217285	0.000217285		129	0.0811462	8.11462e-05		129	-0.247375	-0.000247375		129	0.0432129	4.32129e-05	4.32129e-05
130	0	130	0	0	0									130	7.85025	0.00785025		130	-0.0728455	-7.28455e-05		130	0.108368	0.000108368		130	-0.0626831	-6.26831e-05		130	0.109497	0.000109497		130	0.349976	0.000349976		130	0.119385	0.000119385		130	-0.30545	-0.00030545		130	-0.124084	-0.000124084	0.000124084
131	0	131	0	0	0									131	8.69202	0.00869202		131	0.0462341	4.62341e-05		131	-0.0219421	-2.19421e-05		131	-0.291321	-0.000291321		131	0.283112	0.000283112		131	0.2854	0.0002854		131	0.107208	0.000107208		131	-0.214294	-0.000214294		131	-0.138702	-0.000138702	0.000138702
132	0	132	0	0	0									132	9.23441	0.00923441		132	0.0370178	3.70178e-05		132	-0.0935669	-9.35669e-05		132	-0.429871	-0.000429871		132	0.308624	0.000308624		132	0.21109	0.00021109		132	0.06604	6.604e-05		132	-0.0963745	-9.63745e-05		132	-0.151245	-0.000151245	0.000151245
133	0	133	0	0	0									133	9.45901	0.00945901		133	0.0534363	5.34363e-05		133	-0.145874	-0.000145874		133	-0.364716	-0.000364716		133	0.114685	0.000114685		133	0.0992737	9.92737e-05		133	0.0375366	3.75366e-05		133	-0.0430603	-4.30603e-05		133	-0.303741	-0.000303741	0.000303741
134	0	134	0	0	0									134	9.36008	0.00936008		134	0.156769	0.000156769		134	-0.18573	-0.00018573		134	-0.297882	-0.000297882		134	-0.0653076	-6.53076e-05		134	-0.0710144	-7.10144e-05		134	0.0452271	4.52271e-05		134	-0.000976563	-9.76563e-07		134	-0.306854	-0.000306854	0.000306854
135	0	135	0	0	0									135	8.93253	0.00893253		135	0.252045	0.000252045		135	-0.23645	-0.00023645		135	-0.296021	-0.000296021		135	-0.172974	-0.000172974		135	-0.147705	-0.000147705		135	0.0328369	3.28369e-05		135	0.0591125	5.91125e-05		135	-0.0788269	-7.88269e-05	7.88269e-05
136	0	136	0	0	0									136	8.18512	0.00818512		136	0.289337	0.000289337		136	-0.217621	-0.000217621		136	-0.132294	-0.000132294		136	-0.180115	-0.000180115		136	-0.139893	-0.000139893		136	-0.0250549	-2.50549e-05		136	0.103424	0.000103424		136	0.0517578	5.17578e-05	5.17578e-05
137	0	137	0	0	0									137	7.14249	0.00714249		137	0.223145	0.000223145		137	-0.100586	-0.000100586		137	0.0588074	5.88074e-05		137	-0.0515442	-5.15442e-05		137	-0.0608826	-6.08826e-05		137	-0.0412903	-4.12903e-05		137	0.0906067	9.06067e-05		137	0.00140381	1.40381e-06	1.40381e-06
138	0	138	0	0	0									138	5.84787	0.00584787		138	0.144135	0.000144135		138	0.043457	4.3457e-05		138	0.134491	0.000134491		138	0.0939636	9.39636e-05		138	0.0483093	4.83093e-05		138	-0.0516052	-5.16052e-05		138	0.00299072	2.99072e-06		138	-0.091095	-9.1095e-05	9.1095e-05
139	0	139	0	0	0									139	4.34921	0.00434921		139	0.0765381	7.65381e-05		139	0.165741	0.000165741		139	0.191956	0.000191956		139	0.150421	0.000150421		139	0.0888367	8.88367e-05		139	-0.0484314	-4.84314e-05		139	-0.0791626	-7.91626e-05		139	-0.0956421	-9.56421e-05	9.56421e-05
140	0	140	0	0	0									140	2.70163	0.00270163		140	-0.00784302	-7.84302e-06		140	0.23584	0.00023584		140	0.212982	0.000212982		140	0.13089	0.00013089		140	0.0751953	7.51953e-05		140	0.00387573	3.87573e-06		140	-0.0443115	-4.43115e-05		140	-0.0267334	-2.67334e-05	2.67334e-05
141	0	141	0	0	0									141	0.969635	0.000969635		141	-0.0849304	-8.49304e-05		141	0.263611	0.000263611		141	0.200256	0.000200256		141	0.0799866	7.99866e-05		141	0.032196	3.2196e-05		141	0.0603943	6.03943e-05		141	0.0556946	5.56946e-05		141	0.0228577	2.28577e-05	2.28577e-05
142	0	142	0	0	0									142	-0.768951	-0.000768951		142	-0.14502	-0.00014502		142	0.314087	0.000314087		142	0.203033	0.000203033		142	0.0177002	1.77002e-05		142	-0.0232544	-2.32544e-05		142	0.0748291	7.48291e-05		142	0.133087	0.000133087		142	0.113464	0.000113464	0.000113464
143	0	143	0	0	0									143	-2.40558	-0.00240558		143	-0.200684	-0.000200684		143	0.344543	0.000344543		143	0.238861	0.000238861		143	-0.0491638	-4.91638e-05		143	-0.0391235	-3.91235e-05		143	-0.0235596	-2.35596e-05		143	0.16687	0.00016687		143	0.208466	0.000208466	0.000208466
144	0	144	0	0	0									144	-3.83566	-0.00383566		144	-0.219055	-0.000219055		144	0.235382	0.000235382		144	0.281677	0.000281677		144	-0.107605	-0.000107605		144	-0.0288696	-2.88696e-05		144	-0.145477	-0.000145477		144	0.133514	0.000133514		144	0.147888	0.000147888	0.000147888
145	0	145	0	0	0									145	-4.98505	-0.00498505		145	-0.264557	-0.000264557		145	0.13443	0.00013443		145	0.237488	0.000237488		145	-0.137299	-0.000137299		145	-0.0582886	-5.82886e-05		145	-0.157715	-0.000157715		145	-0.016449	-1.6449e-05		145	-0.0206909	-2.06909e-05	2.06909e-05
146	0	146	0	0	0									146	-5.81876	-0.00581876		146	-0.340973	-0.000340973		146	0.0929871	9.29871e-05		146	0.071991	7.1991e-05		146	-0.125214	-0.000125214		146	-0.0762024	-7.62024e-05		146	-0.091095	-9.1095e-05		146	-0.241455	-0.000241455		146	-0.0895996	-8.95996e-05	8.95996e-05
147	0	147	0	0	0									147	-6.31512	-0.00631512		147	-0.319	-0.000319		147	-0.0757446	-7.57446e-05		147	-0.0779419	-7.79419e-05		147	-0.0774536	-7.74536e-05		147	-0.0588989	-5.88989e-05		147	-0.0248413	-2.48413e-05		147	-0.332977	-0.000332977		147	-0.0187073	-1.87073e-05	1.87073e-05
148	0	148	0	0	0									148	-6.43692	-0.00643692		148	-0.230835	-0.000230835		148	-0.248657	-0.000248657		148	-0.0869751	-8.69751e-05		148	-0.00750732	-7.50732e-06		148	-0.1138	-0.0001138		148	0.0102844	1.02844e-05		148	-0.185272	-0.000185272		148	0.0140076	1.40076e-05	1.40076e-05
149	0	149	0	0	0									149	-6.16095	-0.00616095		149	-0.110596	-0.000110596		149	-0.289032	-0.000289032		149	-0.0683899	-6.83899e-05		149	0.085083	8.5083e-05		149	-0.168091	-0.000168091		149	0.0653076	6.53076e-05		149	0.0342102	3.42102e-05		149	-0.0658264	-6.58264e-05	6.58264e-05
150	0	150	0	0	0									150	-5.58069	-0.00558069		150	-0.0162659	-1.62659e-05		150	-0.336212	-0.000336212		150	-0.131744	-0.000131744		150	0.144409	0.000144409		150	-0.0769348	-7.69348e-05		150	0.0969543	9.69543e-05		150	0.161957	0.000161957		150	-0.098114	-9.8114e-05	9.8114e-05
151	0	151	0	0	0									151	-4.80316	-0.00480316		151	0.00631714	6.31714e-06		151	-0.444641	-0.000444641		151	-0.180756	-0.000180756		151	0.0812988	8.12988e-05		151	0.0584717	5.84717e-05		151	0.046875	4.6875e-05		151	0.13382	0.00013382		151	0.00552368	5.52368e-06	5.52368e-06
152	0	152	0	0	0									152	-3.82645	-0.00382645		152	0.0310059	3.10059e-05		152	-0.52774	-0.00052774		152	-0.17337	-0.00017337		152	-0.0236511	-2.36511e-05		152	0.136078	0.000136078		152	0.0181885	1.81885e-05		152	0.0257874	2.57874e-05		152	0.139771	0.000139771	0.000139771
153	0	153	0	0	0									153	-2.74713	-0.00274713		153	0.0787354	7.87354e-05		153	-0.560181	-0.000560181		153	-0.174805	-0.000174805		153	-0.0549622	-5.49622e-05		153	0.208954	0.000208954		153	0.0369263	3.69263e-05		153	0.00109863	1.09863e-06		153	0.214752	0.000214752	0.000214752
154	0	154	0	0	0									154	-1.75009	-0.00175009		154	0.168701	0.000168701		154	-0.541321	-0.000541321		154	-0.177948	-0.000177948		154	-0.0788269	-7.88269e-05		154	0.232147	0.000232147		154	0.0570984	5.70984e-05		154	0.0267334	2.67334e-05		154	0.190002	0.000190002	0.000190002
155	0	155	0	0	0									155	-0.982056	-0.000982056		155	0.310181	0.000310181		155	-0.447906	-0.000447906		155	-0.144745	-0.000144745		155	-0.134003	-0.000134003		155	0.137604	0.000137604		155	0.0755005	7.55005e-05		155	0.00344849	3.44849e-06		155	0.085022	8.5022e-05	8.5022e-05
156	0	156	0	0	0									156	-0.400696	-0.000400696		156	0.423798	0.000423798		156	-0.272095	-0.000272095		156	-0.1297	-0.0001297		156	-0.125732	-0.000125732		156	0.00140381	1.40381e-06		156	0.0801392	8.01392e-05		156	-0.0497131	-4.97131e-05		156	0.0138245	1.38245e-05	1.38245e-05
157	0	157	0	0	0									157	0.0440674	4.40674e-05		157	0.43869	0.00043869		157	-0.0147705	-1.47705e-05		157	-0.0840759	-8.40759e-05		157	-0.0235901	-2.35901e-05		157	-0.102753	-0.000102753		157	0.0341187	3.41187e-05		157	-0.0476379	-4.76379e-05		157	0.0183411	1.83411e-05	1.83411e-05
158	0	158	0	0	0									158	0.254456	0.000254456		158	0.357147	0.000357147		158	0.142334	0.000142334		158	0.0938721	9.38721e-05		158	0.05896	5.896e-05		158	-0.125214	-0.000125214		158	-0.0455322	-4.55322e-05		158	0.0488586	4.88586e-05		158	-0.0803223	-8.03223e-05	8.03223e-05
159	0	159	0	0	0									159	0.296753	0.000296753		159	0.313629	0.000313629		159	0.147247	0.000147247		159	0.263611	0.000263611		159	0.0315857	3.15857e-05		159	0.0085144	8.5144e-06		159	-0.0712585	-7.12585e-05		159	0.166138	0.000166138		159	-0.224304	-0.000224304	0.000224304
160	0	160	0	0	0									160	0.311157	0.000311157		160	0.347382	0.000347382		160	0.189331	0.000189331		160	0.279449	0.000279449		160	-0.0289001	-2.89001e-05		160	0.0796814	7.96814e-05		160	-0.0498962	-4.98962e-05		160	0.198029	0.000198029		160	-0.156464	-0.000156464	0.000156464
161	0	161	0	0	0									161	0.324036	0.000324036		161	0.333466	0.000333466		161	0.26535	0.00026535		161	0.262299	0.000262299		161	-0.0161133	-1.61133e-05		161	-0.0940552	-9.40552e-05		161	-0.0582886	-5.82886e-05		161	0.133606	0.000133606		161	-0.0349731	-3.49731e-05	3.49731e-05
162	0	162	0	0	0									162	0.284058	0.000284058		162	0.304657	0.000304657		162	0.322235	0.000322235		162	0.266052	0.000266052		162	0.0527954	5.27954e-05		162	-0.221771	-0.000221771		162	-0.0569458	-5.69458e-05		162	0.035675	3.5675e-05		162	0.00784302	7.84302e-06	7.84302e-06
163	0	163	0	0	0									163	0.210632	0.000210632		163	0.26535	0.00026535		163	0.328613	0.000328613		163	0.23703	0.00023703		163	0.104828	0.000104828		163	-0.130829	-0.000130829		163	-0.0463867	-4.63867e-05		163	-0.0591125	-5.91125e-05		163	0.0660095	6.60095e-05	6.60095e-05
164	0	164	0	0	0									164	0.241089	0.000241089		164	0.194519	0.000194519		164	0.269348	0.000269348		164	0.269867	0.000269867		164	0.109009	0.000109009		164	-0.0236816	-2.36816e-05		164	-0.0994263	-9.94263e-05		164	-0.138763	-0.000138763		164	0.111633	0.000111633	0.000111633
165	0	165	0	0	0									165	0.402283	0.000402283		165	0.0893555	8.93555e-05		165	0.247528	0.000247528		165	0.328033	0.000328033		165	0.0671387	6.71387e-05		165	0.00836182	8.36182e-06		165	-0.110107	-0.000110107		165	-0.188202	-0.000188202		165	0.0852051	8.52051e-05	8.52051e-05
166	0	166	0	0	0									166	0.595306	0.000595306		166	-0.110046	-0.000110046		166	0.252777	0.000252777		166	0.241486	0.000241486		166	-0.0187988	-1.87988e-05		166	0.0580139	5.80139e-05		166	-0.0387268	-3.87268e-05		166	-0.172943	-0.000172943		166	0.035614	3.5614e-05	3.5614e-05
167	0	167	0	0	0									167	0.739105	0.000739105		167	-0.30545	-0.00030545		167	0.208252	0.000208252		167	0.01474	1.474e-05		167	-0.13028	-0.00013028		167	0.0367432	3.67432e-05		167	0.00204468	2.04468e-06		167	-0.0782166	-7.82166e-05		167	0.00939941	9.39941e-06	9.39941e-06
168	0	168	0	0	0									168	0.737549	0.000737549		168	-0.40918	-0.00040918		168	0.187286	0.000187286		168	-0.20639	-0.00020639		168	-0.162476	-0.000162476		168	-0.0559387	-5.59387e-05		168	-0.00561523	-5.61523e-06		168	0.0445557	4.45557e-05		168	-0.0483093	-4.83093e-05	4.83093e-05
169	0	169	0	0	0									169	0.563049	0.000563049		169	-0.448822	-0.000448822		169	0.172821	0.000172821		169	-0.285736	-0.000285736		169	-0.010437	-1.0437e-05		169	-0.0801086	-8.01086e-05		169	0.0134888	1.34888e-05		169	0.128296	0.000128296		169	-0.0507202	-5.07202e-05	5.07202e-05
170	0	170	0	0	0									170	0.298065	0.000298065		170	-0.442627	-0.000442627		170	0.0700073	7.00073e-05		170	-0.295135	-0.000295135		170	0.102142	0.000102142		170	-0.0202942	-2.02942e-05		170	0.021759	2.1759e-05		170	0.116791	0.000116791		170	0.115082	0.000115082	0.000115082
171	0	171	0	0	0									171	0.0358276	3.58276e-05		171	-0.465576	-0.000465576		171	-0.0242004	-2.42004e-05		171	-0.383087	-0.000383087		171	0.0710449	7.10449e-05		171	0.0811768	8.11768e-05		171	-0.00332642	-3.32642e-06		171	0.0295715	2.95715e-05		171	0.248535	0.000248535	0.000248535
172	0	172	0	0	0									172	-0.128418	-0.000128418		172	-0.549957	-0.000549957		172	-0.0553589	-5.53589e-05		172	-0.434082	-0.000434082		172	0.111603	0.000111603		172	0.15451	0.00015451		172	0.010376	1.0376e-05		172	-0.0182495	-1.82495e-05		172	0.214844	0.000214844	0.000214844
173	0	173	0	0	0									173	-0.122986	-0.000122986		173	-0.559052	-0.000559052		173	-0.0283508	-2.83508e-05		173	-0.357269	-0.000357269		173	0.0820313	8.20313e-05		173	0.197723	0.000197723		173	0.0120544	1.20544e-05		173	0.0162659	1.62659e-05		173	0.106415	0.000106415	0.000106415
174	0	174	0	0	0									174	-0.0130005	-1.30005e-05		174	-0.421234	-0.000421234		174	0.0698242	6.98242e-05		174	-0.282623	-0.000282623		174	-0.0251465	-2.51465e-05		174	0.179565	0.000179565		174	0.0435181	4.35181e-05		174	0.0673218	6.73218e-05		174	-0.019165	-1.9165e-05	1.9165e-05
175	0	175	0	0	0									175	0.00585938	5.85938e-06		175	-0.269257	-0.000269257		175	0.164948	0.000164948		175	-0.222015	-0.000222015		175	-0.0368042	-3.68042e-05		175	0.0412292	4.12292e-05		175	0.130096	0.000130096		175	0.0999146	9.99146e-05		175	-0.118774	-0.000118774	0.000118774
176	0	176	0	0	0									176	-0.0746155	-7.46155e-05		176	-0.221039	-0.000221039		176	0.180939	0.000180939		176	-0.12149	-0.00012149		176	-0.0710754	-7.10754e-05		176	-0.0937195	-9.37195e-05		176	0.148285	0.000148285		176	0.0944214	9.44214e-05		176	-0.151978	-0.000151978	0.000151978
177	0	177	0	0	0									177	-0.111084	-0.000111084		177	-0.146973	-0.000146973		177	0.0558472	5.58472e-05		177	-0.0304565	-3.04565e-05		177	-0.0780945	-7.80945e-05		177	-0.146973	-0.000146973		177	0.0844116	8.44116e-05		177	0.0219727	2.19727e-05		177	-0.140747	-0.000140747	0.000140747
178	0	178	0	0	0									178	-0.166321	-0.000166321		178	0.038147	3.8147e-05		178	-0.0199585	-1.99585e-05		178	0.0623779	6.23779e-05		178	-0.0433655	-4.33655e-05		178	-0.173615	-0.000173615		178	0.0271301	2.71301e-05		178	-0.0587158	-5.87158e-05		178	-0.197449	-0.000197449	0.000197449
179	0	179	0	0	0									179	-0.24707	-0.00024707		179	0.194427	0.000194427		179	0.0178223	1.78223e-05		179	0.148865	0.000148865		179	-0.0152893	-1.52893e-05		179	-0.0778503	-7.78503e-05		179	0.013031	1.3031e-05		179	-0.0849304	-8.49304e-05		179	-0.304321	-0.000304321	0.000304321
180	0	180	0	0	0									180	-0.247925	-0.000247925		180	0.289551	0.000289551		180	-0.0577698	-5.77698e-05		180	0.14093	0.00014093		180	0.082428	8.2428e-05		180	0.164246	0.000164246		180	0.00335693	3.35693e-06		180	-0.0334778	-3.34778e-05		180	-0.243744	-0.000243744	0.000243744
181	0	181	0	0	0									181	-0.19043	-0.00019043		181	0.311462	0.000311462		181	-0.112793	-0.000112793		181	0.205566	0.000205566		181	0.136932	0.000136932		181	0.294098	0.000294098		181	-0.0333862	-3.33862e-05		181	0.010376	1.0376e-05		181	0.0240784	2.40784e-05	2.40784e-05
182	0	182	0	0	0									182	-0.0795288	-7.95288e-05		182	0.291199	0.000291199		182	-0.0968323	-9.68323e-05		182	0.368652	0.000368652		182	0.0625	6.25e-05		182	0.171844	0.000171844		182	-0.101379	-0.000101379		182	-0.0235901	-2.35901e-05		182	0.221069	0.000221069	0.000221069
183	0	183	0	0	0									183	0.0637817	6.37817e-05		183	0.268555	0.000268555		183	-0.199585	-0.000199585		183	0.354736	0.000354736		183	-0.0324707	-3.24707e-05		183	-0.0253601	-2.53601e-05		183	-0.115784	-0.000115784		183	-0.0671082	-6.71082e-05		183	0.174133	0.000174133	0.000174133
184	0	184	0	0	0									184	0.205688	0.000205688		184	0.252472	0.000252472		184	-0.240417	-0.000240417		184	0.23056	0.00023056		184	-0.0435181	-4.35181e-05		184	-0.210022	-0.000210022		184	-0.0612793	-6.12793e-05		184	-0.115295	-0.000115295		184	0.0172424	1.72424e-05	1.72424e-05
185	0	185	0	0	0									185	0.368744	0.000368744		185	0.270416	0.000270416		185	-0.0809937	-8.09937e-05		185	0.14624	0.00014624		185	0.0105286	1.05286e-05		185	-0.287231	-0.000287231		185	-0.0376282	-3.76282e-05		185	-0.142639	-0.000142639		185	-0.0655212	-6.55212e-05	6.55212e-05
186	0	186	0	0	0									186	0.506104	0.000506104		186	0.163147	0.000163147		186	0.0410461	4.10461e-05		186	0.0845032	8.45032e-05		186	0.078125	7.8125e-05		186	-0.0872192	-8.72192e-05		186	-0.00469971	-4.69971e-06		186	-0.165527	-0.000165527		186	-0.0193787	-1.93787e-05	1.93787e-05
187	0	187	0	0	0									187	0.548126	0.000548126		187	-0.00247192	-2.47192e-06		187	0.0139465	1.39465e-05		187	0.0508118	5.08118e-05		187	0.130829	0.000130829		187	0.0890198	8.90198e-05		187	0.0644836	6.44836e-05		187	-0.167389	-0.000167389		187	0.00387573	3.87573e-06	3.87573e-06
188	0	188	0	0	0									188	0.498627	0.000498627		188	-0.0768127	-7.68127e-05		188	-0.0823364	-8.23364e-05		188	-0.0322571	-3.22571e-05		188	0.0778198	7.78198e-05		188	0.0890198	8.90198e-05		188	0.14856	0.00014856		188	-0.0514221	-5.14221e-05		188	-0.00878906	-8.78906e-06	8.78906e-06
189	0	189	0	0	0									189	0.395233	0.000395233		189	-0.120667	-0.000120667		189	-0.198608	-0.000198608		189	-0.181549	-0.000181549		189	-0.0419922	-4.19922e-05		189	0.128326	0.000128326		189	0.2099	0.0002099		189	0.0718689	7.18689e-05		189	0.0575256	5.75256e-05	5.75256e-05
190	0	190	0	0	0									190	0.315887	0.000315887		190	-0.15097	-0.00015097		190	-0.161255	-0.000161255		190	-0.22049	-0.00022049		190	-0.111664	-0.000111664		190	0.0539246	5.39246e-05		190	0.12204	0.00012204		190	0.117981	0.000117981		190	0.117859	0.000117859	0.000117859
191	0	191	0	0	0									191	0.29657	0.00029657		191	-0.216034	-0.000216034		191	0.0462341	4.62341e-05		191	-0.141479	-0.000141479		191	-0.106781	-0.000106781		191	-0.20343	-0.00020343		191	-0.0655518	-6.55518e-05		191	0.140686	0.000140686		191	0.114319	0.000114319	0.000114319
192	0	192	0	0	0									192	0.225708	0.000225708		192	-0.281799	-0.000281799		192	0.214905	0.000214905		192	-0.0933838	-9.33838e-05		192	-0.0571594	-5.71594e-05		192	-0.278168	-0.000278168		192	-0.171021	-0.000171021		192	0.124603	0.000124603		192	0.0243835	2.43835e-05	2.43835e-05
193	0	193	0	0	0									193	0.0215149	2.15149e-05		193	-0.26181	-0.00026181		193	0.314789	0.000314789		193	-0.0895996	-8.95996e-05		193	-0.0666809	-6.66809e-05		193	-0.13443	-0.00013443		193	-0.144012	-0.000144012		193	0.105438	0.000105438		193	-0.0907593	-9.07593e-05	9.07593e-05
194	0	194	0	0	0									194	-0.210297	-0.000210297		194	-0.197784	-0.000197784		194	0.327667	0.000327667		194	-0.0675964	-6.75964e-05		194	-0.12323	-0.00012323		194	-0.0735168	-7.35168e-05		194	-0.0315552	-3.15552e-05		194	0.145844	0.000145844		194	-0.141235	-0.000141235	0.000141235
195	0	195	0	0	0									195	-0.450867	-0.000450867		195	-0.118927	-0.000118927		195	0.239319	0.000239319		195	-0.0391846	-3.91846e-05		195	-0.0955505	-9.55505e-05		195	-0.01651	-1.651e-05		195	0.0762329	7.62329e-05		195	0.1763	0.0001763		195	-0.118469	-0.000118469	0.000118469
196	0	196	0	0	0									196	-0.718994	-0.000718994		196	0.00012207	1.2207e-07		196	0.139221	0.000139221		196	-0.045166	-4.5166e-05		196	0.00952148	9.52148e-06		196	0.0998535	9.98535e-05		196	0.0998535	9.98535e-05		196	0.115723	0.000115723		196	-0.00921631	-9.21631e-06	9.21631e-06
197	0	197	0	0	0									197	-0.889038	-0.000889038		197	0.135925	0.000135925		197	0.146362	0.000146362		197	-0.00842285	-8.42285e-06		197	0.0623779	6.23779e-05		197	0.148132	0.000148132		197	0.0136719	1.36719e-05		197	-0.0366211	-3.66211e-05		197	0.120544	0.000120544	0.000120544
198	0	198	0	0	0									198	-0.893005	-0.000893005		198	0.224304	0.000224304		198	0.224915	0.000224915		198	0.0657349	6.57349e-05		198	0.0213623	2.13623e-05		198	0.136536	0.000136536		198	-0.0869751	-8.69751e-05		198	-0.134155	-0.000134155		198	0.20343	0.00020343	0.00020343
199	0	199	0	0	0									199	-0.752686	-0.000752686		199	0.259216	0.000259216		199	0.257019	0.000257019		199	0.104126	0.000104126		199	-0.00811768	-8.11768e-06		199	0.059082	5.9082e-05		199	-0.0994263	-9.94263e-05		199	-0.0740967	-7.40967e-05		199	0.229065	0.000229065	0.000229065
200	0	200	0	0	0									200	-0.576294	-0.000576294		200	0.263123	0.000263123		200	0.240112	0.000240112		200	0.149658	0.000149658		200	0.0397339	3.97339e-05		200	-0.0348511	-3.48511e-05		200	-0.0881348	-8.81348e-05		200	0.0444946	4.44946e-05		200	0.164795	0.000164795	0.000164795
201	0	201	0	0	0									201	-0.408264	-0.000408264		201	0.242859	0.000242859		201	0.113586	0.000113586		201	0.220215	0.000220215		201	0.0830688	8.30688e-05		201	-0.0514526	-5.14526e-05		201	-0.0731201	-7.31201e-05		201	0.0863647	8.63647e-05		201	-0.0251465	-2.51465e-05	2.51465e-05
202	0	202	0	0	0									202	-0.181702	-0.000181702		202	0.242981	0.000242981		202	-0.086853	-8.6853e-05		202	0.268616	0.000268616		202	0.0650024	6.50024e-05		202	-0.00811768	-8.11768e-06		202	-0.041626	-4.1626e-05		202	-0.0141602	-1.41602e-05		202	-0.232971	-0.000232971	0.000232971
203	0	203	0	0	0									203	0.0285034	2.85034e-05		203	0.228394	0.000228394		203	-0.216736	-0.000216736		203	0.254822	0.000254822		203	0.0457153	4.57153e-05		203	0.0264282	2.64282e-05		203	-0.0264893	-2.64893e-05		203	-0.168701	-0.000168701		203	-0.270203	-0.000270203	0.000270203
204	0	204	0	0	0									204	0.150574	0.000150574		204	0.166077	0.000166077		204	-0.280518	-0.000280518		204	0.190674	0.000190674		204	0.0827026	8.27026e-05		204	0.0158081	1.58081e-05		204	-0.00244141	-2.44141e-06		204	-0.267456	-0.000267456		204	-0.12854	-0.00012854	0.00012854
205	0	205	0	0	0									205	0.230042	0.000230042		205	0.15918	0.00015918		205	-0.348022	-0.000348022		205	0.10083	0.00010083		205	0.143127	0.000143127		205	-0.0128174	-1.28174e-05		205	0.0545044	5.45044e-05		205	-0.276978	-0.000276978		205	-0.0149536	-1.49536e-05	1.49536e-05
206	0	206	0	0	0									206	0.261169	0.000261169		206	0.186218	0.000186218		206	-0.439514	-0.000439514		206	0.000183105	1.83105e-07		206	0.129089	0.000129089		206	-0.00738525	-7.38525e-06		206	0.113647	0.000113647		206	-0.187683	-0.000187683		206	0.0369873	3.69873e-05	3.69873e-05
207	0	207	0	0	0									207	0.270752	0.000270752		207	0.164612	0.000164612		207	-0.552612	-0.000552612		207	-0.0922852	-9.22852e-05		207	0.0441284	4.41284e-05		207	0.0106812	1.06812e-05		207	0.111206	0.000111206		207	-0.0291748	-2.91748e-05		207	0.117065	0.000117065	0.000117065
208	0	208	0	0	0									208	0.288269	0.000288269		208	0.161438	0.000161438		208	-0.614746	-0.000614746		208	-0.174377	-0.000174377		208	0.0221558	2.21558e-05		208	0.0189209	1.89209e-05		208	0.0360107	3.60107e-05		208	0.12738	0.00012738		208	0.128967	0.000128967	0.000128967
209	0	209	0	0	0									209	0.268921	0.000268921		209	0.186401	0.000186401		209	-0.549133	-0.000549133		209	-0.207642	-0.000207642		209	0.0546265	5.46265e-05		209	0.0760498	7.60498e-05		209	0.0088501	8.8501e-06		209	0.203796	0.000203796		209	0.071228	7.1228e-05	7.1228e-05
210	0	210	0	0	0									210	0.230286	0.000230286		210	0.178345	0.000178345		210	-0.44928	-0.00044928		210	-0.149841	-0.000149841		210	0.0212402	2.12402e-05		210	0.113159	0.000113159		210	0.0569458	5.69458e-05		210	0.163086	0.000163086		210	-0.0147095	-1.47095e-05	1.47095e-05
211	0	211	0	0	0									211	0.163147	0.000163147		211	0.167725	0.000167725		211	-0.374573	-0.000374573		211	-0.0665894	-6.65894e-05		211	-0.0483398	-4.83398e-05		211	0.0281982	2.81982e-05		211	0.0515747	5.15747e-05		211	0.0672607	6.72607e-05		211	-0.0484619	-4.84619e-05	4.84619e-05
212	0	212	0	0	0									212	0.0645142	6.45142e-05		212	0.187439	0.000187439		212	-0.27417	-0.00027417		212	-0.0167236	-1.67236e-05		212	-0.0639648	-6.39648e-05		212	-0.0691528	-6.91528e-05		212	0.0455933	4.55933e-05		212	0.022644	2.2644e-05		212	0.0515747	5.15747e-05	5.15747e-05
213	0	213	0	0	0									213	-0.0479736	-4.79736e-05		213	0.200439	0.000200439		213	-0.155457	-0.000155457		213	-0.0118408	-1.18408e-05		213	-0.0389404	-3.89404e-05		213	-0.0568848	-5.68848e-05		213	0.0720215	7.20215e-05		213	0.0548706	5.48706e-05		213	0.131226	0.000131226	0.000131226
214	0	214	0	0	0									214	-0.180847	-0.000180847		214	0.161438	0.000161438		214	0.0445557	4.45557e-05		214	-0.0641479	-6.41479e-05		214	-0.0360718	-3.60718e-05		214	0.0390015	3.90015e-05		214	0.048645	4.8645e-05		214	0.110291	0.000110291		214	0.169495	0.000169495	0.000169495
215	0	215	0	0	0									215	-0.190613	-0.000190613		215	0.045166	4.5166e-05		215	0.292847	0.000292847		215	-0.101074	-0.000101074		215	-0.0524902	-5.24902e-05		215	0.046936	4.6936e-05		215	0.00531006	5.31006e-06		215	0.120178	0.000120178		215	0.186768	0.000186768	0.000186768
216	0	216	0	0	0									216	-0.118225	-0.000118225		216	-0.148254	-0.000148254		216	0.431213	0.000431213		216	-0.0239868	-2.39868e-05		216	-0.0276489	-2.76489e-05		216	-0.0919189	-9.19189e-05		216	-0.114685	-0.000114685		216	0.0680542	6.80542e-05		216	0.0656128	6.56128e-05	6.56128e-05
217	0	217	0	0	0									217	-0.0728149	-7.28149e-05		217	-0.356384	-0.000356384		217	0.525208	0.000525208		217	0.140137	0.000140137		217	-0.00402832	-4.02832e-06		217	-0.196472	-0.000196472		217	-0.205627	-0.000205627		217	0.0163574	1.63574e-05		217	-0.0634766	-6.34766e-05	6.34766e-05
218	0	218	0	0	0									218	0.0556641	5.56641e-05		218	-0.502625	-0.000502625		218	0.571045	0.000571045		218	0.226929	0.000226929		218	-0.0662231	-6.62231e-05		218	-0.170044	-0.000170044		218	-0.115417	-0.000115417		218	0.0164795	1.64795e-05		218	-0.0475464	-4.75464e-05	4.75464e-05
219	0	219	0	0	0									219	0.227234	0.000227234		219	-0.626709	-0.000626709		219	0.519409	0.000519409		219	0.191528	0.000191528		219	-0.116882	-0.000116882		219	-0.0513306	-5.13306e-05		219	0.0281372	2.81372e-05		219	0.00604248	6.04248e-06		219	-0.0343018	-3.43018e-05	3.43018e-05
220	0	220	0	0	0									220	0.356628	0.000356628		220	-0.760925	-0.000760925		220	0.47876	0.00047876		220	0.136414	0.000136414		220	-0.0765991	-7.65991e-05		220	0.0905151	9.05151e-05		220	0.120056	0.000120056		220	-0.0357666	-3.57666e-05		220	-0.0812988	-8.12988e-05	8.12988e-05
221	0	221	0	0	0									221	0.467773	0.000467773		221	-0.791748	-0.000791748		221	0.357971	0.000357971		221	0.129822	0.000129822		221	0.000366211	3.66211e-07		221	0.183105	0.000183105		221	0.0772095	7.72095e-05		221	-0.0641479	-6.41479e-05		221	-0.0374756	-3.74756e-05	3.74756e-05
222	0	222	0	0	0									222	0.572876	0.000572876		222	-0.6828	-0.0006828		222	0.147461	0.000147461		222	0.116638	0.000116638		222	0.0812378	8.12378e-05		222	0.194763	0.000194763		222	-0.0221558	-2.21558e-05		222	-0.109497	-0.000109497		222	0.0562744	5.62744e-05	5.62744e-05
223	0	223	0	0	0									223	0.586975	0.000586975		223	-0.525757	-0.000525757		223	0.072937	7.2937e-05		223	0.00964355	9.64355e-06		223	0.141113	0.000141113		223	0.0646362	6.46362e-05		223	-0.067688	-6.7688e-05		223	-0.165771	-0.000165771		223	0.117798	0.000117798	0.000117798
224	0	224	0	0	0									224	0.512756	0.000512756		224	-0.322144	-0.000322144		224	0.158875	0.000158875		224	-0.11261	-0.00011261		224	0.144409	0.000144409		224	-0.154785	-0.000154785		224	-0.0698853	-6.98853e-05		224	-0.181335	-0.000181335		224	0.194519	0.000194519	0.000194519
225	0	225	0	0	0									225	0.436157	0.000436157		225	-0.0986938	-9.86938e-05		225	0.189209	0.000189209		225	-0.141113	-0.000141113		225	0.0778198	7.78198e-05		225	-0.209045	-0.000209045		225	6.10352e-05	6.10352e-08		225	-0.115845	-0.000115845		225	0.169983	0.000169983	0.000169983
226	0	226	0	0	0									226	0.270447	0.000270447		226	0.0324707	3.24707e-05		226	0.0661011	6.61011e-05		226	-0.103821	-0.000103821		226	-0.0078125	-7.8125e-06		226	-0.0161133	-1.61133e-05		226	0.0697632	6.97632e-05		226	0.0313721	3.13721e-05		226	0.0247192	2.47192e-05	2.47192e-05
227	0	227	0	0	0									227	0.0357056	3.57056e-05		227	0.144897	0.000144897		227	-0.120483	-0.000120483		227	-0.131775	-0.000131775		227	-0.0149536	-1.49536e-05		227	0.196594	0.000196594		227	0.0593262	5.93262e-05		227	0.159668	0.000159668		227	-0.122803	-0.000122803	0.000122803
228	0	228	0	0	0									228	-0.141663	-0.000141663		228	0.347046	0.000347046		228	-0.309998	-0.000309998		228	-0.248352	-0.000248352		228	0.00762939	7.62939e-06		228	0.232239	0.000232239		228	0.0131836	1.31836e-05		228	0.170837	0.000170837		228	-0.241272	-0.000241272	0.000241272
229	0	229	0	0	0									229	-0.263123	-0.000263123		229	0.518738	0.000518738		229	-0.435791	-0.000435791		229	-0.319458	-0.000319458		229	-0.00665283	-6.65283e-06		229	0.0698242	6.98242e-05		229	-0.00665283	-6.65283e-06		229	0.113281	0.000113281		229	-0.217651	-0.000217651	0.000217651
230	0	230	0	0	0									230	-0.38562	-0.00038562		230	0.548462	0.000548462		230	-0.517151	-0.000517151		230	-0.256104	-0.000256104		230	-0.0361328	-3.61328e-05		230	-0.152649	-0.000152649		230	-0.0185547	-1.85547e-05		230	0.0469971	4.69971e-05		230	-0.0764771	-7.64771e-05	7.64771e-05
231	0	231	0	0	0									231	-0.489868	-0.000489868		231	0.480103	0.000480103		231	-0.505798	-0.000505798		231	-0.102234	-0.000102234		231	-0.0693359	-6.93359e-05		231	-0.205811	-0.000205811		231	-0.0726929	-7.26929e-05		231	-0.0476685	-4.76685e-05		231	0.0401611	4.01611e-05	4.01611e-05
232	0	232	0	0	0									232	-0.500366	-0.000500366		232	0.365601	0.000365601		232	-0.355713	-0.000355713		232	0.00738525	7.38525e-06		232	-0.0390015	-3.90015e-05		232	-0.0952148	-9.52148e-05		232	-0.0498657	-4.98657e-05		232	-0.0993652	-9.93652e-05		232	0.125122	0.000125122	0.000125122
233	0	233	0	0	0									233	-0.443726	-0.000443726		233	0.266418	0.000266418		233	-0.175415	-0.000175415		233	0.00341797	3.41797e-06		233	6.10352e-05	6.10352e-08		233	0.0495605	4.95605e-05		233	0.0905762	9.05762e-05		233	-0.06073	-6.073e-05		233	0.183655	0.000183655	0.000183655
234	0	234	0	0	0									234	-0.323425	-0.000323425		234	0.173157	0.000173157		234	0.0408936	4.08936e-05		234	-0.034729	-3.4729e-05		234	-0.00396729	-3.96729e-06		234	0.191162	0.000191162		234	0.15741	0.00015741		234	0.00268555	2.68555e-06		234	0.216858	0.000216858	0.000216858
235	0	235	0	0	0									235	-0.10907	-0.00010907		235	0.0384521	3.84521e-05		235	0.282837	0.000282837		235	0.00115967	1.15967e-06		235	0.00817871	8.17871e-06		235	0.215881	0.000215881		235	0.148499	0.000148499		235	0.034729	3.4729e-05		235	0.155273	0.000155273	0.000155273
236	0	236	0	0	0									236	0.0925293	9.25293e-05		236	-0.0932007	-9.32007e-05		236	0.435059	0.000435059		236	0.111267	0.000111267		236	0.0302734	3.02734e-05		236	0.0923462	9.23462e-05		236	0.137512	0.000137512		236	0.0195923	1.95923e-05		236	0.00585938	5.85938e-06	5.85938e-06
237	0	237	0	0	0									237	0.200378	0.000200378		237	-0.171936	-0.000171936		237	0.437866	0.000437866		237	0.182373	0.000182373		237	0.031311	3.1311e-05		237	-0.0333252	-3.33252e-05		237	0.0977783	9.77783e-05		237	-0.0142822	-1.42822e-05		237	-0.11322	-0.00011322	0.00011322
238	0	238	0	0	0									238	0.249451	0.000249451		238	-0.150879	-0.000150879		238	0.338867	0.000338867		238	0.186523	0.000186523		238	-0.000488281	-4.88281e-07		238	-0.0664063	-6.64063e-05		238	0.0214844	2.14844e-05		238	-0.0251465	-2.51465e-05		238	-0.179504	-0.000179504	0.000179504
239	0	239	0	0	0									239	0.156921	0.000156921		239	-0.0617065	-6.17065e-05		239	0.214233	0.000214233		239	0.170349	0.000170349		239	-0.0322266	-3.22266e-05		239	-0.0438232	-4.38232e-05		239	-0.0709839	-7.09839e-05		239	0.00134277	1.34277e-06		239	-0.144592	-0.000144592	0.000144592
240	0	240	0	0	0									240	-0.0432129	-4.32129e-05		240	0.0088501	8.8501e-06		240	0.0618896	6.18896e-05		240	0.12146	0.00012146		240	-0.0435181	-4.35181e-05		240	-0.0596924	-5.96924e-05		240	-0.174744	-0.000174744		240	0.0461426	4.61426e-05		240	-0.00695801	-6.95801e-06	6.95801e-06
241	0	241	0	0	0									241	-0.136841	-0.000136841		241	0.0545654	5.45654e-05		241	-0.154297	-0.000154297		241	0.112183	0.000112183		241	-0.0491943	-4.91943e-05		241	-0.0929565	-9.29565e-05		241	-0.174438	-0.000174438		241	0.0687256	6.87256e-05		241	0.10144	0.00010144	0.00010144
242	0	242	0	0	0									242	-0.131592	-0.000131592		242	0.0314941	3.14941e-05		242	-0.318176	-0.000318176		242	0.179688	0.000179688		242	-0.0395508	-3.95508e-05		242	-0.0872803	-8.72803e-05		242	0.0288086	2.88086e-05		242	0.0570068	5.70068e-05		242	0.103455	0.000103455	0.000103455
243	0	243	0	0	0									243	-0.0516968	-5.16968e-05		243	-0.0163574	-1.63574e-05		243	-0.283386	-0.000283386		243	0.216492	0.000216492		243	-0.00402832	-4.02832e-06		243	-0.134399	-0.000134399		243	0.151245	0.000151245		243	0.00805664	8.05664e-06		243	0.046875	4.6875e-05	4.6875e-05
244	0	244	0	0	0									244	0.123169	0.000123169		244	0.0231934	2.31934e-05		244	-0.128479	-0.000128479		244	0.137634	0.000137634		244	0.0391846	3.91846e-05		244	-0.173767	-0.000173767		244	0.0457764	4.57764e-05		244	-0.0438843	-4.38843e-05		244	0.00518799	5.18799e-06	5.18799e-06
245	0	245	0	0	0									245	0.276917	0.000276917		245	0.0523682	5.23682e-05		245	-0.00622559	-6.22559e-06		245	-0.0467529	-4.67529e-05		245	0.0657349	6.57349e-05		245	-0.0605469	-6.05469e-05		245	-0.113525	-0.000113525		245	-0.0442505	-4.42505e-05		245	0.0358887	3.58887e-05	3.58887e-05
246	0	246	0	0	0									246	0.304016	0.000304016		246	0.0231934	2.31934e-05		246	0.0228271	2.28271e-05		246	-0.223999	-0.000223999		246	0.0687866	6.87866e-05		246	0.0407715	4.07715e-05		246	-0.221008	-0.000221008		246	-0.02948	-2.948e-05		246	0.135193	0.000135193	0.000135193
247	0	247	0	0	0									247	0.215759	0.000215759		247	-0.00695801	-6.95801e-06		247	-0.10437	-0.00010437		247	-0.287354	-0.000287354		247	0.0446167	4.46167e-05		247	0.0323486	3.23486e-05		247	-0.206726	-0.000206726		247	-0.0148926	-1.48926e-05		247	0.159973	0.000159973	0.000159973
248	0	248	0	0	0									248	0.0662842	6.62842e-05		248	-0.026123	-2.6123e-05		248	-0.256409	-0.000256409		248	-0.226135	-0.000226135		248	-0.0123901	-1.23901e-05		248	0.0143433	1.43433e-05		248	-0.0837402	-8.37402e-05		248	0.00396729	3.96729e-06		248	0.071106	7.1106e-05	7.1106e-05
249	0	249	0	0	0									249	-0.126648	-0.000126648		249	-0.0490112	-4.90112e-05		249	-0.252014	-0.000252014		249	-0.11676	-0.00011676		249	-0.0386353	-3.86353e-05		249	-0.0158081	-1.58081e-05		249	0.0285645	2.85645e-05		249	0.00384521	3.84521e-06		249	0.0222168	2.22168e-05	2.22168e-05
250	0	250	0	0	0									250	-0.2901	-0.0002901		250	-0.130188	-0.000130188		250	-0.190125	-0.000190125		250	-0.0162354	-1.62354e-05		250	-0.0181274	-1.81274e-05		250	-0.0222778	-2.22778e-05		250	0.062561	6.2561e-05		250	-0.00488281	-4.88281e-06		250	-0.00939941	-9.39941e-06	9.39941e-06
251	0	251	0	0	0									251	-0.328796	-0.000328796		251	-0.199402	-0.000199402		251	-0.133911	-0.000133911		251	0.0316772	3.16772e-05		251	-0.0318604	-3.18604e-05		251	0.0551147	5.51147e-05		251	0.0613403	6.13403e-05		251	-0.000610352	-6.10352e-07		251	-0.124146	-0.000124146	0.000124146
252	0	252	0	0	0									252	-0.211853	-0.000211853		252	-0.141968	-0.000141968		252	-0.00390625	-3.90625e-06		252	-0.0241089	-2.41089e-05		252	-0.0992432	-9.92432e-05		252	0.162109	0.000162109		252	0.0475464	4.75464e-05		252	0.00830078	8.30078e-06		252	-0.207764	-0.000207764	0.000207764
253	0	253	0	0	0									253	0.0524902	5.24902e-05		253	-0.0565796	-5.65796e-05		253	0.211853	0.000211853		253	-0.131348	-0.000131348		253	-0.136841	-0.000136841		253	0.116333	0.000116333		253	0.0384521	3.84521e-05		253	-0.0478516	-4.78516e-05		253	-0.165649	-0.000165649	0.000165649
254	0	254	0	0	0									254	0.360474	0.000360474		254	-0.0145874	-1.45874e-05		254	0.474548	0.000474548		254	-0.193848	-0.000193848		254	-0.0604248	-6.04248e-05		254	-0.0879517	-8.79517e-05		254	0.0371094	3.71094e-05		254	-0.132874	-0.000132874		254	-0.0936279	-9.36279e-05	9.36279e-05
255	0	255	0	0	0									255	0.629517	0.000629517		255	0.0354614	3.54614e-05		255	0.734436	0.000734436		255	-0.176819	-0.000176819		255	0.0230103	2.30103e-05		255	-0.17157	-0.00017157		255	0.00128174	1.28174e-06		255	-0.143433	-0.000143433		255	-0.0783691	-7.83691e-05	7.83691e-05
256	0	256	0	0	0									256	0.773376	0.000773376		256	0.081604	8.1604e-05		256	0.819214	0.000819214		256	-0.12854	-0.00012854		256	-0.0248413	-2.48413e-05		256	-0.113464	-0.000113464		256	-0.0408936	-4.08936e-05		256	-0.13855	-0.00013855		256	-0.085022	-8.5022e-05	8.5022e-05
257	0	257	0	0	0									257	0.676208	0.000676208		257	0.106934	0.000106934		257	0.657166	0.000657166		257	-0.0631714	-6.31714e-05		257	-0.124512	-0.000124512		257	-0.0775146	-7.75146e-05		257	-0.0651245	-6.51245e-05		257	-0.0899658	-8.99658e-05		257	-0.106689	-0.000106689	0.000106689
258	0	258	0	0	0									258	0.329712	0.000329712		258	0.148193	0.000148193		258	0.303833	0.000303833		258	0.0407715	4.07715e-05		258	-0.138245	-0.000138245		258	-0.0744629	-7.44629e-05		258	-0.0993042	-9.93042e-05		258	-0.0291138	-2.91138e-05		258	-0.151978	-0.000151978	0.000151978
259	0	259	0	0	0									259	-0.172852	-0.000172852		259	0.183716	0.000183716		259	-0.176697	-0.000176697		259	0.107483	0.000107483		259	-0.0722656	-7.22656e-05		259	-0.0545044	-5.45044e-05		259	-0.112244	-0.000112244		259	-0.0542603	-5.42603e-05		259	-0.146362	-0.000146362	0.000146362
260	0	260	0	0	0									260	-0.64032	-0.00064032		260	0.189819	0.000189819		260	-0.629822	-0.000629822		260	0.0931396	9.31396e-05		260	-0.0148926	-1.48926e-05		260	-0.00720215	-7.20215e-06		260	-0.0466919	-4.66919e-05		260	-0.0409546	-4.09546e-05		260	-0.0531616	-5.31616e-05	5.31616e-05
261	0	261	0	0	0									261	-0.994873	-0.000994873		261	0.189087	0.000189087		261	-0.968628	-0.000968628		261	0.0380859	3.80859e-05		261	0.0127563	1.27563e-05		261	0.0352173	3.52173e-05		261	0.0194092	1.94092e-05		261	0.0126953	1.26953e-05		261	0.088623	8.8623e-05	8.8623e-05
262	0	262	0	0	0									262	-1.22046	-0.00122046		262	0.15448	0.00015448		262	-1.1062	-0.0011062		262	0.00280762	2.80762e-06		262	0.0748901	7.48901e-05		262	0.0718994	7.18994e-05		262	0.0414429	4.14429e-05		262	0.0547485	5.47485e-05		262	0.235413	0.000235413	0.000235413
263	0	263	0	0	0									263	-1.24481	-0.00124481		263	0.103088	0.000103088		263	-0.963562	-0.000963562		263	0.0134888	1.34888e-05		263	0.147827	0.000147827		263	0.116211	0.000116211		263	0.0596313	5.96313e-05		263	0.0960693	9.60693e-05		263	0.36792	0.00036792	0.00036792
264	0	264	0	0	0									264	-1.22168	-0.00122168		264	0.0674438	6.74438e-05		264	-0.640564	-0.000640564		264	0.0148926	1.48926e-05		264	0.10614	0.00010614		264	0.11731	0.00011731		264	0.0494385	4.94385e-05		264	0.131592	0.000131592		264	0.450867	0.000450867	0.000450867
265	0	265	0	0	0									265	-1.39337	-0.00139337		265	0.043457	4.3457e-05		265	-0.317078	-0.000317078		265	-0.00799561	-7.99561e-06		265	-0.0324097	-3.24097e-05		265	0.0629272	6.29272e-05		265	0.0155029	1.55029e-05		265	0.172546	0.000172546		265	0.356873	0.000356873	0.000356873
266	0	266	0	0	0									266	-1.78235	-0.00178235		266	0.0394287	3.94287e-05		266	-0.0359497	-3.59497e-05		266	-0.0211792	-2.11792e-05		266	-0.126465	-0.000126465		266	0.0507813	5.07813e-05		266	-0.0217896	-2.17896e-05		266	0.142456	0.000142456		266	0.0641479	6.41479e-05	6.41479e-05
267	0	267	0	0	0									267	-2.38757	-0.00238757		267	0.052063	5.2063e-05		267	0.182617	0.000182617		267	-0.000305176	-3.05176e-07		267	-0.116455	-0.000116455		267	0.126953	0.000126953		267	-0.0651855	-6.51855e-05		267	-0.00567627	-5.67627e-06		267	-0.182617	-0.000182617	0.000182617
268	0	268	0	0	0									268	-3.16211	-0.00316211		268	0.0241089	2.41089e-05		268	0.227844	0.000227844		268	0.106812	0.000106812		268	-0.0281372	-2.81372e-05		268	0.143066	0.000143066		268	-0.0822754	-8.22754e-05		268	-0.124634	-0.000124634		268	-0.192932	-0.000192932	0.000192932
269	0	269	0	0	0									269	-3.87653	-0.00387653		269	-0.0245361	-2.45361e-05		269	0.153381	0.000153381		269	0.248779	0.000248779		269	0.0803833	8.03833e-05		269	0.00109863	1.09863e-06		269	-0.0844727	-8.44727e-05		269	-0.104065	-0.000104065		269	-0.152527	-0.000152527	0.000152527
270	0	270	0	0	0									270	-4.35376	-0.00435376		270	-0.00756836	-7.56836e-06		270	0.100891	0.000100891		270	0.293152	0.000293152		270	0.122314	0.000122314		270	-0.183044	-0.000183044		270	-0.0665283	-6.65283e-05		270	-0.0601196	-6.01196e-05		270	-0.237061	-0.000237061	0.000237061
271	0	271	0	0	0									271	-4.47198	-0.00447198		271	-0.0127563	-1.27563e-05		271	0.120728	0.000120728		271	0.255798	0.000255798		271	0.0587158	5.87158e-05		271	-0.264648	-0.000264648		271	-0.00152588	-1.52588e-06		271	-0.0686035	-6.86035e-05		271	-0.252869	-0.000252869	0.000252869
272	0	272	0	0	0									272	-4.04028	-0.00404028		272	-0.0927734	-9.27734e-05		272	0.252869	0.000252869		272	0.191345	0.000191345		272	-0.0808105	-8.08105e-05		272	-0.212219	-0.000212219		272	0.0654907	6.54907e-05		272	-0.0692139	-6.92139e-05		272	-0.153687	-0.000153687	0.000153687
273	0	273	0	0	0									273	-3.0329	-0.0030329		273	-0.123474	-0.000123474		273	0.548889	0.000548889		273	0.122742	0.000122742		273	-0.199097	-0.000199097		273	-0.158691	-0.000158691		273	0.147156	0.000147156		273	-0.0531006	-5.31006e-05		273	-0.0563354	-5.63354e-05	5.63354e-05
274	0	274	0	0	0									274	-1.64465	-0.00164465		274	-0.130432	-0.000130432		274	0.922852	0.000922852		274	0.0852051	8.52051e-05		274	-0.198975	-0.000198975		274	-0.156372	-0.000156372		274	0.180603	0.000180603		274	-0.0613403	-6.13403e-05		274	0.0215454	2.15454e-05	2.15454e-05
275	0	275	0	0	0									275	-0.0870972	-8.70972e-05		275	-0.177979	-0.000177979		275	1.1745	0.0011745		275	0.0375366	3.75366e-05		275	-0.0993652	-9.93652e-05		275	-0.115417	-0.000115417		275	0.137573	0.000137573		275	-0.0701904	-7.01904e-05		275	0.0186157	1.86157e-05	1.86157e-05
276	0	276	0	0	0									276	1.44763	0.00144763		276	-0.20813	-0.00020813		276	1.19495	0.00119495		276	-0.0843506	-8.43506e-05		276	0.00274658	2.74658e-06		276	-0.00146484	-1.46484e-06		276	0.112183	0.000112183		276	-0.0371704	-3.71704e-05		276	-0.0438843	-4.38843e-05	4.38843e-05
277	0	277	0	0	0									277	2.76697	0.00276697		277	-0.221802	-0.000221802		277	0.896484	0.000896484		277	-0.225159	-0.000225159		277	0.0599976	5.99976e-05		277	0.131287	0.000131287		277	0.129761	0.000129761		277	0.038269	3.8269e-05		277	-0.0861816	-8.61816e-05	8.61816e-05
278	0	278	0	0	0									278	3.77277	0.00377277		278	-0.229431	-0.000229431		278	0.259155	0.000259155		278	-0.314941	-0.000314941		278	0.128662	0.000128662		278	0.162231	0.000162231		278	0.151611	0.000151611		278	0.126831	0.000126831		278	-0.0203857	-2.03857e-05	2.03857e-05
279	0	279	0	0	0									279	4.51331	0.00451331		279	-0.238892	-0.000238892		279	-0.485046	-0.000485046		279	-0.327942	-0.000327942		279	0.206238	0.000206238		279	0.0843506	8.43506e-05		279	0.0983887	9.83887e-05		279	0.180908	0.000180908		279	0.190369	0.000190369	0.000190369
280	0	280	0	0	0									280	5.10065	0.00510065		280	-0.278564	-0.000278564		280	-1.05249	-0.00105249		280	-0.286499	-0.000286499		280	0.148621	0.000148621		280	0.0373535	3.73535e-05		280	-0.0283203	-2.83203e-05		280	0.174011	0.000174011		280	0.351379	0.000351379	0.000351379
281	0	281	0	0	0									281	5.62976	0.00562976		281	-0.323059	-0.000323059		281	-1.33112	-0.00133112		281	-0.280396	-0.000280396		281	-0.0501099	-5.01099e-05		281	0.0353394	3.53394e-05		281	-0.14978	-0.00014978		281	0.101257	0.000101257		281	0.34668	0.00034668	0.00034668
282	0	282	0	0	0									282	6.11401	0.00611401		282	-0.264954	-0.000264954		282	-1.28888	-0.00128888		282	-0.302124	-0.000302124		282	-0.232544	-0.000232544		282	0.0284424	2.84424e-05		282	-0.241089	-0.000241089		282	0.0521851	5.21851e-05		282	0.253845	0.000253845	0.000253845
283	0	283	0	0	0									283	6.48035	0.00648035		283	-0.0991821	-9.91821e-05		283	-0.89917	-0.00089917		283	-0.334595	-0.000334595		283	-0.264038	-0.000264038		283	0.0455933	4.55933e-05		283	-0.254822	-0.000254822		283	0.0889893	8.89893e-05		283	0.112366	0.000112366	0.000112366
284	0	284	0	0	0									284	6.60602	0.00660602		284	0.0340576	3.40576e-05		284	-0.268188	-0.000268188		284	-0.343872	-0.000343872		284	-0.0916748	-9.16748e-05		284	0.072998	7.2998e-05		284	-0.154114	-0.000154114		284	0.0865479	8.65479e-05		284	-0.0587158	-5.87158e-05	5.87158e-05
285	0	285	0	0	0									285	6.35797	0.00635797		285	0.11615	0.00011615		285	0.334961	0.000334961		285	-0.219727	-0.000219727		285	0.175781	0.000175781		285	0.0504761	5.04761e-05		285	-0.086853	-8.6853e-05		285	0.015564	1.5564e-05		285	-0.289185	-0.000289185	0.000289185
286	0	286	0	0	0									286	5.66058	0.00566058		286	0.211609	0.000211609		286	0.656616	0.000656616		286	0.015625	1.5625e-05		286	0.356445	0.000356445		286	0.00390625	3.90625e-06		286	-0.158569	-0.000158569		286	-0.0422974	-4.22974e-05		286	-0.548767	-0.000548767	0.000548767
287	0	287	0	0	0									287	4.57483	0.00457483		287	0.241821	0.000241821		287	0.646667	0.000646667		287	0.170715	0.000170715		287	0.342163	0.000342163		287	-0.0504761	-5.04761e-05		287	-0.232544	-0.000232544		287	-0.112488	-0.000112488		287	-0.663574	-0.000663574	0.000663574
288	0	288	0	0	0									288	3.25079	0.00325079		288	0.140381	0.000140381		288	0.465759	0.000465759		288	0.19165	0.00019165		288	0.140808	0.000140808		288	-0.165344	-0.000165344		288	-0.155457	-0.000155457		288	-0.176208	-0.000176208		288	-0.480042	-0.000480042	0.000480042
289	0	289	0	0	0									289	1.89417	0.00189417		289	0.0327148	3.27148e-05		289	0.164734	0.000164734		289	0.18927	0.00018927		289	-0.157776	-0.000157776		289	-0.275696	-0.000275696		289	-0.0650635	-6.50635e-05		289	-0.138428	-0.000138428		289	-0.168945	-0.000168945	0.000168945
290	0	290	0	0	0									290	0.683411	0.000683411		290	0.0163574	1.63574e-05		290	-0.214539	-0.000214539		290	0.167664	0.000167664		290	-0.410217	-0.000410217		290	-0.286438	-0.000286438		290	-0.0912476	-9.12476e-05		290	-0.104065	-0.000104065		290	0.0343628	3.43628e-05	3.43628e-05
291	0	291	0	0	0									291	-0.26178	-0.00026178		291	0.031189	3.1189e-05		291	-0.328735	-0.000328735		291	0.172302	0.000172302		291	-0.485596	-0.000485596		291	-0.186768	-0.000186768		291	-0.134277	-0.000134277		291	-0.129517	-0.000129517		291	0.183105	0.000183105	0.000183105
292	0	292	0	0	0									292	-0.882996	-0.000882996		292	0.0526123	5.26123e-05		292	-0.0985107	-9.85107e-05		292	0.268433	0.000268433		292	-0.31073	-0.00031073		292	-0.0237427	-2.37427e-05		292	-0.0825195	-8.25195e-05		292	-0.0852051	-8.52051e-05		292	0.285461	0.000285461	0.000285461
293	0	293	0	0	0									293	-1.16663	-0.00116663		293	0.170166	0.000170166		293	0.215637	0.000215637		293	0.384033	0.000384033		293	0.069519	6.9519e-05		293	0.0872192	8.72192e-05		293	0.123779	0.000123779		293	-0.0361938	-3.61938e-05		293	0.295654	0.000295654	0.000295654
294	0	294	0	0	0									294	-1.11749	-0.00111749		294	0.312134	0.000312134		294	0.509399	0.000509399		294	0.455688	0.000455688		294	0.487305	0.000487305		294	0.079895	7.9895e-05		294	0.345825	0.000345825		294	-0.0567017	-5.67017e-05		294	0.289612	0.000289612	0.000289612
295	0	295	0	0	0									295	-0.826904	-0.000826904		295	0.345581	0.000345581		295	0.757202	0.000757202		295	0.461426	0.000461426		295	0.710571	0.000710571		295	0.0313721	3.13721e-05		295	0.338928	0.000338928		295	-0.0741577	-7.41577e-05		295	0.324097	0.000324097	0.000324097
296	0	296	0	0	0									296	-0.369446	-0.000369446		296	0.385681	0.000385681		296	0.795105	0.000795105		296	0.378662	0.000378662		296	0.581909	0.000581909		296	0.0215454	2.15454e-05		296	0.127808	0.000127808		296	-0.0186157	-1.86157e-05		296	0.365051	0.000365051	0.000365051
297	0	297	0	0	0									297	0.107178	0.000107178		297	0.453674	0.000453674		297	0.478027	0.000478027		297	0.23645	0.00023645		297	0.231567	0.000231567		297	0.0456543	4.56543e-05		297	-0.0496826	-4.96826e-05		297	0.112488	0.000112488		297	0.335754	0.000335754	0.000335754
298	0	298	0	0	0									298	0.370422	0.000370422		298	0.408142	0.000408142		298	-0.0374756	-3.74756e-05		298	0.0904541	9.04541e-05		298	-0.125122	-0.000125122		298	0.0375366	3.75366e-05		298	-0.13324	-0.00013324		298	0.234863	0.000234863		298	0.138611	0.000138611	0.000138611
299	0	299	0	0	0									299	0.289368	0.000289368		299	0.314453	0.000314453		299	-0.586487	-0.000586487		299	-0.0488892	-4.88892e-05		299	-0.384338	-0.000384338		299	-0.0183105	-1.83105e-05		299	-0.133423	-0.000133423		299	0.283508	0.000283508		299	-0.0662842	-6.62842e-05	6.62842e-05
300	0	300	0	0	0									300	-0.132813	-0.000132813		300	0.214478	0.000214478		300	-1.07581	-0.00107581		300	-0.149536	-0.000149536		300	-0.456055	-0.000456055		300	0.00640869	6.40869e-06		300	-0.0513306	-5.13306e-05		300	0.276428	0.000276428		300	-0.0896606	-8.96606e-05	8.96606e-05
301	0	301	0	0	0									301	-0.715271	-0.000715271		301	0.0759277	7.59277e-05		301	-1.22064	-0.00122064		301	-0.190857	-0.000190857		301	-0.314026	-0.000314026		301	0.165161	0.000165161		301	0.0395508	3.95508e-05		301	0.26062	0.00026062		301	-0.108948	-0.000108948	0.000108948
302	0	302	0	0	0									302	-1.26038	-0.00126038		302	-0.0493774	-4.93774e-05		302	-0.937012	-0.000937012		302	-0.211182	-0.000211182		302	-0.0338745	-3.38745e-05		302	0.322632	0.000322632		302	0.106995	0.000106995		302	0.186035	0.000186035		302	-0.15802	-0.00015802	0.00015802
303	0	303	0	0	0									303	-1.65717	-0.00165717		303	-0.181824	-0.000181824		303	-0.451233	-0.000451233		303	-0.205444	-0.000205444		303	0.247253	0.000247253		303	0.393921	0.000393921		303	0.134521	0.000134521		303	0.00683594	6.83594e-06		303	-0.168884	-0.000168884	0.000168884
304	0	304	0	0	0									304	-1.89917	-0.00189917		304	-0.324951	-0.000324951		304	0.0620117	6.20117e-05		304	-0.170593	-0.000170593		304	0.395264	0.000395264		304	0.402527	0.000402527		304	0.126221	0.000126221		304	-0.159607	-0.000159607		304	-0.273438	-0.000273438	0.000273438
305	0	305	0	0	0									305	-2.20459	-0.00220459		305	-0.401062	-0.000401062		305	0.493347	0.000493347		305	-0.150208	-0.000150208		305	0.394043	0.000394043		305	0.296326	0.000296326		305	0.0460205	4.60205e-05		305	-0.23584	-0.00023584		305	-0.42865	-0.00042865	0.00042865
306	0	306	0	0	0									306	-2.83612	-0.00283612		306	-0.38269	-0.00038269		306	0.760437	0.000760437		306	-0.166565	-0.000166565		306	0.30249	0.00030249		306	0.0690918	6.90918e-05		306	-0.0822754	-8.22754e-05		306	-0.243164	-0.000243164		306	-0.412354	-0.000412354	0.000412354
307	0	307	0	0	0									307	-3.89075	-0.00389075		307	-0.31897	-0.00031897		307	0.793701	0.000793701		307	-0.172607	-0.000172607		307	0.143799	0.000143799		307	-0.122864	-0.000122864		307	-0.104431	-0.000104431		307	-0.192322	-0.000192322		307	-0.175049	-0.000175049	0.000175049
308	0	308	0	0	0									308	-5.27069	-0.00527069		308	-0.241821	-0.000241821		308	0.632202	0.000632202		308	-0.11853	-0.00011853		308	-0.0861206	-8.61206e-05		308	-0.187683	-0.000187683		308	-0.0386963	-3.86963e-05		308	-0.11438	-0.00011438		308	0.0614014	6.14014e-05	6.14014e-05
309	0	309	0	0	0									309	-6.60724	-0.00660724		309	-0.116089	-0.000116089		309	0.376099	0.000376099		309	-0.0542603	-5.42603e-05		309	-0.313232	-0.000313232		309	-0.181458	-0.000181458		309	-0.0300903	-3.00903e-05		309	0.0133667	1.33667e-05		309	0.0783081	7.83081e-05	7.83081e-05
310	0	310	0	0	0									310	-7.3999	-0.0073999		310	0.0371094	3.71094e-05		310	0.0595703	5.95703e-05		310	0.00274658	2.74658e-06		310	-0.43219	-0.00043219		310	-0.172729	-0.000172729		310	-0.0169067	-1.69067e-05		310	0.174438	0.000174438		310	0.0228271	2.28271e-05	2.28271e-05
311	0	311	0	0	0									311	-7.30267	-0.00730267		311	0.190613	0.000190613		311	-0.173706	-0.000173706		311	0.0754395	7.54395e-05		311	-0.385193	-0.000385193		311	-0.11792	-0.00011792		311	-0.00695801	-6.95801e-06		311	0.178467	0.000178467		311	0.122986	0.000122986	0.000122986
312	0	312	0	0	0									312	-6.20404	-0.00620404		312	0.354736	0.000354736		312	-0.160645	-0.000160645		312	0.12915	0.00012915		312	-0.133484	-0.000133484		312	0.0333862	3.33862e-05		312	-0.0529785	-5.29785e-05		312	0.0022583	2.2583e-06		312	0.237183	0.000237183	0.000237183
313	0	313	0	0	0									313	-4.27887	-0.00427887		313	0.459778	0.000459778		313	0.0556641	5.56641e-05		313	0.172424	0.000172424		313	0.194824	0.000194824		313	0.164001	0.000164001		313	-0.00256348	-2.56348e-06		313	-0.141235	-0.000141235		313	0.240356	0.000240356	0.000240356
314	0	314	0	0	0									314	-2.05481	-0.00205481		314	0.463318	0.000463318		314	0.300781	0.000300781		314	0.199829	0.000199829		314	0.438904	0.000438904		314	0.0782471	7.82471e-05		314	0.103271	0.000103271		314	-0.14624	-0.00014624		314	0.242554	0.000242554	0.000242554
315	0	315	0	0	0									315	-0.0866089	-8.66089e-05		315	0.385193	0.000385193		315	0.466003	0.000466003		315	0.199402	0.000199402		315	0.627563	0.000627563		315	-0.144714	-0.000144714		315	0.155518	0.000155518		315	-0.101013	-0.000101013		315	0.338623	0.000338623	0.000338623
316	0	316	0	0	0									316	1.22589	0.00122589		316	0.28009	0.00028009		316	0.511658	0.000511658		316	0.219299	0.000219299		316	0.734253	0.000734253		316	-0.246704	-0.000246704		316	0.210266	0.000210266		316	-0.0761719	-7.61719e-05		316	0.427734	0.000427734	0.000427734
317	0	317	0	0	0									317	1.67944	0.00167944		317	0.145203	0.000145203		317	0.387634	0.000387634		317	0.241394	0.000241394		317	0.634338	0.000634338		317	-0.229065	-0.000229065		317	0.207153	0.000207153		317	0.0180054	1.80054e-05		317	0.380371	0.000380371	0.000380371
318	0	318	0	0	0									318	1.53235	0.00153235		318	-0.115173	-0.000115173		318	0.121643	0.000121643		318	0.24884	0.00024884		318	0.260803	0.000260803		318	-0.142456	-0.000142456		318	0.134521	0.000134521		318	0.220947	0.000220947		318	0.30304	0.00030304	0.00030304
319	0	319	0	0	0									319	1.25366	0.00125366		319	-0.411621	-0.000411621		319	-0.163452	-0.000163452		319	0.215332	0.000215332		319	-0.317017	-0.000317017		319	0.00695801	6.95801e-06		319	0.0358887	3.58887e-05		319	0.344177	0.000344177		319	0.245911	0.000245911	0.000245911
320	0	320	0	0	0									320	1.22394	0.00122394		320	-0.591797	-0.000591797		320	-0.375732	-0.000375732		320	0.108215	0.000108215		320	-0.880005	-0.000880005		320	0.121704	0.000121704		320	-0.126221	-0.000126221		320	0.270264	0.000270264		320	0.115662	0.000115662	0.000115662
321	0	321	0	0	0									321	1.68085	0.00168085		321	-0.709167	-0.000709167		321	-0.478333	-0.000478333		321	-0.00915527	-9.15527e-06		321	-1.16583	-0.00116583		321	0.161804	0.000161804		321	-0.174622	-0.000174622		321	0.150879	0.000150879		321	-0.124023	-0.000124023	0.000124023
322	0	322	0	0	0									322	2.53088	0.00253088		322	-0.774841	-0.000774841		322	-0.414978	-0.000414978		322	-0.0835571	-8.35571e-05		322	-0.971436	-0.000971436		322	0.178162	0.000178162		322	-0.0490112	-4.90112e-05		322	0.0623779	6.23779e-05		322	-0.380188	-0.000380188	0.000380188
323	0	323	0	0	0									323	3.28821	0.00328821		323	-0.722107	-0.000722107		323	-0.177856	-0.000177856		323	-0.113037	-0.000113037		323	-0.275513	-0.000275513		323	0.183533	0.000183533		323	0.0758057	7.58057e-05		323	0.0238037	2.38037e-05		323	-0.55072	-0.00055072	0.00055072
324	0	324	0	0	0									324	3.49597	0.00349597		324	-0.569092	-0.000569092		324	0.076416	7.6416e-05		324	-0.12323	-0.00012323		324	0.68573	0.00068573		324	0.150269	0.000150269		324	0.0926514	9.26514e-05		324	-0.00524902	-5.24902e-06		324	-0.669312	-0.000669312	0.000669312
325	0	325	0	0	0									325	2.9856	0.0029856		325	-0.327454	-0.000327454		325	0.189819	0.000189819		325	-0.135254	-0.000135254		325	1.45679	0.00145679		325	0.126343	0.000126343		325	-0.036377	-3.6377e-05		325	-0.115173	-0.000115173		325	-0.763855	-0.000763855	0.000763855
326	0	326	0	0	0									326	1.87561	0.00187561		326	-0.0195313	-1.95313e-05		326	0.197021	0.000197021		326	-0.15564	-0.00015564		326	1.62537	0.00162537		326	0.118408	0.000118408		326	-0.197937	-0.000197937		326	-0.175537	-0.000175537		326	-0.800415	-0.000800415	0.000800415
327	0	327	0	0	0									327	0.717896	0.000717896		327	0.266357	0.000266357		327	0.147278	0.000147278		327	-0.163086	-0.000163086		327	0.978333	0.000978333		327	0.0968628	9.68628e-05		327	-0.245544	-0.000245544		327	-0.109802	-0.000109802		327	-0.8479	-0.0008479	0.0008479
328	0	328	0	0	0									328	0.0812988	8.12988e-05		328	0.487305	0.000487305		328	0.0613403	6.13403e-05		328	-0.153931	-0.000153931		328	-0.25293	-0.00025293		328	0.0728149	7.28149e-05		328	-0.215576	-0.000215576		328	0.00396729	3.96729e-06		328	-1.02563	-0.00102563	0.00102563
329	0	329	0	0	0									329	0.175903	0.000175903		329	0.656128	0.000656128		329	-0.0361938	-3.61938e-05		329	-0.157654	-0.000157654		329	-1.38446	-0.00138446		329	0.0285034	2.85034e-05		329	-0.188293	-0.000188293		329	0.122864	0.000122864		329	-1.31415	-0.00131415	0.00131415
330	0	330	0	0	0									330	0.88678	0.00088678		330	0.755676	0.000755676		330	-0.205505	-0.000205505		330	-0.169678	-0.000169678		330	-1.9198	-0.0019198		330	-0.0600586	-6.00586e-05		330	-0.135559	-0.000135559		330	0.207642	0.000207642		330	-1.47217	-0.00147217	0.00147217
331	0	331	0	0	0									331	1.81512	0.00181512		331	0.799988	0.000799988		331	-0.419006	-0.000419006		331	-0.151306	-0.000151306		331	-1.70264	-0.00170264		331	-0.226563	-0.000226563		331	-0.0303955	-3.03955e-05		331	0.215271	0.000215271		331	-1.28137	-0.00128137	0.00128137
332	0	332	0	0	0									332	2.62109	0.00262109		332	0.785217	0.000785217		332	-0.561646	-0.000561646		332	-0.0789185	-7.89185e-05		332	-0.800415	-0.000800415		332	-0.405029	-0.000405029		332	0.0961304	9.61304e-05		332	0.140259	0.000140259		332	-0.790649	-0.000790649	0.000790649
333	0	333	0	0	0									333	3.12341	0.00312341		333	0.668335	0.000668335		333	-0.571716	-0.000571716		333	0.0172729	1.72729e-05		333	0.436523	0.000436523		333	-0.452881	-0.000452881		333	0.236206	0.000236206		333	-0.00274658	-2.74658e-06		333	-0.0620728	-6.20728e-05	6.20728e-05
334	0	334	0	0	0									334	3.25354	0.00325354		334	0.493103	0.000493103		334	-0.465637	-0.000465637		334	0.0812378	8.12378e-05		334	1.50104	0.00150104		334	-0.323792	-0.000323792		334	0.356995	0.000356995		334	-0.183655	-0.000183655		334	0.94635	0.00094635	0.00094635
335	0	335	0	0	0									335	3.1333	0.0031333		335	0.364624	0.000364624		335	-0.271423	-0.000271423		335	0.0999756	9.99756e-05		335	2.00323	0.00200323		335	-0.0512085	-5.12085e-05		335	0.374268	0.000374268		335	-0.408569	-0.000408569		335	2.32001	0.00232001	0.00232001
336	0	336	0	0	0									336	2.86267	0.00286267		336	0.280334	0.000280334		336	0.0107422	1.07422e-05		336	0.113708	0.000113708		336	1.80365	0.00180365		336	0.278503	0.000278503		336	0.268921	0.000268921		336	-0.654663	-0.000654663		336	4.15088	0.00415088	0.00415088
337	0	337	0	0	0									337	2.47528	0.00247528		337	0.174683	0.000174683		337	0.299255	0.000299255		337	0.127869	0.000127869		337	0.953491	0.000953491		337	0.487549	0.000487549		337	0.0593872	5.93872e-05		337	-0.863831	-0.000863831		337	6.46216	0.00646216	0.00646216
338	0	338	0	0	0									338	1.94122	0.00194122		338	0.0582275	5.82275e-05		338	0.530518	0.000530518		338	0.131714	0.000131714		338	-0.292419	-0.000292419		338	0.40448	0.00040448		338	-0.174377	-0.000174377		338	-1.06665	-0.00106665		338	9.26288	0.00926288	0.00926288
339	0	339	0	0	0									339	1.13788	0.00113788		339	-0.0750122	-7.50122e-05		339	0.660034	0.000660034		339	0.132629	0.000132629		339	-1.50006	-0.00150006		339	0.0375366	3.75366e-05		339	-0.299133	-0.000299133		339	-1.23712	-0.00123712		339	12.5721	0.0125721	0.0125721
340	0	340	0	0	0									340	0.0975342	9.75342e-05		340	-0.238586	-0.000238586		340	0.638916	0.000638916		340	0.160034	0.000160034		340	-2.20056	-0.00220056		340	-0.403687	-0.000403687		340	-0.272034	-0.000272034		340	-1.27039	-0.00127039		340	16.2506	0.0162506	0.0162506
341	0	341	0	0	0									341	-1.12012	-0.00112012		341	-0.474792	-0.000474792		341	0.471375	0.000471375		341	0.195129	0.000195129		341	-2.07745	-0.00207745		341	-0.669617	-0.000669617		341	-0.171448	-0.000171448		341	-1.10144	-0.00110144		341	19.8651	0.0198651	0.0198651
342	0	342	0	0	0									342	-2.27234	-0.00227234		342	-0.807495	-0.000807495		342	0.207825	0.000207825		342	0.137878	0.000137878		342	-1.15778	-0.00115778		342	-0.63385	-0.00063385		342	-0.0499878	-4.99878e-05		342	-0.677917	-0.000677917		342	22.9188	0.0229188	0.0229188
343	0	343	0	0	0									343	-3.08154	-0.00308154		343	-1.13837	-0.00113837		343	-0.076355	-7.6355e-05		343	0.00567627	5.67627e-06		343	0.15564	0.00015564		343	-0.267395	-0.000267395		343	0.0662842	6.62842e-05		343	0.102234	0.000102234		343	25.1215	0.0251215	0.0251215
344	0	344	0	0	0									344	-3.42346	-0.00342346		344	-1.39288	-0.00139288		344	-0.307312	-0.000307312		344	-0.0554199	-5.54199e-05		344	1.39539	0.00139539		344	0.302795	0.000302795		344	0.130432	0.000130432		344	1.36102	0.00136102		344	26.3301	0.0263301	0.0263301
345	0	345	0	0	0									345	-3.23749	-0.00323749		345	-1.52136	-0.00152136		345	-0.415344	-0.000415344		345	-0.0129395	-1.29395e-05		345	2.16248	0.00216248		345	0.767944	0.000767944		345	0.105774	0.000105774		345	3.12848	0.00312848		345	26.4265	0.0264265	0.0264265
346	0	346	0	0	0									346	-2.93579	-0.00293579		346	-1.4743	-0.0014743		346	-0.421143	-0.000421143		346	-0.00421143	-4.21143e-06		346	2.13519	0.00213519		346	0.890442	0.000890442		346	-0.069519	-6.9519e-05		346	5.37994	0.00537994		346	25.3036	0.0253036	0.0253036
347	0	347	0	0	0									347	-2.85065	-0.00285065		347	-1.28516	-0.00128516		347	-0.374573	-0.000374573		347	-0.0767212	-7.67212e-05		347	1.32544	0.00132544		347	0.669189	0.000669189		347	-0.371887	-0.000371887		347	8.15295	0.00815295		347	22.8721	0.0228721	0.0228721
348	0	348	0	0	0									348	-3.1214	-0.0031214		348	-1.02936	-0.00102936		348	-0.308777	-0.000308777		348	-0.131653	-0.000131653		348	-0.00195313	-1.95313e-06		348	0.17511	0.00017511		348	-0.703674	-0.000703674		348	11.4223	0.0114223		348	19.0639	0.0190639	0.0190639
349	0	349	0	0	0									349	-3.83594	-0.00383594		349	-0.744934	-0.000744934		349	-0.230957	-0.000230957		349	-0.123779	-0.000123779		349	-1.40149	-0.00140149		349	-0.408569	-0.000408569		349	-1.01813	-0.00101813		349	14.9838	0.0149838		349	13.8234	0.0138234	0.0138234
350	0	350	0	0	0									350	-4.89709	-0.00489709		350	-0.425537	-0.000425537		350	-0.129211	-0.000129211		350	-0.0935059	-9.35059e-05		350	-2.33679	-0.00233679		350	-0.77594	-0.00077594		350	-1.245	-0.001245		350	18.4331	0.0184331		350	7.09833	0.00709833	0.00709833
351	0	351	0	0	0									351	-5.8999	-0.0058999		351	-0.0840454	-8.40454e-05		351	0.00585938	5.85938e-06		351	-0.0873413	-8.73413e-05		351	-2.48169	-0.00248169		351	-0.77356	-0.00077356		351	-1.30017	-0.00130017		351	21.197	0.021197		351	-1.15259	-0.00115259	0.00115259
352	0	352	0	0	0									352	-6.75378	-0.00675378		352	0.316956	0.000316956		352	0.213257	0.000213257		352	-0.103699	-0.000103699		352	-1.66205	-0.00166205		352	-0.400146	-0.000400146		352	-1.19562	-0.00119562		352	22.8364	0.0228364		352	-10.9459	-0.0109459	0.0109459
353	0	353	0	0	0									353	-7.02966	-0.00702966		353	0.905334	0.000905334		353	0.526367	0.000526367		353	-0.11261	-0.00011261		353	-0.0505981	-5.05981e-05		353	0.136292	0.000136292		353	-0.88623	-0.00088623		353	23.1705	0.0231705		353	-22.2508	-0.0222508	0.0222508
354	0	354	0	0	0									354	-5.98193	-0.00598193		354	1.67065	0.00167065		354	0.940369	0.000940369		354	-0.0802612	-8.02612e-05		354	1.55505	0.00155505		354	0.541626	0.000541626		354	-0.331909	-0.000331909		354	22.1591	0.0221591		354	-34.9814	-0.0349814	0.0349814
355	0	355	0	0	0									355	-4.24463	-0.00424463		355	2.52557	0.00252557		355	1.47186	0.00147186		355	-0.0300293	-3.00293e-05		355	2.336	0.002336		355	0.62323	0.00062323		355	0.420959	0.000420959		355	19.8596	0.0198596		355	-48.9982	-0.0489982	0.0489982
356	0	356	0	0	0									356	-2.06702	-0.00206702		356	3.5415	0.0035415		356	2.19501	0.00219501		356	-0.0161133	-1.61133e-05		356	2.06873	0.00206873		356	0.291626	0.000291626		356	1.44861	0.00144861		356	16.3571	0.0163571		356	-64.1227	-0.0641227	0.0641227
357	0	357	0	0	0									357	1.13196	0.00113196		357	4.73718	0.00473718		357	3.07025	0.00307025		357	0.00402832	4.02832e-06		357	1.05035	0.00105035		357	-0.332031	-0.000332031		357	2.88782	0.00288782		357	11.6641	0.0116641		357	-80.1417	-0.0801417	0.0801417
358	0	358	0	0	0									358	5.69092	0.00569092		358	5.99347	0.00599347		358	3.92548	0.00392548		358	0.0732422	7.32422e-05		358	-0.140442	-0.000140442		358	-1.03931	-0.00103931		358	4.83313	0.00483313		358	5.69769	0.00569769		358	-96.7906	-0.0967906	0.0967906
359	0	359	0	0	0									359	11.6193	0.0116193		359	7.26343	0.00726343		359	4.55847	0.00455847		359	0.153809	0.000153809		359	-0.989441	-0.000989441		359	-1.586	-0.001586		359	7.23944	0.00723944		359	-1.71149	-0.00171149		359	-113.748	-0.113748	0.113748
360	0	360	0	0	0									360	19.6142	0.0196142		360	8.38538	0.00838538		360	4.82178	0.00482178		360	0.204407	0.000204407		360	-1.31024	-0.00131024		360	-1.73083	-0.00173083		360	9.95264	0.00995264		360	-10.7796	-0.0107796		360	-130.628	-0.130628	0.130628
361	0	361	0	0	0									361	29.6118	0.0296118		361	9.00781	0.00900781		361	4.64368	0.00464368		361	0.250488	0.000250488		361	-1.16608	-0.00116608		361	-1.4328	-0.0014328		361	12.8389	0.0128389		361	-21.6868	-0.0216868		361	-146.974	-0.146974	0.146974
362	0	362	0	0	0									362	34.4045	0.0344045		362	8.7616	0.0087616		362	3.96405	0.00396405		362	0.308472	0.000308472		362	-0.755066	-0.000755066		362	-0.787781	-0.000787781		362	15.6014	0.0156014		362	-34.4944	-0.0344944		362	-162.267	-0.162267	0.162267
363	0	363	0	0	0									363	29.0931	0.0290931		363	7.45087	0.00745087		363	2.84033	0.00284033		363	0.345703	0.000345703		363	-0.272217	-0.000272217		363	0.140625	0.000140625		363	17.7335	0.0177335		363	-49.0632	-0.0490632		363	-175.93	-0.17593	0.17593
364	0	364	0	0	0									364	20.6691	0.0206691		364	5.11066	0.00511066		364	1.42926	0.00142926		364	0.381287	0.000381287		364	0.278687	0.000278687		364	1.30981	0.00130981		364	18.8391	0.0188391		364	-65.0338	-0.0650338		364	-187.323	-0.187323	0.187323
365	0	365	0	0	0									365	12.9874	0.0129874		365	1.81573	0.00181573		365	-0.161926	-0.000161926		365	0.447327	0.000447327		365	0.910339	0.000910339		365	2.65594	0.00265594		365	18.7283	0.0187283		365	-81.8738	-0.0818738		365	-195.488	-0.195488	0.195488
366	0	366	0	0	0									366	4.17877	0.00417877		366	-2.11597	-0.00211597		366	-1.83472	-0.00183472		366	0.478577	0.000478577		366	1.33997	0.00133997		366	4.20673	0.00420673		366	17.2414	0.0172414		366	-98.9671	-0.0989671		366	-199.161	-0.199161	0.199161
367	0	367	0	0	0									367	-6.35077	-0.00635077		367	-6.20587	-0.00620587		367	-3.47919	-0.00347919		367	0.392273	0.000392273		367	1.1767	0.0011767		367	6.08057	0.00608057		367	14.2059	0.0142059		367	-115.716	-0.115716		367	-197.325	-0.197325	0.197325
368	0	368	0	0	0									368	-18.3423	-0.0183423		368	-10.1519	-0.0101519		368	-4.99835	-0.00499835		368	0.245728	0.000245728		368	0.287292	0.000287292		368	8.38818	0.00838818		368	9.48053	0.00948053		368	-131.597	-0.131597		368	-189.234	-0.189234	0.189234
369	0	369	0	0	0									369	-31.4478	-0.0314478		369	-13.3892	-0.0133892		369	-6.29584	-0.00629584		369	0.0979004	9.79004e-05		369	-1.07617	-0.00107617		369	11.0964	0.0110964		369	2.96124	0.00296124		369	-146.15	-0.14615		369	-174.162	-0.174162	0.174162
370	0	370	0	0	0									370	-45.5266	-0.0455266		370	-15.7047	-0.0157047		370	-7.32532	-0.00732532		370	-0.102356	-0.000102356		370	-2.25513	-0.00225513		370	13.8743	0.0138743		370	-5.42151	-0.00542151		370	-158.873	-0.158873		370	-151.424	-0.151424	0.151424
371	0	371	0	0	0									371	-51.3995	-0.0513995		371	-16.7852	-0.0167852		371	-8.01141	-0.00801141		371	-0.360657	-0.000360657		371	-2.53815	-0.00253815		371	16.1202	0.0161202		371	-15.6591	-0.0156591		371	-168.968	-0.168968		371	-120.401	-0.120401	0.120401
372	0	372	0	0	0									372	-40.5303	-0.0405303		372	-16.1705	-0.0161705		372	-8.21411	-0.00821411		372	-0.561707	-0.000561707		372	-1.67218	-0.00167218		372	17.1492	0.0171492		372	-27.6798	-0.0276798		372	-175.211	-0.175211		372	-80.5593	-0.0805593	0.0805593
373	0	373	0	0	0									373	-21.4834	-0.0214834		373	-14.2689	-0.0142689		373	-7.79993	-0.00779993		373	-0.673523	-0.000673523		373	0.0714111	7.14111e-05		373	16.5374	0.0165374		373	-41.3351	-0.0413351		373	-176.288	-0.176288		373	-31.4799	-0.0314799	0.0314799
374	0	374	0	0	0									374	-5.14618	-0.00514618		374	-11.1908	-0.0111908		374	-6.73639	-0.00673639		374	-0.752502	-0.000752502		374	1.95551	0.00195551		374	14.1868	0.0141868		374	-56.3541	-0.0563541		374	-171.061	-0.171061		374	27.108	0.027108	0.027108
375	0	375	0	0	0									375	5.9826	0.0059826		375	-7.35114	-0.00735114		375	-5.17358	-0.00517358		375	-0.753174	-0.000753174		375	3.27325	0.00327325		375	10.0689	0.0100689		375	-72.3428	-0.0723428		375	-158.451	-0.158451		375	95.2847	0.0952847	0.0952847
376	0	376	0	0	0									376	11.6442	0.0116442		376	-3.2403	-0.0032403		376	-3.36566	-0.00336566		376	-0.703613	-0.000703613		376	3.87567	0.00387567		376	4.11816	0.00411816		376	-88.7651	-0.0887651		376	-137.46	-0.13746		376	172.906	0.172906	0.172906
377	0	377	0	0	0									377	12.5771	0.0125771		377	0.814941	0.000814941		377	-1.55841	-0.00155841		377	-0.679565	-0.000679565		377	4.0769	0.0040769		377	-3.75787	-0.00375787		377	-104.989	-0.104989		377	-107.251	-0.107251		377	259.563	0.259563	0.259563
378	0	378	0	0	0									378	11.1199	0.0111199		378	4.21442	0.00421442		378	0.112427	0.000112427		378	-0.596985	-0.000596985		378	4.58771	0.00458771		378	-13.672	-0.013672		378	-120.249	-0.120249		378	-67.1689	-0.0671689		378	354.556	0.354556	0.354556
379	0	379	0	0	0									379	9.83844	0.00983844		379	6.98785	0.00698785		379	1.63373	0.00163373		379	-0.385193	-0.000385193		379	6.23676	0.00623676		379	-25.7158	-0.0257158		379	-133.613	-0.133613		379	-16.8029	-0.0168029		379	456.884	0.456884	0.456884
380	0	380	0	0	0									380	9.25256	0.00925256		380	8.76001	0.00876001		380	2.94916	0.00294916		380	-0.184875	-0.000184875		380	9.41827	0.00941827		380	-39.8446	-0.0398446		380	-143.934	-0.143934		380	44.0843	0.0440843		380	565.235	0.565235	0.565235
381	0	381	0	0	0									381	8.55292	0.00855292		381	9.10388	0.00910388		381	3.97235	0.00397235		381	-0.0930786	-9.30786e-05		381	13.5821	0.0135821		381	-55.7397	-0.0557397		381	-149.637	-0.149637		381	115.506	0.115506		381	677.97	0.67797	0.67797
382	0	382	0	0	0									382	7.52026	0.00752026		382	8.76312	0.00876312		382	4.59979	0.00459979		382	0.0179443	1.79443e-05		382	17.0269	0.0170269		382	-72.744	-0.072744		382	-148.932	-0.148932		382	197.204	0.197204		382	793.082	0.793082	0.793082
383	0	383	0	0	0									383	6.06177	0.00606177		383	7.37732	0.00737732		383	4.71307	0.00471307		383	0.27301	0.00027301		383	17.5686	0.0175686		383	-89.8929	-0.0898929		383	-140.243	-0.140243		383	288.65	0.28865		383	908.159	0.908159	0.908159
384	0	384	0	0	0									384	4.55774	0.00455774		384	5.96155	0.00596155		384	4.35638	0.00435638		384	0.779785	0.000779785		384	13.6541	0.0136541		384	-106.011	-0.106011		384	-122.299	-0.122299		384	388.887	0.388887		384	1020.41	1.02041	1.02041
385	0	385	0	0	0									385	2.91492	0.00291492		385	4.36542	0.00436542		385	3.59277	0.00359277		385	1.62842	0.00162842		385	5.19934	0.00519934		385	-119.838	-0.119838		385	-93.8654	-0.0938654		385	496.53	0.49653		385	1126.67	1.12667	1.12667
386	0	386	0	0	0									386	1.22388	0.00122388		386	2.21478	0.00221478		386	2.58807	0.00258807		386	2.8067	0.0028067		386	-6.35065	-0.00635065		386	-130.087	-0.130087		386	-53.9139	-0.0539139		386	609.726	0.609726		386	1223.44	1.22344	1.22344
387	0	387	0	0	0									387	-0.0151978	-1.51978e-05		387	0.88446	0.00088446		387	1.35034	0.00135034		387	4.1958	0.0041958		387	-18.9897	-0.0189897		387	-135.147	-0.135147		387	-1.63147	-0.00163147		387	726.096	0.726096		387	1306.89	1.30689	1.30689
388	0	388	0	0	0									388	-0.762451	-0.000762451		388	-0.725281	-0.000725281		388	0.312256	0.000312256		388	5.65173	0.00565173		388	-31.3727	-0.0313727		388	-132.988	-0.132988		388	63.4852	0.0634852		388	842.751	0.842751		388	1372.88	1.37288	1.37288
389	0	389	0	0	0									389	-1.15875	-0.00115875		389	-1.48419	-0.00148419		389	0.27887	0.00027887		389	7.03986	0.00703986		389	-43.6001	-0.0436001		389	-121.59	-0.12159		389	141.497	0.141497		389	956.272	0.956272		389	1416.85	1.41685	1.41685
390	0	390	0	0	0									390	-1.21143	-0.00121143		390	-1.63446	-0.00163446		390	0.412048	0.000412048		390	8.0636	0.0080636		390	-56.8969	-0.0568969		390	-99.0366	-0.0990366		390	232.049	0.232049		390	1062.65	1.06265		390	1433.79	1.43379	1.43379
391	0	391	0	0	0									391	-0.579224	-0.000579224		391	-1.00885	-0.00100885		391	0.972046	0.000972046		391	8.2738	0.0082738		391	-72.1967	-0.0721967		391	-63.454	-0.063454		391	334.006	0.334006		391	1157.33	1.15733		391	1418.62	1.41862	1.41862
392	0	392	0	0	0									392	0.276489	0.000276489		392	0.529968	0.000529968		392	1.57397	0.00157397		392	7.19861	0.00719861		392	-88.9465	-0.0889465		392	-13.2582	-0.0132582		392	445.641	0.445641		392	1235.23	1.23523		392	1366.52	1.36652	1.36652
393	0	393	0	0	0									393	1.23492	0.00123492		393	2.01801	0.00201801		393	2.25366	0.00225366		393	4.47412	0.00447412		393	-104.751	-0.104751		393	52.5492	0.0525492		393	564.303	0.564303		393	1290.81	1.29081		393	1272.87	1.27287	1.27287
394	0	394	0	0	0									394	2.2384	0.0022384		394	4.03192	0.00403192		394	3.875	0.003875		394	-0.20166	-0.00020166		394	-116.292	-0.116292		394	134.179	0.134179		394	686.476	0.686476		394	1318.04	1.31804		394	1133.22	1.13322	1.13322
395	0	395	0	0	0									395	3.07892	0.00307892		395	5.40515	0.00540515		395	4.26624	0.00426624		395	-7.02283	-0.00702283		395	-120.043	-0.120043		395	230.915	0.230915		395	807.707	0.807707		395	1310.4	1.3104		395	943.522	0.943522	0.943522
396	0	396	0	0	0									396	3.95221	0.00395221		396	6.30487	0.00630487		396	6.59912	0.00659912		396	-16.1565	-0.0161565		396	-112.675	-0.112675		396	341.049	0.341049		396	922.593	0.922593		396	1261.7	1.2617		396	700.173	0.700173	0.700173
397	0	397	0	0	0									397	4.49475	0.00449475		397	5.5022	0.0055022		397	5.78088	0.00578088		397	-27.4952	-0.0274952		397	-90.9	-0.0909		397	461.83	0.46183		397	1024.83	1.02483		397	1166.04	1.16604		397	400.174	0.400174	0.400174
398	0	398	0	0	0									398	4.18994	0.00418994		398	2.61115	0.00261115		398	3.2887	0.0032887		398	-40.7075	-0.0407075		398	-51.5608	-0.0515608		398	589.352	0.589352		398	1107.28	1.10728		398	1017.7	1.0177		398	41.2511	0.0412511	0.0412511
399	0	399	0	0	0									399	2.70593	0.00270593		399	-3.02271	-0.00302271		399	-4.10535	-0.00410535		399	-55.0601	-0.0550601		399	7.83032	0.00783032		399	718.335	0.718335		399	1161.79	1.16179		399	811.486	0.811486		399	-377.927	-0.377927	0.377927
400	0	400	0	0	0									400	-0.176208	-0.000176208		400	-11.926	-0.011926		400	-17.8406	-0.0178406		400	-69.0474	-0.0690474		400	88.4595	0.0884595		400	841.951	0.841951		400	1179.41	1.17941		400	542.55	0.54255		400	-857.664	-0.857664	0.857664
401	0	401	0	0	0									401	-4.77002	-0.00477002		401	-23.7685	-0.0237685		401	-34.108	-0.034108		401	-80.9769	-0.0809769		401	190.263	0.190263		401	951.847	0.951847		401	1150.94	1.15094		401	207.121	0.207121		401	-1397.04	-1.39704	1.39704
402	0	402	0	0	0									402	-11.1245	-0.0111245		402	-38.1251	-0.0381251		402	-55.5115	-0.0555115		402	-87.3893	-0.0873893		402	312.011	0.312011		402	1038.17	1.03817		402	1067.12	1.06712		402	-197.504	-0.197504		402	-1993.8	-1.9938	1.9938
403	0	403	0	0	0									403	-19.03	-0.01903		403	-52.8989	-0.0528989		403	-74.2169	-0.0742169		403	-85.1646	-0.0851646		403	450.03	0.45003		403	1089.54	1.08954		403	919.317	0.919317		403	-672.755	-0.672755		403	-2644.18	-2.64418	2.64418
404	0	404	0	0	0									404	-28.4199	-0.0284199		404	-65.4395	-0.0654395		404	-89.1263	-0.0891263		404	-68.9427	-0.0689427		404	598.301	0.598301		404	1093.3	1.0933		404	698.794	0.698794		404	-1218.2	-1.2182		404	-3342.79	-3.34279	3.34279
405	0	405	0	0	0									405	-37.5285	-0.0375285		405	-71.059	-0.071059		405	-88.4119	-0.0884119		405	-34.6741	-0.0346741		405	746.134	0.746134		405	1036.44	1.03644		405	398.612	0.398612		405	-1831.85	-1.83185		405	-4082.49	-4.08249	4.08249
406	0	406	0	0	0									406	-44.1118	-0.0441118		406	-63.4573	-0.0634573		406	-65.5356	-0.0655356		406	22.8048	0.0228048		406	880.393	0.880393		406	906.223	0.906223		406	12.6005	0.0126005		406	-2509.56	-2.50956		406	-4854.32	-4.85432	4.85432
407	0	407	0	0	0									407	-45.1741	-0.0451741		407	-36.5458	-0.0365458		407	-9.01733	-0.00901733		407	108.103	0.108103		407	984.044	0.984044		407	690.505	0.690505		407	-463.194	-0.463194		407	-3245.17	-3.24517		407	-5647.37	-5.64737	5.64737
408	0	408	0	0	0									408	-37.5535	-0.0375535		408	15.7496	0.0157496		408	87.053	0.087053		408	223.262	0.223262		408	1039.69	1.03969		408	378.526	0.378526		408	-1030.29	-1.03029		408	-4030.01	-4.03001		408	-6448.6	-6.4486	6.4486
409	0	409	0	0	0									409	-18.0582	-0.0180582		409	96.5012	0.0965012		409	223.76	0.22376		409	372.407	0.372407		409	1024.24	1.02424		409	-38.5433	-0.0385433		409	-1688.1	-1.6881		409	-4852.99	-4.85299		409	-7242.97	-7.24297	7.24297
410	0	410	0	0	0									410	15.4402	0.0154402		410	205.037	0.205037		410	395.238	0.395238		410	552.212	0.552212		410	909.274	0.909274		410	-566.855	-0.566855		410	-2432.14	-2.43214		410	-5700.27	-5.70027		410	-8013.18	-8.01318	8.01318
411	0	411	0	0	0									411	65.0245	0.0650245		411	336.777	0.336777		411	583.991	0.583991		411	759.708	0.759708		411	665.554	0.665554		411	-1208.85	-1.20885		411	-3255.05	-3.25505		411	-6554.74	-6.55474		411	-8740.12	-8.74012	8.74012
412	0	412	0	0	0									412	131.932	0.131932		412	478.499	0.478499		412	765.931	0.765931		412	971.419	0.971419		412	274.035	0.274035		412	-1963.3	-1.9633		412	-4144.12	-4.14412		412	-7397.23	-7.39723		412	-9402.72	-9.40272	9.40272
413	0	413	0	0	0									413	212.474	0.212474		413	613.981	0.613981		413	904.289	0.904289		413	1131.95	1.13195		413	-275.509	-0.275509		413	-2823.38	-2.82338		413	-5083.42	-5.08342		413	-8204.08	-8.20408		413	-9978.49	-9.97849	9.97849
414	0	414	0	0	0									414	303.139	0.303139		414	718.841	0.718841		414	961.576	0.961576		414	1158.13	1.15813		414	-992.008	-0.992008		414	-3776.48	-3.77648		414	-6050.26	-6.05026		414	-8950.22	-8.95022		414	-10443.9	-10.4439	10.4439
415	0	415	0	0	0									415	392.499	0.392499		415	764.682	0.764682		415	895.124	0.895124		415	948.087	0.948087		415	-1875.65	-1.87565		415	-4803.32	-4.80332		415	-7017.22	-7.01722		415	-9606.95	-9.60695		415	-10774.5	-10.7745	10.7745
416	0	416	0	0	0									416	467.665	0.467665		416	723.926	0.723926		416	670.319	0.670319		416	428.741	0.428741		416	-2922.96	-2.92296		416	-5875.08	-5.87508		416	-7950.64	-7.95064		416	-10144.5	-10.1445		416	-10945.8	-10.9458	10.9458
417	0	417	0	0	0									417	512.122	0.512122		417	565.217	0.565217		417	258.616	0.258616		417	-435.248	-0.435248		417	-4111.72	-4.11172		417	-6955.29	-6.95529		417	-8811.98	-8.81198		417	-10532.5	-10.5325		417	-10933.5	-10.9335	10.9335
418	0	418	0	0	0									418	504.87	0.50487		418	267.728	0.267728		418	-348.33	-0.34833		418	-1649.33	-1.64933		418	-5407.21	-5.40721		418	-7996.67	-7.99667		418	-9558.4	-9.5584		418	-10739.1	-10.7391		418	-10715.4	-10.7154	10.7154
419	0	419	0	0	0									419	425.63	0.42563		419	-186.435	-0.186435		419	-1155.6	-1.1556		419	-3181.19	-3.18119		419	-6746	-6.746		419	-8944.41	-8.94441		419	-10146.3	-10.1463		419	-10736.3	-10.7363		419	-10271	-10.271	10.271
420	0	420	0	0	0									420	251.692	0.251692		420	-806.29	-0.80629		420	-2150.21	-2.15021		420	-4937.85	-4.93785		420	-8046.26	-8.04626		420	-9740.21	-9.74021		420	-10532	-10.532		420	-10496.4	-10.4964		420	-9582.74	-9.58274	9.58274
421	0	421	0	0	0									421	-32.8468	-0.0328468		421	-1585.41	-1.58541		421	-3297.76	-3.29776		421	-6733.89	-6.73389		421	-9206.95	-9.20695		421	-10324	-10.324		421	-10674.3	-10.6743		421	-9998.06	-9.99806		421	-8635.8	-8.6358	8.6358
422	0	422	0	0	0									422	-444.281	-0.444281		422	-2508.33	-2.50833		422	-4544.24	-4.54424		422	-8341.38	-8.34138		422	-10120.4	-10.1204		422	-10644.8	-10.6448		422	-10541.4	-10.5414		422	-9221.28	-9.22128		422	-7418.77	-7.41877	7.41877
423	0	423	0	0	0									423	-987.465	-0.987465		423	-3534.55	-3.53455		423	-5797.69	-5.79769		423	-9598.47	-9.59847		423	-10720.1	-10.7201		423	-10659.9	-10.6599		423	-10101.8	-10.1018		423	-8151.98	-8.15198		423	-5923.53	-5.92353	5.92353
424	0	424	0	0	0									424	-1656.78	-1.65678		424	-4602.56	-4.60256		424	-6940.17	-6.94017		424	-10441.5	-10.4415		424	-10951.4	-10.9514		424	-10336	-10.336		424	-9337.16	-9.33716		424	-6780.49	-6.78049		424	-4145.07	-4.14507	4.14507
425	0	425	0	0	0									425	-2434.49	-2.43449		425	-5626.64	-5.62664		425	-7870.39	-7.87039		425	-10857.2	-10.8572		425	-10784.5	-10.7845		425	-9652.62	-9.65262		425	-8231.94	-8.23194		425	-5099.37	-5.09937		425	-2081.89	-2.08189	2.08189
426	0	426	0	0	0									426	-3278.73	-3.27873		426	-6505.83	-6.50583		426	-8503.47	-8.50347		426	-10839.6	-10.8396		426	-10213	-10.213		426	-8594.96	-8.59496		426	-6775.8	-6.7758		426	-3107.5	-3.1075		426	264.327	0.264327	0.264327
427	0	427	0	0	0									427	-4126.01	-4.12601		427	-7155.1	-7.1551		427	-8778.73	-8.77873		427	-10386.1	-10.3861		427	-9225.82	-9.22582		427	-7155.59	-7.15559		427	-4967.14	-4.96714		427	-805.02	-0.80502		427	2888.61	2.88861	2.88861
428	0	428	0	0	0									428	-4892.03	-4.89203		428	-7502.27	-7.50227		428	-8683.42	-8.68342		428	-9500.58	-9.50058		428	-7818.86	-7.81886		428	-5333.82	-5.33382		428	-2805.23	-2.80523		428	1803.49	1.80349		428	5783.15	5.78315	5.78315
429	0	429	0	0	0									429	-5482.12	-5.48212		429	-7505.33	-7.50533		429	-8199.02	-8.19902		429	-8188.84	-8.18884		429	-5999.68	-5.99968		429	-3132.49	-3.13249		429	-295.22	-0.29522		429	4710.15	4.71015		429	8937.62	8.93762	8.93762
430	0	430	0	0	0									430	-5818.26	-5.81826		430	-7146.4	-7.1464		430	-7309.06	-7.30906		430	-6455.92	-6.45592		430	-3778.11	-3.77811		430	-558.01	-0.55801		430	2555.93	2.55593		430	7904.54	7.90454		430	12338.9	12.3389	12.3389
431	0	431	0	0	0									431	-5843.66	-5.84366		431	-6407.07	-6.40707		431	-6019.37	-6.01937		431	-4309.33	-4.30933		431	-1159.08	-1.15908		431	2379.52	2.37952		431	5735.56	5.73556		431	11372.6	11.3726		431	15970.8	15.9708	15.9708
432	0	432	0	0	0									432	-5520.93	-5.52093		432	-5281.77	-5.28177		432	-4339.23	-4.33923		432	-1761.94	-1.76194		432	1848.15	1.84815		432	5666.79	5.66679		432	9230.18	9.23018		432	15099.3	15.0993		432	19814.6	19.8146	19.8146
433	0	433	0	0	0									433	-4834.88	-4.83488		433	-3772.22	-3.77222		433	-2267.69	-2.26769		433	1172.14	1.17214		433	5223.52	5.22352		433	9288.81	9.28881		433	13023.8	13.0238		433	19064.9	19.0649		433	23850.1	23.8501	23.8501
434	0	434	0	0	0									434	-3775.38	-3.77538		434	-1882.61	-1.88261		434	191.78	0.19178		434	4479.66	4.47966		434	8947.78	8.94778		434	13228.4	13.2284		434	17097.9	17.0979		434	23248.2	23.2482		434	28054.1	28.0541	28.0541
435	0	435	0	0	0									435	-2337.11	-2.33711		435	385.162	0.385162		435	3022.87	3.02287		435	8145.06	8.14506		435	13007.2	13.0072		435	17466.1	17.4661		435	21430.4	21.4304		435	27626.5	27.6265		435	32401.5	32.4015	32.4015
436	0	436	0	0	0									436	-520.053	-0.520053		436	3023.53	3.02353		436	6210.32	6.21032		436	12148.8	12.1488		436	17383.2	17.3832		436	21981.1	21.9811		436	25999.5	25.9995		436	32174.3	32.1743		436	36864.2	36.8642	36.8642
437	0	437	0	0	0									437	1670.51	1.67051		437	6020.68	6.02068		437	9746.63	9.74663		437	16471.1	16.4711		437	22050.4	22.0504		437	26751.5	26.7515		437	30782.4	30.7824		437	36862.2	36.8622		437	41411.5	41.4115	41.4115
438	0	438	0	0	0									438	4229.66	4.22966		438	9365.52	9.36552		438	13620.3	13.6203		438	21093.5	21.0935		438	26984.2	26.9842		438	31754.1	31.7541		438	35752.3	35.7523		438	41660.5	41.6605		438	46010	46.01	46.01
439	0	439	0	0	0									439	7151.14	7.15114		439	13047.7	13.0477		439	17809.6	17.8096		439	25994.9	25.9949		439	32167.4	32.1674		439	36963.8	36.9638		439	40879.5	40.8795		439	46535.9	46.5359		439	50622.2	50.6222	50.6222
440	0	440	0	0	0									440	10212.7	10.2127		440	16817.5	16.8175		440	22043.9	22.0439		440	30880.8	30.8808		440	37299.3	37.2993		440	42071.9	42.0719		440	45849.7	45.8497		440	51158.6	51.1586		440	54915.8	54.9158	54.9158
441	1.82124e-06	441	0.00688498	0.0068868	0									441	12956.3	12.9563		441	20161.2	20.1612		441	25783.1	25.7831		441	35159.3	35.1593		441	41762.5	41.7625		441	46456.2	46.4562		441	50028.8	50.0288		441	54883.6	54.8836		441	58236.2	58.2362	58.2362
442	5.6338e-06	442	0.021298	0.0213036	0									442	15119	15.119		442	22781.7	22.7817		442	28712.4	28.7124		442	38486.8	38.4868		442	45199.9	45.1999		442	49747.9	49.7479		442	53026.6	53.0266		442	57310.2	57.3102		442	60184	60.184	60.184
443	1.13795e-05	443	0.0430188	0.0430302	0									443	16688.8	16.6888		443	24660.2	24.6602		443	30801.3	30.8013		443	40828.5	40.8285		443	47585.4	47.5854		443	51887.4	51.8874		443	54764.1	54.7641		443	58354.5	58.3545		443	60683.8	60.6838	60.6838
444	1.89704e-05	444.001	0.0717157	0.0717347	0									444.001	17700	17.7		444.001	25828.1	25.8281		444.001	32074.2	32.0742		444.001	42192.4	42.1924		444.001	48920.2	48.9202		444.001	52811.6	52.8116		444.001	55172.5	55.1725		444.001	57974.5	57.9745		444.001	59710.6	59.7106	59.7106
445	2.82908e-05	445.001	0.10695	0.106978	0									445.001	18204.4	18.2044		445.001	26335.4	26.3354		445.001	32581.3	32.5813		445.001	42566	42.566		445.001	49059.2	49.0592		445.001	52381	52.381		445.001	54168.9	54.1689		445.001	56140.4	56.1404		445.001	57261.8	57.2618	57.2618
446	3.91981e-05	446.002	0.148184	0.148223	0									446.002	18264.5	18.2645		446.002	26240.2	26.2402		446.002	32351.7	32.3517		446.002	41843.9	41.8439		446.002	47759.2	47.7592		446.002	50458.1	50.4581		446.002	51696.6	51.6966		446.002	52849.9	52.8499		446.002	53358.1	53.3581	53.3581
447	5.15258e-05	447.003	0.194788	0.19484	0									447.003	17948.8	17.9488		447.003	25571.7	25.5717		447.003	31330.1	31.3301		447.003	39890.1	39.8901		447.003	44969.2	44.9692		447.003	47040.2	47.0402		447.003	47767.5	47.7675		447.003	48140.4	48.1404		447.003	48053.5	48.0535	48.0535
448	6.50856e-05	448.005	0.246049	0.246114	0									448.005	17297.2	17.2972		448.005	24269.5	24.2695		448.005	29398.2	29.3982		448.005	36690	36.69		448.005	40809.7	40.8097		448.005	42234.3	42.2343		448.005	42471.1	42.4711		448.005	42100.2	42.1002		448.005	41440.1	41.4401	41.4401
449	7.96703e-05	449.006	0.301185	0.301265	0									449.006	16247.3	16.2473		449.006	22219	22.219		449.006	26504.2	26.5042		449.006	32350.3	32.3503		449.006	35430.9	35.4309		449.006	36190	36.19		449.006	35946.7	35.9467		449.006	34859.3	34.8593		449.006	33648.6	33.6486	33.6486
450	9.50571e-05	450.008	0.359353	0.359448	0									450.008	14644.3	14.6443		450.008	19371.9	19.3719		450.008	22702.3	22.7023		450.008	27001	27.001		450.008	28984.4	28.9844		450.008	29059.8	29.0598		450.008	28340.4	28.3404		450.008	26561.1	26.5611		450.008	24822	24.822	24.822
451	0.000111011	451.01	0.419665	0.419776	0									451.01	12410.4	12.4104		451.01	15786.6	15.7866		451.01	18104.2	18.1042		451.01	20783.6	20.7836		451.01	21628.9	21.6289		451.01	21004.5	21.0045		451.01	19813	19.813		451.01	17365.4	17.3654		451.01	15118.7	15.1187	15.1187
452	0.000127288	452.012	0.481199	0.481326	0									452.012	9613.49	9.61349		452.012	11588.8	11.5888		452.012	12859.8	12.8598		452.012	13873.9	13.8739		452.012	13554.7	13.5547		452.012	12222	12.222		452.012	10565.7	10.5657		452.012	7469.49	7.46949		452.012	4734.53	4.73453	4.73453
453	0.00014364	453.013	0.543016	0.54316	0									453.013	6371.94	6.37194		453.013	6920.97	6.92097		453.013	7127.81	7.12781		453.013	6455.03	6.45503		453.013	4959.21	4.95921		453.013	2919.18	2.91918		453.013	808.552	0.808552		453.013	-2914.09	-2.91409		453.013	-6110.94	-6.11094	6.11094
454	0.000159817	454.015	0.604171	0.604331	0									454.015	2803.05	2.80305		454.015	1925.22	1.92522		454.015	1064.62	1.06462		454.015	-1293.76	-1.29376		454.015	-3961.4	-3.9614		454.015	-6699.32	-6.69932		454.015	-9250.71	-9.25071		454.015	-13566.3	-13.5663		454.015	-17192.6	-17.1926	17.1926
455	0.000175572	455.017	0.66373	0.663906	0									455.017	-973.483	-0.973483		455.017	-3255.99	-3.25599		455.017	-5171.9	-5.1719		455.017	-9191.56	-9.19156		455.017	-13006.6	-13.0066		455.017	-16423.8	-16.4238		455.017	-19396.7	-19.3967		455.017	-24267.9	-24.2679		455.017	-28291.8	-28.2918	28.2918
456	0.000190664	456.019	0.720783	0.720974	0									456.019	-4837.8	-4.8378		456.019	-8481.41	-8.48141		456.019	-11424.4	-11.4244		456.019	-17055.1	-17.0551		456.019	-21973.9	-21.9739		456.019	-26037.7	-26.0377		456.019	-29402.4	-29.4024		456.019	-34790.2	-34.7902		456.019	-39168.4	-39.1684	39.1684
457	0.000204862	457.02	0.774459	0.774664	0									457.02	-8668.79	-8.66879		457.02	-13608.4	-13.6084		457.02	-17534.2	-17.5342		457.02	-24694.7	-24.6947		457.02	-30654	-30.654		457.02	-35313.7	-35.3137		457.02	-39031.1	-39.0311		457.02	-44876	-44.876		457.02	-49549.8	-49.5498	49.5498
458	0.00021795	458.021	0.823937	0.824155	0									458.021	-12347.1	-12.3471		458.021	-18493	-18.493		458.021	-23338	-23.338		458.021	-31915	-31.915		458.021	-38828.7	-38.8287		458.021	-44028.2	-44.0282		458.021	-48060.8	-48.0608		458.021	-54302.8	-54.3028		458.021	-59243.5	-59.2435	59.2435
459	0.000229728	459.022	0.868463	0.868693	0									459.022	-15761.1	-15.7611		459.022	-23000.3	-23.0003		459.022	-28682.6	-28.6826		459.022	-38541.7	-38.5417		459.022	-46316.1	-46.3161		459.022	-52008.3	-52.0083		459.022	-56328.8	-56.3288		459.022	-62934.9	-62.9349		459.022	-68161.4	-68.1614	68.1614
460	0.000240016	460.023	0.907355	0.907595	0									460.023	-18809.3	-18.8093		460.023	-27006.7	-27.0067		460.023	-33434.6	-33.4346		460.023	-44441.1	-44.4411		460.023	-52995.9	-52.9959		460.023	-59135.6	-59.1356		460.023	-63717.9	-63.7179		460.023	-70652.1	-70.6521		460.023	-76146	-76.146	76.146
461	0.000248657	461.024	0.940019	0.940268	0									461.024	-21394.7	-21.3947		461.024	-30405.8	-30.4058		461.024	-37489.9	-37.4899		461.024	-49515.4	-49.5154		461.024	-58772.4	-58.7724		461.024	-65305.7	-65.3057		461.024	-70117	-70.117		461.024	-77324.1	-77.3241		461.024	-83016.5	-83.0165	83.0165
462	0.000255518	462.024	0.965957	0.966213	0									462.024	-23441	-23.441		462.024	-33127.3	-33.1273		462.024	-40780.9	-40.7809		462.024	-53689	-53.689		462.024	-63552.4	-63.5524		462.024	-70418.3	-70.4183		462.024	-75422.9	-75.4229		462.024	-82847.4	-82.8474		462.024	-88675.9	-88.6759	88.6759
463	0.000260495	463.024	0.984773	0.985033	0									463.024	-24909.6	-24.9096		463.024	-35131.4	-35.1314		463.024	-43259	-43.259		463.024	-56896	-56.896		463.024	-67253.4	-67.2534		463.024	-74384.4	-74.3844		463.024	-79538.8	-79.5388		463.024	-87124.2	-87.1242		463.024	-93041.5	-93.0415	93.0415
464	0.000263512	464.024	0.996179	0.996443	0									464.024	-25783.8	-25.7838		464.024	-36390.2	-36.3902		464.024	-44885.6	-44.8856		464.024	-59081.2	-59.0812		464.024	-69810.9	-69.8109		464.024	-77130.2	-77.1302		464.024	-82382.8	-82.3828		464.024	-90063.3	-90.0633		464.024	-96034.6	-96.0346	96.0346
465	0.000264523	465.024	1	1.00026	0									465.024	-26053.9	-26.0539		465.024	-36885.5	-36.8855		465.024	-45635.9	-45.6359		465.024	-60206.5	-60.2065		465.024	-71179.1	-71.1791		465.024	-78607.6	-78.6076		465.024	-83905.1	-83.9051		465.024	-91616.4	-91.6164		465.024	-97595.3	-97.5953	97.5953
466	0.000263512	466.024	0.996179	0.996443	0									466.024	-25716.3	-25.7163		466.024	-36611	-36.611		466.024	-45500.1	-45.5001		466.024	-60256.4	-60.2564		466.024	-71337.1	-71.3371		466.024	-78795.1	-78.7951		466.024	-84085	-84.085		466.024	-91766.7	-91.7667		466.024	-97674.6	-97.6746	97.6746
467	0.000260495	467.024	0.984773	0.985033	0									467.024	-24774.8	-24.7748		467.024	-35573.1	-35.5731		467.024	-44484.7	-44.4847		467.024	-59239.9	-59.2399		467.024	-70293.9	-70.2939		467.024	-77701	-77.701		467.024	-82936	-82.936		467.024	-90513.9	-90.5139		467.024	-96270.6	-96.2706	96.2706
468	0.000255518	468.024	0.965957	0.966213	0									468.024	-23239.1	-23.2391		468.024	-33790.2	-33.7902		468.024	-42613.7	-42.6137		468.024	-57190.8	-57.1908		468.024	-68089.8	-68.0898		468.024	-75369.4	-75.3694		468.024	-80501.4	-80.5014		468.024	-87892	-87.892		468.024	-93464.4	-93.4644	93.4644
469	0.000248657	469.025	0.940019	0.940268	0									469.025	-21127.9	-21.1279		469.025	-31289.7	-31.2897		469.025	-39924.4	-39.9244		469.025	-54158.9	-54.1589		469.025	-64786.8	-64.7868		469.025	-71865	-71.865		469.025	-76843	-76.843		469.025	-83982.2	-83.9822		469.025	-89376	-89.376	89.376
470	0.000240016	470.025	0.907355	0.907595	0									470.025	-18480.9	-18.4809		470.025	-28110.5	-28.1105		470.025	-36463.5	-36.4635		470.025	-50206.9	-50.2069		470.025	-60459	-60.459		470.025	-67266.6	-67.2666		470.025	-72046.5	-72.0465		470.025	-78886.6	-78.8866		470.025	-84068.3	-84.0683	84.0683
471	0.000229728	471.026	0.868463	0.868693	0									471.026	-15372	-15.372		471.026	-24322	-24.322		471.026	-32295.6	-32.2956		471.026	-45409	-45.409		471.026	-55191.8	-55.1918		471.026	-61671.1	-61.6711		471.026	-66216.9	-66.2169		471.026	-72709.7	-72.7097		471.026	-77598.7	-77.5987	77.5987
472	0.00021795	472.027	0.823937	0.824155	0									472.027	-11898.4	-11.8984		472.027	-20027.9	-20.0279		472.027	-27518.7	-27.5187		472.027	-39853.3	-39.8533		472.027	-49073.7	-49.0737		472.027	-55174.5	-55.1745		472.027	-59452.9	-59.4529		472.027	-65549.4	-65.5494		472.027	-70110.8	-70.1108	70.1108
473	0.000204862	473.028	0.774459	0.774664	0									473.028	-8164.32	-8.16432		473.028	-15352.9	-15.3529		473.028	-22264.7	-22.2647		473.028	-33665.3	-33.6653		473.028	-42215.4	-42.2154		473.028	-47881.8	-47.8818		473.028	-51856.8	-51.8568		473.028	-57510.7	-57.5107		473.028	-61739.5	-61.7395	61.7395
474	0.000190664	474.03	0.720783	0.720974	0									474.03	-4282.08	-4.28208		474.03	-10431.6	-10.4316		474.03	-16684.1	-16.6841		474.03	-27011.1	-27.0111		474.03	-34783	-34.783		474.03	-39952.8	-39.9528		474.03	-43582.3	-43.5823		474.03	-48738.6	-48.7386		474.03	-52595.1	-52.5951	52.5951
475	0.000175572	475.031	0.66373	0.663906	0									475.031	-370.942	-0.370942		475.031	-5405.66	-5.40566		475.031	-10935.3	-10.9353		475.031	-20077.9	-20.0779		475.031	-26983.8	-26.9838		475.031	-31599.9	-31.5999		475.031	-34843.7	-34.8437		475.031	-39442.1	-39.4421		475.031	-42874.3	-42.8743	42.8743
476	0.000159817	476.033	0.604171	0.604331	0									476.033	3448.17	3.44817		476.033	-419.509	-0.419509		476.033	-5180.88	-5.18088		476.033	-13061.1	-13.0611		476.033	-19038.2	-19.0382		476.033	-23056.8	-23.0568		476.033	-25883.1	-25.8831		476.033	-29875.1	-29.8751		476.033	-32842.7	-32.8427	32.8427
477	0.00014364	477.035	0.543016	0.54316	0									477.035	7053.31	7.05331		477.035	4387.27	4.38727		477.035	424.889	0.424889		477.035	-6139.75	-6.13975		477.035	-11145.7	-11.1457		477.035	-14534.7	-14.5347		477.035	-16916.9	-16.9169		477.035	-20263.3	-20.2633		477.035	-22736.7	-22.7367	22.7367
478	0.000127288	478.037	0.481199	0.481326	0									478.037	10321.6	10.3216		478.037	8872.13	8.87213		478.037	5731.86	5.73186		478.037	518.775	0.518775		478.037	-3486.33	-3.48633		478.037	-6222.38	-6.22238		478.037	-8140.38	-8.14038		478.037	-10807.4	-10.8074		478.037	-12760.2	-12.7602	12.7602
479	0.000111011	479.039	0.419665	0.419776	0									479.039	13126.1	13.1261		479.039	12884.7	12.8847		479.039	10578.4	10.5784		479.039	6735.79	6.73579		479.039	3751.13	3.75113		479.039	1684.25	1.68425		479.039	246.777	0.246777		479.039	-1706.88	-1.70688		479.039	-3108.31	-3.10831	3.10831
480	9.50571e-05	480.041	0.359353	0.359448	0									480.041	15342	15.342		480.041	16279.1	16.2791		480.041	14801.4	14.8014		480.041	12327.7	12.3277		480.041	10367.3	10.3673		480.041	8983.59	8.98359		480.041	8047.63	8.04763		480.041	6850.25	6.85025		480.041	6036.13	6.03613	6.03613
481	7.96703e-05	481.042	0.301185	0.301265	0									481.042	16852.6	16.8526		481.042	18919.3	18.9193		481.042	18249.1	18.2491		481.042	17120.5	17.1205		481.042	16185.3	16.1853		481.042	15528.7	15.5287		481.042	15135.2	15.1352		481.042	14745.5	14.7455		481.042	14550.9	14.5509	14.5509
482	6.50856e-05	482.044	0.246049	0.246114	0									482.044	17659.5	17.6595		482.044	20721.5	20.7215		482.044	20877.3	20.8773		482.044	21118.2	21.1182		482.044	21246.8	21.2468		482.044	21377.1	21.3771		482.044	21561.4	21.5614		482.044	21999.3	21.9993		482.044	22427	22.427	22.427
483	5.15258e-05	483.045	0.194788	0.19484	0									483.045	17956.3	17.9563		483.045	21801.4	21.8014		483.045	22842.1	22.8421		483.045	24527.3	24.5273		483.045	25768.4	25.7684		483.045	26687.2	26.6872		483.045	27435.5	27.4355		483.045	28660.3	28.6603		483.045	29677.4	29.6774	29.6774
484	3.91981e-05	484.046	0.148184	0.148223	0									484.046	17910.8	17.9108		484.046	22395.8	22.3958		484.046	24311.8	24.3118		484.046	27431.2	27.4312		484.046	29770.4	29.7704		484.046	31435.9	31.4359		484.046	32710.5	32.7105		484.046	34665.2	34.6652		484.046	36228.9	36.2289	36.2289
485	2.82908e-05	485.047	0.10695	0.106978	0									485.047	17520.1	17.5201		485.047	22559.6	22.5596		485.047	25284.5	25.2845		485.047	29740.5	29.7405		485.047	33112.5	33.1125		485.047	35478.5	35.4785		485.047	37244.9	37.2449		485.047	39882.1	39.8821		485.047	41954.4	41.9544	41.9544
486	1.89704e-05	486.048	0.0717157	0.0717347	0									486.048	16713.6	16.7136		486.048	22201.1	22.2011		486.048	25663.8	25.6638		486.048	31340.7	31.3407		486.048	35664.9	35.6649		486.048	38680.8	38.6808		486.048	40904.6	40.9046		486.048	44179.1	44.1791		486.048	46726.7	46.7267	46.7267
487	1.13795e-05	487.048	0.0430188	0.0430302	0									487.048	15428.1	15.4281		487.048	21237.4	21.2374		487.048	25350.7	25.3507		487.048	32120.9	32.1209		487.048	37309.5	37.3095		487.048	40926.4	40.9264		487.048	43575.2	43.5752		487.048	47446.3	47.4463		487.048	50440.3	50.4403	50.4403
488	5.6338e-06	488.048	0.021298	0.0213036	0									488.048	13609.9	13.6099		488.048	19607.1	19.6071		488.048	24280.1	24.2801		488.048	32016.7	32.0167		488.048	37984.7	37.9847		488.048	42154	42.154		488.048	45195	45.195		488.048	49622.3	49.6223		488.048	53034.2	53.0342	53.0342
489	1.82124e-06	489.048	0.00688498	0.0068868	0									489.048	11224.2	11.2242		489.048	17280.4	17.2804		489.048	22425	22.425		489.048	31002.4	31.0024		489.048	37663.3	37.6633		489.048	42331.1	42.3311		489.048	45727.4	45.7274		489.048	50665.3	50.6653		489.048	54463.4	54.4634	54.4634
490	0	490.048	0	0	0									490.048	8282.63	8.28263		490.048	14276	14.276		490.048	19804.8	19.8048		490.048	29092.9	29.0929		490.048	36354.3	36.3543		490.048	41460.9	41.4609		490.048	45172.4	45.1724		490.048	50570.3	50.5703		490.048	54720.1	54.7201	54.7201
491	0	491.048	0	0	0									491.048	5045.34	5.04534		491.048	10884.3	10.8843		491.048	16724.7	16.7247		491.048	26610.8	26.6108		491.048	34391.3	34.3913		491.048	39882.3	39.8823		491.048	43871.1	43.8711		491.048	49680.2	49.6802		491.048	54146.1	54.1461	54.1461
492	0	492.048	0	0	0									492.048	1967.14	1.96714		492.048	7606.41	7.60641		492.048	13715	13.715		492.048	24124.5	24.1245		492.048	32363	32.363		492.048	38198.5	38.1985		492.048	42433.6	42.4336		492.048	48612.9	48.6129		492.048	53360.7	53.3607	53.3607
493	0	493.048	0	0	0									493.048	-730.85	-0.73085		493.048	4686.38	4.68638		493.048	11032.2	11.0322		493.048	21909.3	21.9093		493.048	30554	30.554		493.048	36698.8	36.6988		493.048	41154.3	41.1543		493.048	47666	47.666		493.048	52664	52.664	52.664
494	0	494.048	0	0	0									494.048	-3040.89	-3.04089		494.048	2134.83	2.13483		494.048	8685.33	8.68533		494.048	19971.8	19.9718		494.048	28972.5	28.9725		494.048	35387.7	35.3877		494.048	40036.3	40.0363		494.048	46837.7	46.8377		494.048	52053.2	52.0532	52.0532
495	0	495.048	0	0	0									495.048	-4953.82	-4.95382		495.048	-39.6104	-0.0396104		495.048	6683.14	6.68314		495.048	18316.8	18.3168		495.048	27620.3	27.6203		495.048	34266	34.266		495.048	39078.3	39.0783		495.048	46126.1	46.1261		495.048	51532.5	51.5325	51.5325
496	0	496.048	0	0	0									496.048	-6462.47	-6.46247		496.048	-1829.41	-1.82941		496.048	5033.28	5.03328		496.048	16952.1	16.9521		496.048	26501.4	26.5014		496.048	33338.3	33.3383		496.048	38285	38.285		496.048	45535.4	45.5354		496.048	51101.5	51.1015	51.1015
497	0	497.048	0	0	0									497.048	-7563.31	-7.56331		497.048	-3227.69	-3.22769		497.048	3741.93	3.74193		497.048	15884.4	15.8844		497.048	25625.1	25.6251		497.048	32612	32.612		497.048	37664.1	37.6641		497.048	45071.6	45.0716		497.048	50753.9	50.7539	50.7539
498	0	498.048	0	0	0									498.048	-8253.62	-8.25362		498.048	-4228.87	-4.22887		498.048	2814.4	2.8144		498.048	15118	15.118		498.048	24998.8	24.9988		498.048	32092.6	32.0926		498.048	37220.7	37.2207		498.048	44745.6	44.7456		498.048	50512	50.512	50.512
499	0	499.048	0	0	0									499.048	-8574.26	-8.57426		499.048	-4829.26	-4.82926		499.048	2255.38	2.25538		499.048	14657.2	14.6572		499.048	24624.9	24.6249		499.048	31783.3	31.7833		499.048	36957.6	36.9576		499.048	44553.7	44.5537		499.048	50375.7	50.3757	50.3757
500	0	500.048	0	0	0									500.048	-8647.11	-8.64711		500.048	-5026.84	-5.02684		500.048	2067.71	2.06771		500.048	14504.8	14.5048		500.048	24501.9	24.5019		500.048	31681.7	31.6817		500.048	36872.4	36.8724		500.048	44490.1	44.4901		500.048	50329.8	50.3298	50.3298
501	0	501.048	0	0	0									501.048	-8557.43	-8.55743		501.048	-4820.71	-4.82071		501.048	2251.8	2.2518		501.048	14661.3	14.6613		501.048	24628	24.628		501.048	31786.4	31.7864		501.048	36962.9	36.9629		501.048	44557.1	44.5571		501.048	50375.7	50.3757	50.3757
502	0	502.048	0	0	0									502.048	-8232.28	-8.23228		502.048	-4211.7	-4.2117		502.048	2806.85	2.80685		502.048	15125.8	15.1258		502.048	25003.2	25.0032		502.048	32099.1	32.0991		502.048	37232.1	37.2321		502.048	44755.7	44.7557		502.048	50517.7	50.5177	50.5177
503	0	503.048	0	0	0									503.048	-7545.19	-7.54519		503.048	-3202.49	-3.20249		503.048	3730.92	3.73092		503.048	15895.8	15.8958		503.048	25629.7	25.6297		503.048	32621.4	32.6214		503.048	37681.3	37.6813		503.048	45089.5	45.0895		503.048	50771.5	50.7715	50.7715
504	0	504.048	0	0	0									504.048	-6446.88	-6.44688		504.048	-1797.54	-1.79754		504.048	5020.3	5.0203		504.048	16967.2	16.9672		504.048	26506.9	26.5069		504.048	33353	33.353		504.048	38307.4	38.3074		504.048	45557.9	45.5579		504.048	51128.5	51.1285	51.1285
505	0	505.048	0	0	0									505.048	-4940.73	-4.94073		505.048	-2.30762	-0.00230762		505.048	6669.28	6.66928		505.048	18335.4	18.3354		505.048	27626.4	27.6264		505.048	34284.8	34.2848		505.048	39104.3	39.1043		505.048	46152.3	46.1523		505.048	51561.3	51.5613	51.5613
506	0	506.048	0	0	0									506.048	-3033.39	-3.03339		506.048	2176.57	2.17657		506.048	8670.95	8.67095		506.048	19993.9	19.9939		506.048	28978.2	28.9782		506.048	35406.9	35.4069		506.048	40063.4	40.0634		506.048	46864.9	46.8649		506.048	52079.5	52.0795	52.0795
507	0	507.048	0	0	0									507.048	-729.111	-0.729111		507.048	4731.15	4.73115		507.048	11018.3	11.0183		507.048	21935.7	21.9357		507.048	30562.3	30.5623		507.048	36722.3	36.7223		507.048	41186.4	41.1864		507.048	47698.9	47.6989		507.048	52697.1	52.6971	52.6971
508	0	508.048	0	0	0									508.048	1965.27	1.96527		508.048	7652.28	7.65228		508.048	13703.2	13.7032		508.048	24154.1	24.1541		508.048	32376.5	32.3765		508.048	38228.7	38.2287		508.048	42470.9	42.4709		508.048	48653.4	48.6534		508.048	53402.2	53.4022	53.4022
509	0	509.048	0	0	0									509.048	5039.44	5.03944		509.048	10929.5	10.9295		509.048	16716.2	16.7162		509.048	26642.7	26.6427		509.048	34410.8	34.4108		509.048	39916.7	39.9167		509.048	43909.5	43.9095		509.048	49723.7	49.7237		509.048	54189.5	54.1895	54.1895
510	0	510.048	0	0	0									510.048	8272.13	8.27213		510.048	14318.9	14.3189		510.048	19799.8	19.7998		510.048	29127.2	29.1272		510.048	36380.7	36.3807		510.048	41499.2	41.4992		510.048	45212.5	45.2125		510.048	50617.2	50.6172		510.048	54767.6	54.7676	54.7676
511	0.00688498	511.048	1.82124e-06	0.0068868	0									511.048	11208.2	11.2082		511.048	17319.5	17.3195		511.048	22424.6	22.4246		511.048	31039.4	31.0394		511.048	37695.6	37.6956		511.048	42373	42.373		511.048	45770.1	45.7701		511.048	50715.2	50.7152		511.048	54514.7	54.5147	54.5147
512	0.021298	512.048	5.6338e-06	0.0213036	0									512.049	13588	13.588		512.049	19640	19.64		512.049	24284.6	24.2846		512.049	32054.8	32.0548		512.049	38023	38.023		512.049	42198	42.198		512.049	45239.3	45.2393		512.049	49671.9	49.6719		512.049	53084	53.084	53.084
513	0.0430188	513.048	1.13795e-05	0.0430302	0									513.049	15403.3	15.4033		513.049	21261.4	21.2614		513.049	25359.1	25.3591		513.049	32157.9	32.1579		513.049	37353.2	37.3532		513.049	40971.3	40.9713		513.049	43620	43.62		513.049	47493.9	47.4939		513.049	50487.1	50.4871	50.4871
514.001	0.0717157	514.048	1.89704e-05	0.0717347	0									514.049	16686.7	16.6867		514.049	22218.4	22.2184		514.049	25675.7	25.6757		514.049	31375.6	31.3756		514.049	35712	35.712		514.049	38724	38.724		514.049	40947.4	40.9474		514.049	44223.1	44.2231		514.049	46770.8	46.7708	46.7708
515.001	0.10695	515.048	2.82908e-05	0.106978	0									515.05	17488.7	17.4887		515.05	22572.5	22.5725		515.05	25305.8	25.3058		515.05	29778.8	29.7788		515.05	33168	33.168		515.05	35524.7	35.5247		515.05	37290.6	37.2906		515.05	39928.5	39.9285		515.05	42002.4	42.0024	42.0024
516.002	0.148184	516.048	3.91981e-05	0.148223	0									516.051	17875	17.875		516.051	22398.9	22.3989		516.051	24341.8	24.3418		516.051	27471.3	27.4713		516.051	29831.7	29.8317		516.051	31484	31.484		516.051	32757.7	32.7577		516.051	34712.4	34.7124		516.051	36278.6	36.2786	36.2786
517.003	0.194788	517.048	5.15258e-05	0.19484	0									517.052	17917.7	17.9177		517.052	21788.5	21.7885		517.052	22877.1	22.8771		517.052	24565.1	24.5651		517.052	25829.3	25.8293		517.052	26732.2	26.7322		517.052	27478.9	27.4789		517.052	28702	28.702		517.052	29722.6	29.7226	29.7226
518.005	0.246049	518.048	6.50856e-05	0.246114	0									518.053	17620.8	17.6208		518.053	20695.5	20.6955		518.053	20915.7	20.9157		518.053	21153	21.153		518.053	21305.3	21.3053		518.053	21418.6	21.4186		518.053	21600.2	21.6002		518.053	22035.5	22.0355		518.053	22467.3	22.4673	22.4673
519.006	0.301185	519.048	7.96703e-05	0.301265	0									519.055	16817.5	16.8175		519.055	18887.7	18.8877		519.055	18281.6	18.2816		519.055	17146	17.146		519.055	16232.9	16.2329		519.055	15560.5	15.5605		519.055	15163.5	15.1635		519.055	14771.8	14.7718		519.055	14579.7	14.5797	14.5797
520.008	0.359353	520.048	9.50571e-05	0.359448	0									520.056	15311.1	15.3111		520.056	16244.3	16.2443		520.056	14822.7	14.8227		520.056	12340.5	12.3405		520.056	10399.3	10.3993		520.056	9001.6	9.0016		520.056	8063.45	8.06345		520.056	6865.9	6.8659		520.056	6051.73	6.05173	6.05173
521.01	0.419665	521.048	0.000111011	0.419776	0									521.058	13097.7	13.0977		521.058	12848.6	12.8486		521.058	10588.6	10.5886		521.058	6736.86	6.73686		521.058	3769.67	3.76967		521.058	1689.83	1.68983		521.058	252.243	0.252243		521.058	-1697.56	-1.69756		521.058	-3101.65	-3.10165	3.10165
522.012	0.481199	522.048	0.000127288	0.481326	0									522.06	10299	10.299		522.06	8840.98	8.84098		522.06	5737.37	5.73737		522.06	512.128	0.512128		522.06	-3480.58	-3.48058		522.06	-6231.84	-6.23184		522.06	-8149.04	-8.14904		522.06	-10811.4	-10.8114		522.06	-12769.8	-12.7698	12.7698
523.014	0.543016	523.048	0.00014364	0.54316	0									523.062	7039.02	7.03902		523.062	4360.24	4.36024		523.062	427.009	0.427009		523.062	-6155.18	-6.15518		523.062	-11157.5	-11.1575		523.062	-14565.4	-14.5654		523.062	-16945.6	-16.9456		523.062	-20290.4	-20.2904		523.062	-22772.8	-22.7728	22.7728
524.015	0.604171	524.048	0.000159817	0.604331	0									524.064	3440.29	3.44029		524.064	-447.456	-0.447456		524.064	-5185.19	-5.18519		524.064	-13086.1	-13.0861		524.064	-19064	-19.064		524.064	-23103.1	-23.1031		524.064	-25924.9	-25.9249		524.064	-29916.7	-29.9167		524.064	-32895.3	-32.8953	32.8953
525.017	0.66373	525.048	0.000175572	0.663906	0									525.066	-373.825	-0.373825		525.066	-5433.48	-5.43348		525.066	-10944	-10.944		525.066	-20107.4	-20.1074		525.066	-27016.1	-27.0161		525.066	-31652.4	-31.6524		525.066	-34890.1	-34.8901		525.066	-39486.4	-39.4864		525.066	-42929.4	-42.9294	42.9294
526.019	0.720783	526.048	0.000190664	0.720974	0									526.067	-4280.22	-4.28022		526.067	-10458	-10.458		526.067	-16697.6	-16.6976		526.067	-27045.2	-27.0452		526.067	-34822.6	-34.8226		526.067	-40012.1	-40.0121		526.067	-43634.7	-43.6347		526.067	-48786.8	-48.7868		526.067	-52652.1	-52.6521	52.6521
527.02	0.774459	527.048	0.000204862	0.774664	0									527.069	-8156.46	-8.15646		527.069	-15377.5	-15.3775		527.069	-22283.5	-22.2835		527.069	-33705.6	-33.7056		527.069	-42263.3	-42.2633		527.069	-47944.9	-47.9449		527.069	-51912.7	-51.9127		527.069	-57564.8	-57.5648		527.069	-61799.3	-61.7993	61.7993
528.022	0.823937	528.048	0.00021795	0.824155	0									528.07	-11883.8	-11.8838		528.07	-20049.5	-20.0495		528.07	-27539.8	-27.5398		528.07	-39894.7	-39.8947		528.07	-49126.6	-49.1266		528.07	-55236.2	-55.2362		528.07	-59507	-59.507		528.07	-65604.9	-65.6049		528.07	-70170.2	-70.1702	70.1702
529.023	0.868463	529.048	0.000229728	0.868693	0									529.071	-15352.9	-15.3529		529.071	-24342.5	-24.3425		529.071	-32321	-32.321		529.071	-45452.8	-45.4528		529.071	-55252.2	-55.2522		529.071	-61737.3	-61.7373		529.071	-66276.9	-66.2769		529.071	-72770.2	-72.7702		529.071	-77662.7	-77.6627	77.6627
530.023	0.907355	530.048	0.000240016	0.907595	0									530.072	-18460.4	-18.4604		530.072	-28130.8	-28.1308		530.072	-36495.7	-36.4957		530.072	-50255.6	-50.2556		530.072	-60528.4	-60.5284		530.072	-67336.3	-67.3363		530.072	-72114.2	-72.1142		530.072	-78954.9	-78.9549		530.072	-84139.6	-84.1396	84.1396
531.024	0.940019	531.048	0.000248657	0.940268	0									531.072	-21105.7	-21.1057		531.072	-31306.8	-31.3068		531.072	-39960.7	-39.9607		531.072	-54209.9	-54.2099		531.072	-64863.7	-64.8637		531.072	-71935.5	-71.9355		531.072	-76913.6	-76.9136		531.072	-84060.3	-84.0603		531.072	-89457.6	-89.4576	89.4576
532.024	0.965957	532.048	0.000255518	0.966213	0									532.073	-23213.9	-23.2139		532.073	-33804.5	-33.8045		532.073	-42653.1	-42.6531		532.073	-57245	-57.245		532.073	-68172.7	-68.1727		532.073	-75442.6	-75.4426		532.073	-80577.1	-80.5771		532.073	-87975.6	-87.9756		532.073	-93554.9	-93.5549	93.5549
533.024	0.984773	533.048	0.000260495	0.985033	0									533.073	-24747	-24.747		533.073	-35584.8	-35.5848		533.073	-44527.2	-44.5272		533.073	-59297.1	-59.2971		533.073	-70377.5	-70.3775		533.073	-77772.5	-77.7725		533.073	-83019.1	-83.0191		533.073	-90594.6	-90.5946		533.073	-96362.9	-96.3629	96.3629
534.024	0.996179	534.048	0.000263512	0.996443	0									534.073	-25687.3	-25.6873		534.073	-36619.7	-36.6197		534.073	-45545.6	-45.5456		534.073	-60314.9	-60.3149		534.073	-71419.9	-71.4199		534.073	-78861.3	-78.8613		534.073	-84170.6	-84.1706		534.073	-91846.5	-91.8465		534.073	-97765.1	-97.7651	97.7651
535.024	1	535.048	0.000264523	1.00026	0									535.073	-26024.9	-26.0249		535.073	-36891.2	-36.8912		535.073	-45684.6	-45.6846		535.073	-60265.3	-60.2653		535.073	-71261.3	-71.2613		535.073	-78668.5	-78.6685		535.073	-83985.2	-83.9852		535.073	-91694.5	-91.6945		535.073	-97677.8	-97.6778	97.6778
536.024	0.996179	536.048	0.000263512	0.996443	0									536.073	-25755.8	-25.7558		536.073	-36393.3	-36.3933		536.073	-44935.8	-44.9358		536.073	-59139.4	-59.1394		536.073	-69893.4	-69.8934		536.073	-77188.2	-77.1882		536.073	-82460	-82.46		536.073	-90139.5	-90.1395		536.073	-96114.4	-96.1144	96.1144
537.024	0.984773	537.048	0.000260495	0.985033	0									537.073	-24881.9	-24.8819		537.073	-35132.4	-35.1324		537.073	-43309.4	-43.3094		537.073	-56953.1	-56.9531		537.073	-67336	-67.336		537.073	-74441.3	-74.4413		537.073	-79615.3	-79.6153		537.073	-87199.6	-87.1996		537.073	-93119.9	-93.1199	93.1199
538.025	0.965957	538.048	0.000255518	0.966213	0									538.073	-23413.9	-23.4139		538.073	-33126.4	-33.1264		538.073	-40831.6	-40.8316		538.073	-53741.4	-53.7414		538.073	-63628.3	-63.6283		538.073	-70471.2	-70.4712		538.073	-75494.5	-75.4945		538.073	-82919.5	-82.9195		538.073	-88739.7	-88.7397	88.7397
539.025	0.940019	539.048	0.000248657	0.940268	0									539.073	-21369.8	-21.3698		539.073	-30403.2	-30.4032		539.073	-37540.2	-37.5402		539.073	-49561.2	-49.5612		539.073	-58840	-58.84		539.073	-65353.7	-65.3537		539.073	-70183.5	-70.1835		539.073	-77392.2	-77.3922		539.073	-83058.8	-83.0588	83.0588
540.026	0.907355	540.048	0.000240016	0.907595	0									540.074	-18788	-18.788		540.074	-27003.2	-27.0032		540.074	-33483	-33.483		540.074	-44482.8	-44.4828		540.074	-53058.6	-53.0586		540.074	-59180.9	-59.1809		540.074	-63780.3	-63.7803		540.074	-70720.1	-70.7201		540.074	-76180.9	-76.1809	76.1809
541.026	0.868463	541.048	0.000229728	0.868693	0									541.075	-15741.8	-15.7418		541.075	-22994.2	-22.9942		541.075	-28725.7	-28.7257		541.075	-38578.2	-38.5782		541.075	-46369.5	-46.3695		541.075	-52048.3	-52.0483		541.075	-56382.5	-56.3825		541.075	-62997.9	-62.9979		541.075	-68211.2	-68.2112	68.2112
542.027	0.823937	542.048	0.00021795	0.824155	0									542.076	-12329.5	-12.3295		542.076	-18485.1	-18.4851		542.076	-23376.4	-23.3764		542.076	-31947.6	-31.9476		542.076	-38874.6	-38.8746		542.076	-44066.1	-44.0661		542.076	-48108.5	-48.1085		542.076	-54359.1	-54.3591		542.076	-59308.1	-59.3081	59.3081
543.029	0.774459	543.048	0.000204862	0.774664	0									543.077	-8654.74	-8.65474		543.077	-13601.3	-13.6013		543.077	-17569.5	-17.5695		543.077	-24725.5	-24.7255		543.077	-30699.6	-30.6996		543.077	-35355.7	-35.3557		543.077	-39077.7	-39.0777		543.077	-44928.5	-44.9285		543.077	-49608.5	-49.6085	49.6085
544.03	0.720783	544.048	0.000190664	0.720974	0									544.078	-4827.45	-4.82745		544.078	-8474.57	-8.47457		544.078	-11453.7	-11.4537		544.078	-17081	-17.081		544.078	-22015.7	-22.0157		544.078	-26079.8	-26.0798		544.078	-29442.4	-29.4424		544.078	-34833.5	-34.8335		544.078	-39211.6	-39.2116	39.2116
545.032	0.66373	545.048	0.000175572	0.663906	0									545.08	-966.737	-0.966737		545.08	-3249.35	-3.24935		545.08	-5193.24	-5.19324		545.08	-9210.71	-9.21071		545.08	-13039.7	-13.0397		545.08	-16460.2	-16.4602		545.08	-19427.2	-19.4272		545.08	-24300.6	-24.3006		545.08	-28326.4	-28.3264	28.3264
546.033	0.604171	546.048	0.000159817	0.604331	0									546.082	2807.73	2.80773		546.082	1931.07	1.93107		546.082	1050.46	1.05046		546.082	-1305.89	-1.30589		546.082	-3985.22	-3.98522		546.082	-6729.9	-6.7299		546.082	-9274.37	-9.27437		546.082	-13590	-13.59		546.082	-17221.1	-17.2211	17.2211
547.035	0.543016	547.048	0.00014364	0.54316	0									547.084	6375.64	6.37564		547.084	6925.28	6.92528		547.084	7120.27	7.12027		547.084	6449.19	6.44919		547.084	4943.86	4.94386		547.084	2893.81	2.89381		547.084	792.353	0.792353		547.084	-2928.42	-2.92842		547.084	-6130.34	-6.13034	6.13034
548.037	0.481199	548.048	0.000127288	0.481326	0									548.086	9615.77	9.61577		548.086	11593.1	11.5931		548.086	12861.6	12.8616		548.086	13875.5	13.8755		548.086	13549.2	13.5492		548.086	12204.1	12.2041		548.086	10559.9	10.5599		548.086	7465.15	7.46515		548.086	4724.04	4.72404	4.72404
549.039	0.419665	549.048	0.000111011	0.419776	0									549.088	12410	12.41		549.088	15793.1	15.7931		549.088	18117.8	18.1178		549.088	20794.6	20.7946		549.088	21636.1	21.6361		549.088	20995.8	20.9958		549.088	19817.3	19.8173		549.088	17372	17.372		549.088	15117.9	15.1179	15.1179
550.041	0.359353	550.048	9.50571e-05	0.359448	0									550.089	14641.5	14.6415		550.089	19377.8	19.3778		550.089	22722.7	22.7227		550.089	27017	27.017		550.089	28999.9	28.9999		550.089	29056.3	29.0563		550.089	28349.4	28.3494		550.089	26574.2	26.5742		550.089	24829.2	24.8292	24.8292
551.043	0.301185	551.048	7.96703e-05	0.301265	0									551.091	16244.3	16.2443		551.091	22225.4	22.2254		551.091	26531.5	26.5315		551.091	32372.8	32.3728		551.091	35455.7	35.4557		551.091	36194.1	36.1941		551.091	35963.9	35.9639		551.091	34878.5	34.8785		551.091	33664.3	33.6643	33.6643
552.044	0.246049	552.048	6.50856e-05	0.246114	0									552.093	17291.1	17.2911		552.093	24277.1	24.2771		552.093	29433.4	29.4334		552.093	36719.8	36.7198		552.093	40845.8	40.8458		552.093	42247.3	42.2473		552.093	42499	42.499		552.093	42126.3	42.1263		552.093	41463.9	41.4639	41.4639
553.045	0.194788	553.048	5.15258e-05	0.19484	0									553.094	17938.2	17.9382		553.094	25579.7	25.5797		553.094	31368.6	31.3686		553.094	39924	39.924		553.094	45014.9	45.0149		553.094	47059.5	47.0595		553.094	47801.2	47.8012		553.094	48172.2	48.1722		553.094	48083.6	48.0836	48.0836
554.047	0.148184	554.048	3.91981e-05	0.148223	0									554.095	18250.7	18.2507		554.095	26249.3	26.2493		554.095	32392.1	32.3921		554.095	41883.9	41.8839		554.095	47815.5	47.8155		554.095	50486.2	50.4862		554.095	51737.2	51.7372		554.095	52887.9	52.8879		554.095	53396.2	53.3962	53.3962
555.047	0.10695	555.048	2.82908e-05	0.106978	0									555.096	18186.1	18.1861		555.096	26344.5	26.3445		555.096	32623.8	32.6238		555.096	42609.4	42.6094		555.096	49122.6	49.1226		555.096	52416.8	52.4168		555.096	54217	54.217		555.096	56184.7	56.1847		555.096	57306.3	57.3063	57.3063
556.048	0.0717157	556.048	1.89704e-05	0.0717347	0									556.096	17679.5	17.6795		556.096	25837.3	25.8373		556.096	32115.4	32.1154		556.096	42236.3	42.2363		556.096	48988.1	48.9881		556.096	52854.3	52.8543		556.096	55224.5	55.2245		556.096	58025.9	58.0259		556.096	59761.1	59.7611	59.7611
557.048	0.0430188	557.048	1.13795e-05	0.0430302	0									557.097	16669	16.669		557.097	24670.1	24.6701		557.097	30838.7	30.8387		557.097	40873.2	40.8732		557.097	47652.8	47.6528		557.097	51935.4	51.9354		557.097	54818.6	54.8186		557.097	58411.8	58.4118		557.097	60738.8	60.7388	60.7388
558.049	0.021298	558.048	5.6338e-06	0.0213036	0									558.097	15099.2	15.0992		558.097	22790.1	22.7901		558.097	28750.8	28.7508		558.097	38531.5	38.5315		558.097	45260.2	45.2602		558.097	49800.3	49.8003		558.097	53082.8	53.0828		558.097	57370.4	57.3704		558.097	60241.4	60.2414	60.2414
559.049	0.00688498	559.048	1.82124e-06	0.0068868	0									559.097	12935.9	12.9359		559.097	20167.5	20.1675		559.097	25823.3	25.8233		559.097	35200.9	35.2009		559.097	41813.9	41.8139		559.097	46512.5	46.5125		559.097	50083.6	50.0836		559.097	54946.3	54.9463		559.097	58294.8	58.2948	58.2948
560.049	0	560.048	0	0	0									560.097	10194.9	10.1949		560.097	16823.7	16.8237		560.097	22079.7	22.0797		560.097	30919.7	30.9197		560.097	37345.2	37.3452		560.097	42131.1	42.1311		560.097	45904.8	45.9048		560.097	51220.4	51.2204		560.097	54973.6	54.9736	54.9736
561.049	0	561.048	0	0	0									561.097	7137.58	7.13758		561.097	13053.8	13.0538		561.097	17839.9	17.8399		561.097	26032.8	26.0328		561.097	32210.4	32.2104		561.097	37025	37.025		561.097	40932.3	40.9323		561.097	46592.8	46.5928		561.097	50677.6	50.6776	50.6776
562.049	0	562.048	0	0	0									562.097	4219.76	4.21976		562.097	9369.11	9.36911		562.097	13650.9	13.6509		562.097	21128.3	21.1283		562.097	27022.1	27.0221		562.097	31815.9	31.8159		562.097	35800.8	35.8008		562.097	41715.8	41.7158		562.097	46063.1	46.0631	46.0631
563.049	0	563.048	0	0	0									563.097	1662.56	1.66256		563.097	6021.79	6.02179		563.097	9778.23	9.77823		563.097	16500.6	16.5006		563.097	22083.5	22.0835		563.097	26813.1	26.8131		563.097	30828	30.828		563.097	36914.2	36.9142		563.097	41462.4	41.4624	41.4624
564.049	0	564.048	0	0	0									564.097	-524.523	-0.524523		564.097	3024.83	3.02483		564.097	6235.73	6.23573		564.097	12174.7	12.1747		564.097	17416.2	17.4162		564.097	22041.3	22.0413		564.097	26042.4	26.0424		564.097	32222.8	32.2228		564.097	36913.3	36.9133	36.9133
565.049	0	565.048	0	0	0									565.097	-2336.93	-2.33693		565.097	386.789	0.386789		565.097	3041.71	3.04171		565.097	8169.81	8.16981		565.097	13041.7	13.0417		565.097	17523.2	17.5232		565.097	21468.9	21.4689		565.097	27672.8	27.6728		565.097	32449.3	32.4493	32.4493
566.049	0	566.048	0	0	0									566.097	-3772.84	-3.77284		566.097	-1883.05	-1.88305		566.097	211.061	0.211061		566.097	4500.98	4.50098		566.097	8980.99	8.98099		566.097	13280.4	13.2804		566.097	17131.8	17.1318		566.097	23291.5	23.2915		566.097	28100.4	28.1004	28.1004
567.049	0	567.048	0	0	0									567.097	-4833.18	-4.83318		567.097	-3774.42	-3.77442		567.097	-2248.26	-2.24826		567.097	1187.1	1.1871		567.097	5253.32	5.25332		567.097	9334.58	9.33458		567.097	13054.1	13.0541		567.097	19104.2	19.1042		567.097	23893	23.893	23.893
568.049	0	568.048	0	0	0									568.097	-5517.3	-5.5173		568.097	-5282.09	-5.28209		568.097	-4328.22	-4.32822		568.097	-1751.1	-1.7511		568.097	1876.55	1.87655		568.097	5705.35	5.70535		568.097	9256.56	9.25656		568.097	15134.4	15.1344		568.097	19853.7	19.8537	19.8537
569.049	0	569.048	0	0	0									569.097	-5835.82	-5.83582		569.097	-6406.23	-6.40623		569.097	-6015.81	-6.01581		569.097	-4299.98	-4.29998		569.097	-1132.14	-1.13214		569.097	2410.1	2.4101		569.097	5757.5	5.7575		569.097	11403.4	11.4034		569.097	16006.4	16.0064	16.0064
570.049	0	570.048	0	0	0									570.097	-5813.21	-5.81321		570.097	-7147.04	-7.14704		570.097	-7303.58	-7.30358		570.097	-6450.32	-6.45032		570.097	-3757.89	-3.75789		570.097	-535.637	-0.535637		570.097	2573.9	2.5739		570.097	7929.62	7.92962		570.097	12371.1	12.3711	12.3711
571.049	0	571.048	0	0	0									571.097	-5476.92	-5.47692		571.097	-7505.19	-7.50519		571.097	-8194.47	-8.19447		571.097	-8190	-8.19		571.097	-5989.06	-5.98906		571.097	-3117.82	-3.11782		571.097	-280.777	-0.280777		571.097	4729.49	4.72949		571.097	8966.16	8.96616	8.96616
572.049	0	572.048	0	0	0									572.097	-4885.27	-4.88527		572.097	-7497	-7.497		572.097	-8690.5	-8.6905		572.097	-9505.95	-9.50595		572.097	-7815.83	-7.81583		572.097	-5326.11	-5.32611		572.097	-2794.56	-2.79456		572.097	1817.34	1.81734		572.097	5807.87	5.80787	5.80787
573.049	0	573.048	0	0	0									573.097	-4123.15	-4.12315		573.097	-7150.5	-7.1505		573.097	-8789.56	-8.78956		573.097	-10392.8	-10.3928		573.097	-9229.77	-9.22977		573.097	-7154	-7.154		573.097	-4960.22	-4.96022		573.097	-796.099	-0.796099		573.097	2909.59	2.90959	2.90959
574.049	0	574.048	0	0	0									574.097	-3278.2	-3.2782		574.097	-6501.77	-6.50177		574.097	-8508.59	-8.50859		574.097	-10850.3	-10.8503		574.097	-10226.3	-10.2263		574.097	-8598.29	-8.59829		574.097	-6772.78	-6.77278		574.097	-3102.87	-3.10287		574.097	281.757	0.281757	0.281757
575.049	0	575.048	0	0	0									575.097	-2434.74	-2.43474		575.097	-5623.89	-5.62389		575.097	-7884.77	-7.88477		575.097	-10874.9	-10.8749		575.097	-10806	-10.806		575.097	-9659.74	-9.65974		575.097	-8230.79	-8.23079		575.097	-5098.22	-5.09822		575.097	-2068.11	-2.06811	2.06811
576.049	0	576.048	0	0	0									576.097	-1660.29	-1.66029		576.097	-4606	-4.606		576.097	-6959.65	-6.95965		576.097	-10463.1	-10.4631		576.097	-10974.8	-10.9748		576.097	-10346.2	-10.3462		576.097	-9339.11	-9.33911		576.097	-6781.07	-6.78107		576.097	-4135.02	-4.13502	4.13502
577.049	0	577.048	0	0	0									577.097	-990.236	-0.990236		577.097	-3543.73	-3.54373		577.097	-5820.55	-5.82055		577.097	-9621.63	-9.62163		577.097	-10745.2	-10.7452		577.097	-10673.1	-10.6731		577.097	-10106.1	-10.1061		577.097	-8153.88	-8.15388		577.097	-5917.06	-5.91706	5.91706
578.049	0	578.048	0	0	0									578.097	-446.46	-0.44646		578.097	-2523.5	-2.5235		578.097	-4576.31	-4.57631		578.097	-8369.93	-8.36993		578.097	-10145.4	-10.1454		578.097	-10660.1	-10.6601		578.097	-10547.7	-10.5477		578.097	-9223.41	-9.22341		578.097	-7415.71	-7.41571	7.41571
579.049	0	579.048	0	0	0									579.097	-35.8554	-0.0358554		579.097	-1604.88	-1.60488		579.097	-3335.93	-3.33593		579.097	-6765.24	-6.76524		579.097	-9223.97	-9.22397		579.097	-10340.6	-10.3406		579.097	-10682.6	-10.6826		579.097	-10000.1	-10.0001		579.097	-8635.86	-8.63586	8.63586
580.049	0	580.048	0	0	0									580.097	250.709	0.250709		580.097	-827.618	-0.827618		580.097	-2188.03	-2.18803		580.097	-4968.8	-4.9688		580.097	-8057.59	-8.05759		580.097	-9758.01	-9.75801		580.097	-10541.7	-10.5417		580.097	-10499.3	-10.4993		580.097	-9585.52	-9.58552	9.58552
581.049	0	581.048	0	0	0									581.097	423.752	0.423752		581.097	-207.26	-0.20726		581.097	-1188.7	-1.1887		581.097	-3208.15	-3.20815		581.097	-6753.38	-6.75338		581.097	-8963.15	-8.96315		581.097	-10157.3	-10.1573		581.097	-10739.5	-10.7395		581.097	-10276.1	-10.2761	10.2761
582.049	0	582.048	0	0	0									582.097	503.35	0.50335		582.097	250.769	0.250769		582.097	-375.493	-0.375493		582.097	-1669.63	-1.66963		582.097	-5414.54	-5.41454		582.097	-8016.74	-8.01674		582.097	-9570.16	-9.57016		582.097	-10744	-10.744		582.097	-10722.5	-10.7225	10.7225
583.049	0	583.048	0	0	0									583.097	509.629	0.509629		583.097	553.79	0.55379		583.097	244.904	0.244904		583.097	-448.584	-0.448584		583.097	-4123.24	-4.12324		583.097	-6976.59	-6.97659		583.097	-8824.79	-8.82479		583.097	-10539	-10.539		583.097	-10942.5	-10.9425	10.9425
584.049	0	584.048	0	0	0									584.097	465.493	0.465493		584.097	717.962	0.717962		584.097	665.749	0.665749		584.097	425.231	0.425231		584.097	-2936.46	-2.93646		584.097	-5896.42	-5.89642		584.097	-7963.65	-7.96365		584.097	-10153.3	-10.1533		584.097	-10956.2	-10.9562	10.9562
585.049	0	585.048	0	0	0									585.097	390.894	0.390894		585.097	765.926	0.765926		585.097	902.891	0.902891		585.097	952.067	0.952067		585.097	-1890.55	-1.89055		585.097	-4824.2	-4.8242		585.097	-7030.8	-7.0308		585.097	-9617.66	-9.61766		585.097	-10786.1	-10.7861	10.7861
586.049	0	586.048	0	0	0									586.097	302.959	0.302959		586.097	725.626	0.725626		586.097	979.343	0.979343		586.097	1169.44	1.16944		586.097	-1005.85	-1.00585		586.097	-3796.31	-3.79631		586.097	-6063.36	-6.06336		586.097	-8962.44	-8.96244		586.097	-10456.2	-10.4562	10.4562
587.049	0	587.048	0	0	0									587.097	215.602	0.215602		587.097	625.991	0.625991		587.097	926.942	0.926942		587.097	1149.14	1.14914		587.097	-289.262	-0.289262		587.097	-2841.44	-2.84144		587.097	-5096.12	-5.09612		587.097	-8217.34	-8.21734		587.097	-9991.44	-9.99144	9.99144
588.049	0	588.048	0	0	0									588.097	136.412	0.136412		588.097	494.345	0.494345		588.097	789.271	0.789271		588.097	987.461	0.987461		588.097	259.261	0.259261		588.097	-1979.46	-1.97946		588.097	-4156.12	-4.15612		588.097	-7410.37	-7.41037		588.097	-9416.03	-9.41603	9.41603
589.049	0	589.048	0	0	0									589.097	71.3229	0.0713229		589.097	354.228	0.354228		589.097	605.192	0.605192		589.097	774.756	0.774756		589.097	650.431	0.650431		589.097	-1222.73	-1.22273		589.097	-3265.96	-3.26596		589.097	-6567.7	-6.5677		589.097	-8753.53	-8.75353	8.75353
590.049	0	590.048	0	0	0									590.097	21.7477	0.0217477		590.097	221.874	0.221874		590.097	412.492	0.412492		590.097	567.089	0.567089		590.097	898.429	0.898429		590.097	-578.228	-0.578228		590.097	-2442.12	-2.44212		590.097	-5712.17	-5.71217		590.097	-8026.51	-8.02651	8.02651
591.049	0	591.048	0	0	0									591.097	-12.1489	-0.0121489		591.097	110.539	0.110539		591.097	235.807	0.235807		591.097	385.913	0.385913		591.097	1024.22	1.02422		591.097	-47.038	-0.047038		591.097	-1696.49	-1.69649		591.097	-4864.13	-4.86413		591.097	-7256	-7.256	7.256
592.049	0	592.048	0	0	0									592.097	-32.7734	-0.0327734		592.097	25.3288	0.0253288		592.097	93.9655	0.0939655		592.097	236.976	0.236976		592.097	1049.73	1.04973		592.097	373.29	0.37329		592.097	-1037.2	-1.0372		592.097	-4040.36	-4.04036		592.097	-6461.22	-6.46122	6.46122
593.049	0	593.048	0	0	0									593.097	-41.7698	-0.0417698		593.097	-31.9069	-0.0319069		593.097	-6.94067	-0.00694067		593.097	120.442	0.120442		593.097	998.851	0.998851		593.097	688.72	0.68872		593.097	-468.323	-0.468323		593.097	-3254.92	-3.25492		593.097	-5659.41	-5.65941	5.65941
594.049	0	594.048	0	0	0									594.097	-42.4435	-0.0424435		594.097	-62.9703	-0.0629703		594.097	-65.9878	-0.0659878		594.097	33.6299	0.0336299		594.097	895.454	0.895454		594.097	907.621	0.907621		594.097	8.81506	0.00881506		594.097	-2518.89	-2.51889		594.097	-4865.68	-4.86568	4.86568
595.049	0	595.048	0	0	0									595.097	-37.0728	-0.0370728		595.097	-73.8206	-0.0738206		595.097	-91.1068	-0.0911068		595.097	-26.0704	-0.0260704		595.097	760.461	0.760461		595.097	1040.43	1.04043		595.097	396.323	0.396323		595.097	-1840.75	-1.84075		595.097	-4093.06	-4.09306	4.09306
596.049	0	596.048	0	0	0									596.097	-28.1262	-0.0281262		596.097	-69.2939	-0.0692939		596.097	-91.2634	-0.0912634		596.097	-63.6029	-0.0636029		596.097	612.042	0.612042		596.097	1099.15	1.09915		596.097	698.021	0.698021		596.097	-1226.6	-1.2266		596.097	-3352.5	-3.3525	3.3525
597.049	0	597.048	0	0	0									597.097	-18.5526	-0.0185526		597.097	-56.484	-0.056484		597.097	-77.1213	-0.0771213		597.097	-82.8502	-0.0828502		597.097	463.341	0.463341		597.097	1096.55	1.09655		597.097	920.031	0.920031		597.097	-680.324	-0.680324		597.097	-2652.99	-2.65299	2.65299
598.049	0	598.048	0	0	0									598.097	-9.77142	-0.00977142		598.097	-40.0723	-0.0400723		598.097	-56.4425	-0.0564425		598.097	-88.2743	-0.0882743		598.097	324.693	0.324693		598.097	1045.84	1.04584		598.097	1069.49	1.06949		598.097	-203.995	-0.203995		598.097	-2001.65	-2.00165	2.00165
599.049	0	599.048	0	0	0									599.097	-3.55292	-0.00355292		599.097	-24.3019	-0.0243019		599.097	-35.5631	-0.0355631		599.097	-84.1361	-0.0841361		599.097	201.843	0.201843		599.097	959.833	0.959833		599.097	1154.6	1.1546		599.097	202.147	0.202147		599.097	-1403.82	-1.40382	1.40382
600.049	0	600.048	0	0	0									600.097	-0.141479	-0.000141479		600.097	-11.6877	-0.0116877		600.097	-18.0934	-0.0180934		600.097	-73.9486	-0.0739486		600.097	99.0819	0.0990819		600.097	850.134	0.850134		600.097	1184.25	1.18425		600.097	539.187	0.539187		600.097	-863.31	-0.86331	0.86331
601.049	0	601.048	0	0	0									601.097	0.757324	0.000757324		601.097	-3.20605	-0.00320605		601.097	-5.49854	-0.00549854		601.097	-60.8929	-0.0608929		601.097	17.7595	0.0177595		601.097	726.616	0.726616		601.097	1167.28	1.16728		601.097	809.682	0.809682		601.097	-382.436	-0.382436	0.382436
602.049	0	602.048	0	0	0									602.097	0.176575	0.000176575		602.097	1.58264	0.00158264		602.097	1.35437	0.00135437		602.097	-46.8326	-0.0468326		602.097	-42.7565	-0.0427565		602.097	597.555	0.597555		602.097	1113.05	1.11305		602.097	1017.34	1.01734		602.097	37.8566	0.0378566	0.0378566
603.049	0	603.048	0	0	0									603.097	-0.850769	-0.000850769		603.097	3.31464	0.00331464		603.097	4.87793	0.00487793		603.097	-33.2964	-0.0332964		603.097	-84.8884	-0.0848884		603.097	469.645	0.469645		603.097	1030.42	1.03042		603.097	1166.67	1.16667		603.097	397.833	0.397833	0.397833
604.049	0	604.048	0	0	0									604.097	-1.48602	-0.00148602		604.097	3.40533	0.00340533		604.097	4.92175	0.00492175		604.097	-21.2534	-0.0212534		604.097	-111.568	-0.111568		604.097	348.169	0.348169		604.097	927.716	0.927716		604.097	1263	1.263		604.097	698.835	0.698835	0.698835
605.049	0	605.048	0	0	0									605.097	-1.46857	-0.00146857		605.097	2.44934	0.00244934		605.097	4.57947	0.00457947		605.097	-11.1514	-0.0111514		605.097	-124.731	-0.124731		605.097	237.174	0.237174		605.097	812.225	0.812225		605.097	1312.05	1.31205		605.097	943.096	0.943096	0.943096
606.049	0	606.048	0	0	0									606.097	-1.11237	-0.00111237		606.097	1.50323	0.00150323		606.097	3.88586	0.00388586		606.097	-3.23474	-0.00323474		606.097	-125.734	-0.125734		606.097	139.501	0.139501		606.097	690.4	0.6904		606.097	1319.88	1.31988		606.097	1133.59	1.13359	1.13359
607.049	0	607.048	0	0	0									607.097	-0.66394	-0.00066394		607.097	0.511414	0.000511414		607.097	3.06982	0.00306982		607.097	2.60107	0.00260107		607.097	-116.202	-0.116202		607.097	56.8893	0.0568893		607.097	567.637	0.567637		607.097	1292.95	1.29295		607.097	1273.93	1.27393	1.27393
608.049	0	608.048	0	0	0									608.097	-0.307556	-0.000307556		608.097	0.150269	0.000150269		608.097	2.30591	0.00230591		608.097	6.40356	0.00640356		608.097	-99.0952	-0.0990952		608.097	-9.9928	-0.0099928		608.097	448.455	0.448455		608.097	1237.89	1.23789		608.097	1368.19	1.36819	1.36819
609.049	0	609.048	0	0	0									609.097	-0.0863647	-8.63647e-05		609.097	0.213684	0.000213684		609.097	1.45398	0.00145398		609.097	8.37634	0.00837634		609.097	-78.5713	-0.0785713		609.097	-61.3715	-0.0613715		609.097	336.458	0.336458		609.097	1160.78	1.16078		609.097	1420.79	1.42079	1.42079
610.049	0	610.048	0	0	0									610.097	-0.14502	-0.00014502		610.097	0.577332	0.000577332		610.097	0.866882	0.000866882		610.097	8.85284	0.00885284		610.097	-58.7581	-0.0587581		610.097	-98.2101	-0.0982101		610.097	234.215	0.234215		610.097	1067.05	1.06705		610.097	1436.36	1.43636	1.43636
611.049	0	611.048	0	0	0									611.097	-0.340332	-0.000340332		611.097	0.931946	0.000931946		611.097	0.452942	0.000452942		611.097	8.20789	0.00820789		611.097	-41.9219	-0.0419219		611.097	-122.004	-0.122004		611.097	143.518	0.143518		611.097	961.56	0.96156		611.097	1419.67	1.41967	1.41967
612.049	0	612.048	0	0	0									612.097	-0.21051	-0.00021051		612.097	1.53131	0.00153131		612.097	0.210449	0.000210449		612.097	6.83911	0.00683911		612.097	-28.2672	-0.0282672		612.097	-134.506	-0.134506		612.097	65.3328	0.0653328		612.097	848.64	0.84864		612.097	1375.82	1.37582	1.37582
613.049	0	613.048	0	0	0									613.097	0.234924	0.000234924		613.097	2.13037	0.00213037		613.097	0.0296631	2.96631e-05		613.097	5.1557	0.0051557		613.097	-16.7872	-0.0167872		613.097	-137.506	-0.137506		613.097	0.0510254	5.10254e-05		613.097	732.099	0.732099		613.097	1309.85	1.30985	1.30985
614.049	0	614.048	0	0	0									614.097	0.319519	0.000319519		614.097	2.05597	0.00205597		614.097	-0.210388	-0.000210388		614.097	3.53088	0.00353088		614.097	-6.58307	-0.00658307		614.097	-132.95	-0.13295		614.097	-52.5031	-0.0525031		614.097	615.239	0.615239		614.097	1226.35	1.22635	1.22635
615.049	0	615.048	0	0	0									615.097	-0.290161	-0.000290161		615.097	1.58478	0.00158478		615.097	-0.438599	-0.000438599		615.097	2.14807	0.00214807		615.097	2.21503	0.00221503		615.097	-122.884	-0.122884		615.097	-92.8574	-0.0928574		615.097	500.988	0.500988		615.097	1129.49	1.12949	1.12949
616.049	0	616.048	0	0	0									616.097	-0.867981	-0.000867981		616.097	0.684631	0.000684631		616.097	-0.610596	-0.000610596		616.097	1.06049	0.00106049		616.097	8.81488	0.00881488		616.097	-108.98	-0.10898		616.097	-121.797	-0.121797		616.097	391.91	0.39191		616.097	1023.11	1.02311	1.02311
617.049	0	617.048	0	0	0									617.097	-1.29321	-0.00129321		617.097	0.325928	0.000325928		617.097	-0.735535	-0.000735535		617.097	0.29303	0.00029303		617.097	12.6344	0.0126344		617.097	-92.5844	-0.0925844		617.097	-140.369	-0.140369		617.097	290.19	0.29019		617.097	910.749	0.910749	0.910749
618.049	0	618.048	0	0	0									618.097	-1.37787	-0.00137787		618.097	-0.237	-0.000237		618.097	-0.781006	-0.000781006		618.097	-0.177856	-0.000177856		618.097	13.8106	0.0138106		618.097	-74.9901	-0.0749901		618.097	-149.729	-0.149729		618.097	197.566	0.197566		618.097	795.555	0.795555	0.795555
619.049	0	619.048	0	0	0									619.097	0.0459595	4.59595e-05		619.097	-0.559021	-0.000559021		619.097	-0.695129	-0.000695129		619.097	-0.429016	-0.000429016		619.097	13.1545	0.0131545		619.097	-57.4268	-0.0574268		619.097	-151.163	-0.151163		619.097	115.229	0.115229		619.097	680.316	0.680316	0.680316
620.049	0	620.048	0	0	0									620.097	3.05798	0.00305798		620.097	-0.52771	-0.00052771		620.097	-0.440063	-0.000440063		620.097	-0.520691	-0.000520691		620.097	11.7397	0.0117397		620.097	-40.9714	-0.0409714		620.097	-146.108	-0.146108		620.097	43.7996	0.0437996		620.097	567.438	0.567438	0.567438
621.049	0	621.048	0	0	0									621.097	6.20233	0.00620233		621.097	-0.348999	-0.000348999		621.097	-0.0206299	-2.06299e-05		621.097	-0.500916	-0.000500916		621.097	10.2925	0.0102925		621.097	-26.429	-0.026429		621.097	-136.238	-0.136238		621.097	-16.6616	-0.0166616		621.097	458.947	0.458947	0.458947
622.049	0	622.048	0	0	0									622.097	7.63464	0.00763464		622.097	-0.0618896	-6.18896e-05		622.097	0.483582	0.000483582		622.097	-0.432739	-0.000432739		622.097	8.79303	0.00879303		622.097	-14.2332	-0.0142332		622.097	-123.068	-0.123068		622.097	-66.4716	-0.0664716		622.097	356.507	0.356507	0.356507
623.049	0	623.048	0	0	0									623.097	6.37628	0.00637628		623.097	0.171204	0.000171204		623.097	0.923706	0.000923706		623.097	-0.340576	-0.000340576		623.097	6.84723	0.00684723		623.097	-4.43304	-0.00443304		623.097	-107.719	-0.107719		623.097	-106.201	-0.106201		623.097	261.426	0.261426	0.261426
624.049	0	624.048	0	0	0									624.097	2.88934	0.00288934		624.097	0.503418	0.000503418		624.097	1.25531	0.00125531		624.097	-0.228821	-0.000228821		624.097	4.341	0.004341		624.097	3.21259	0.00321259		624.097	-91.1249	-0.0911249		624.097	-136.504	-0.136504		624.097	174.673	0.174673	0.174673
625.049	0	625.048	0	0	0									625.097	-1.3924	-0.0013924		625.097	1.01935	0.00101935		625.097	1.62762	0.00162762		625.097	-0.114136	-0.000114136		625.097	1.61218	0.00161218		625.097	9.03857	0.00903857		625.097	-74.124	-0.074124		625.097	-158.027	-0.158027		625.097	96.9202	0.0969202	0.0969202
626.049	0	626.048	0	0	0									626.097	-4.78552	-0.00478552		626.097	1.81628	0.00181628		626.097	2.11365	0.00211365		626.097	-0.0257568	-2.57568e-05		626.097	-0.70752	-0.00070752		626.097	13.2911	0.0132911		626.097	-57.4547	-0.0574547		626.097	-171.435	-0.171435		626.097	28.5671	0.0285671	0.0285671
627.049	0	627.048	0	0	0									627.097	-6.1145	-0.0061145		627.097	2.9198	0.0029198		627.097	2.71857	0.00271857		627.097	0.0236816	2.36816e-05		627.097	-2.04675	-0.00204675		627.097	16.0655	0.0160655		627.097	-41.7446	-0.0417446		627.097	-177.428	-0.177428		627.097	-30.2375	-0.0302375	0.0302375
628.049	0	628.048	0	0	0									628.097	-5.30878	-0.00530878		628.097	4.2912	0.0042912		628.097	3.45789	0.00345789		628.097	0.0631104	6.31104e-05		628.097	-2.2113	-0.0022113		628.097	17.3513	0.0173513		628.097	-27.4871	-0.0274871		628.097	-176.793	-0.176793		628.097	-79.571	-0.079571	0.079571
629.049	0	629.048	0	0	0									629.097	-2.98688	-0.00298688		629.097	5.86774	0.00586774		629.097	4.23065	0.00423065		629.097	0.108398	0.000108398		629.097	-1.32507	-0.00132507		629.097	17.1106	0.0171106		629.097	-15.0168	-0.0150168		629.097	-170.507	-0.170507		629.097	-119.697	-0.119697	0.119697
630.049	0	630.048	0	0	0									630.097	0.125732	0.000125732		630.097	7.41949	0.00741949		630.097	4.91333	0.00491333		630.097	0.154846	0.000154846		630.097	0.155518	0.000155518		630.097	15.4183	0.0154183		630.097	-4.52216	-0.00452216		630.097	-159.918	-0.159918		630.097	-151.027	-0.151027	0.151027
631.049	0	631.048	0	0	0									631.097	3.95288	0.00395288		631.097	8.61322	0.00861322		631.097	5.34967	0.00534967		631.097	0.172791	0.000172791		631.097	1.44067	0.00144067		631.097	12.686	0.012686		631.097	3.94299	0.00394299		631.097	-146.466	-0.146466		631.097	-174.085	-0.174085	0.174085
632.049	0	632.048	0	0	0									632.097	9.13519	0.00913519		632.097	9.15076	0.00915076		632.097	5.28662	0.00528662		632.097	0.175781	0.000175781		632.097	1.80261	0.00180261		632.097	9.52917	0.00952917		632.097	10.4059	0.0104059		632.097	-131.267	-0.131267		632.097	-189.474	-0.189474	0.189474
633.049	0	633.048	0	0	0									633.097	15.8918	0.0158918		633.097	8.85559	0.00885559		633.097	4.59241	0.00459241		633.097	0.202637	0.000202637		633.097	0.90387	0.00090387		633.097	6.41425	0.00641425		633.097	14.9581	0.0149581		633.097	-115.117	-0.115117		633.097	-197.853	-0.197853	0.197853
634.049	0	634.048	0	0	0									634.097	23.4527	0.0234527		634.097	7.69458	0.00769458		634.097	3.30957	0.00330957		634.097	0.217224	0.000217224		634.097	-0.822632	-0.000822632		634.097	3.72668	0.00372668		634.097	17.7637	0.0177637		634.097	-98.6267	-0.0986267		634.097	-199.926	-0.199926	0.199926
635.049	0	635.048	0	0	0									635.097	29.8628	0.0298628		635.097	5.76385	0.00576385		635.097	1.60498	0.00160498		635.097	0.177612	0.000177612		635.097	-2.23291	-0.00223291		635.097	1.75067	0.00175067		635.097	19.034	0.019034		635.097	-82.2595	-0.0822595		635.097	-196.43	-0.19643	0.19643
636.049	0	636.048	0	0	0									636.097	31.6988	0.0316988		636.097	3.17108	0.00317108		636.097	-0.283325	-0.000283325		636.097	0.0985107	9.85107e-05		636.097	-2.38379	-0.00238379		636.097	0.492004	0.000492004		636.097	18.967	0.018967		636.097	-66.3475	-0.0663475		636.097	-188.382	-0.188382	0.188382
637.049	0	637.048	0	0	0									637.097	25.7023	0.0257023		637.097	0.0679932	6.79932e-05		637.097	-2.15552	-0.00215552		637.097	0.0388794	3.88794e-05		637.097	-1.14447	-0.00114447		637.097	-0.173889	-0.000173889		637.097	17.7297	0.0177297		637.097	-51.1461	-0.0511461		637.097	-177.05	-0.17705	0.17705
638.049	0	638.048	0	0	0									638.097	12.644	0.012644		638.097	-3.34674	-0.00334674		638.097	-3.84937	-0.00384937		638.097	0.00805664	8.05664e-06		638.097	0.765747	0.000765747		638.097	-0.364624	-0.000364624		638.097	15.4836	0.0154836		638.097	-36.8816	-0.0368816		638.097	-163.401	-0.163401	0.163401
639.049	0	639.048	0	0	0									639.097	-3.4317	-0.0034317		639.097	-6.79822	-0.00679822		639.097	-5.2749	-0.0052749		639.097	-0.0533447	-5.33447e-05		639.097	2.15094	0.00215094		639.097	-0.264709	-0.000264709		639.097	12.5693	0.0125693		639.097	-23.7713	-0.0237713		639.097	-148.081	-0.148081	0.148081
640.049	0	640.048	0	0	0									640.097	-18.5845	-0.0185845		640.097	-10.0104	-0.0100104		640.097	-6.40106	-0.00640106		640.097	-0.132324	-0.000132324		640.097	2.18573	0.00218573		640.097	-0.175903	-0.000175903		640.097	9.48627	0.00948627		640.097	-12.0291	-0.0120291		640.097	-131.669	-0.131669	0.131669
641.049	0	641.048	0	0	0									641.097	-30.33	-0.03033		641.097	-12.7214	-0.0127214		641.097	-7.20746	-0.00720746		641.097	-0.223511	-0.000223511		641.097	0.946045	0.000946045		641.097	-0.307129	-0.000307129		641.097	6.61542	0.00661542		641.097	-1.8493	-0.0018493		641.097	-114.684	-0.114684	0.114684
642.049	0	642.048	0	0	0									642.097	-40.8513	-0.0408513		642.097	-14.7104	-0.0147104		642.097	-7.68201	-0.00768201		642.097	-0.379944	-0.000379944		642.097	-0.709167	-0.000709167		642.097	-0.638428	-0.000638428		642.097	4.21063	0.00421063		642.097	6.61853	0.00661853		642.097	-97.5801	-0.0975801	0.0975801
643.049	0	643.048	0	0	0									643.097	-48.1045	-0.0481045		643.097	-15.8613	-0.0158613		643.097	-7.83221	-0.00783221		643.097	-0.545959	-0.000545959		643.097	-1.77509	-0.00177509		643.097	-1.09363	-0.00109363		643.097	2.4054	0.0024054		643.097	13.2831	0.0132831		643.097	-80.7529	-0.0807529	0.0807529
644.049	0	644.048	0	0	0									644.097	-46.6199	-0.0466199		644.097	-16.0511	-0.0160511		644.097	-7.67871	-0.00767871		644.097	-0.602905	-0.000602905		644.097	-1.74835	-0.00174835		644.097	-1.44781	-0.00144781		644.097	1.17377	0.00117377		644.097	18.1312	0.0181312		644.097	-64.5522	-0.0645522	0.0645522
645.049	0	645.048	0	0	0									645.097	-40.2014	-0.0402014		645.097	-15.3555	-0.0153555		645.097	-7.24658	-0.00724658		645.097	-0.45813	-0.00045813		645.097	-0.746887	-0.000746887		645.097	-1.34344	-0.00134344		645.097	0.368225	0.000368225		645.097	21.2334	0.0212334		645.097	-49.2742	-0.0492742	0.0492742
646.049	0	646.048	0	0	0									646.097	-31.8354	-0.0318354		646.097	-13.8483	-0.0138483		646.097	-6.54022	-0.00654022		646.097	-0.126465	-0.000126465		646.097	0.478943	0.000478943		646.097	-0.840698	-0.000840698		646.097	-0.20282	-0.00020282		646.097	22.7451	0.0227451		646.097	-35.1565	-0.0351565	0.0351565
647.049	0	647.048	0	0	0									647.097	-21.2365	-0.0212365		647.097	-11.6307	-0.0116307		647.097	-5.5647	-0.0055647		647.097	0.213684	0.000213684		647.097	1.06921	0.00106921		647.097	-0.299255	-0.000299255		647.097	-0.561768	-0.000561768		647.097	22.8896	0.0228896		647.097	-22.3746	-0.0223746	0.0223746
648.049	0	648.048	0	0	0									648.097	-10.0251	-0.0100251		648.097	-8.84888	-0.00884888		648.097	-4.34851	-0.00434851		648.097	0.430237	0.000430237		648.097	0.840698	0.000840698		648.097	0.16333	0.00016333		648.097	-0.607361	-0.000607361		648.097	21.9132	0.0219132		648.097	-11.0393	-0.0110393	0.0110393
649.049	0	649.048	0	0	0									649.097	0.64917	0.00064917		649.097	-5.63562	-0.00563562		649.097	-2.9538	-0.0029538		649.097	0.515198	0.000515198		649.097	0.191956	0.000191956		649.097	0.525635	0.000525635		649.097	-0.522583	-0.000522583		649.097	20.0336	0.0200336		649.097	-1.21222	-0.00121222	0.00121222
650.049	0	650.048	0	0	0									650.097	9.57013	0.00957013		650.097	-2.20465	-0.00220465		650.097	-1.45306	-0.00145306		650.097	0.44458	0.00044458		650.097	-0.381653	-0.000381653		650.097	0.687622	0.000687622		650.097	-0.522766	-0.000522766		650.097	17.4673	0.0174673		650.097	7.07941	0.00707941	0.00707941
651.049	0	651.048	0	0	0									651.097	16.0438	0.0160438		651.097	1.19507	0.00119507		651.097	0.0967407	9.67407e-05		651.097	0.287109	0.000287109		651.097	-0.538025	-0.000538025		651.097	0.626221	0.000626221		651.097	-0.443054	-0.000443054		651.097	14.5338	0.0145338		651.097	13.8378	0.0138378	0.0138378
652.049	0	652.048	0	0	0									652.097	19.7982	0.0197982		652.097	4.26324	0.00426324		652.097	1.63812	0.00163812		652.097	0.172363	0.000172363		652.097	-0.287109	-0.000287109		652.097	0.454407	0.000454407		652.097	-0.252747	-0.000252747		652.097	11.527	0.011527		652.097	19.0902	0.0190902	0.0190902
653.049	0	653.048	0	0	0									653.097	21.0466	0.0210466		653.097	6.75055	0.00675055		653.097	3.06409	0.00306409		653.097	0.110779	0.000110779		653.097	0.0714111	7.14111e-05		653.097	0.26416	0.00026416		653.097	-0.151794	-0.000151794		653.097	8.65863	0.00865863		653.097	22.8951	0.0228951	0.0228951
654.049	0	654.048	0	0	0									654.097	20.4034	0.0204034		654.097	8.48907	0.00848907		654.097	4.23682	0.00423682		654.097	0.100891	0.000100891		654.097	0.288574	0.000288574		654.097	0.0396729	3.96729e-05		654.097	-0.134583	-0.000134583		654.097	6.1026	0.0061026		654.097	25.3358	0.0253358	0.0253358
655.049	0	655.048	0	0	0									655.097	18.5055	0.0185055		655.097	9.38794	0.00938794		655.097	5.04877	0.00504877		655.097	0.0877075	8.77075e-05		655.097	0.318481	0.000318481		655.097	-0.213623	-0.000213623		655.097	-0.133911	-0.000133911		655.097	3.89557	0.00389557		655.097	26.5079	0.0265079	0.0265079
656.049	0	656.048	0	0	0									656.097	15.9152	0.0159152		656.097	9.4447	0.0094447		656.097	5.38422	0.00538422		656.097	0.0299072	2.99072e-05		656.097	0.227295	0.000227295		656.097	-0.404602	-0.000404602		656.097	-0.165771	-0.000165771		656.097	2.06567	0.00206567		656.097	26.5146	0.0265146	0.0265146
657.049	0	657.048	0	0	0									657.097	13.2755	0.0132755		657.097	8.84265	0.00884265		657.097	5.20087	0.00520087		657.097	0.003479	3.479e-06		657.097	0.0941772	9.41772e-05		657.097	-0.461243	-0.000461243		657.097	-0.191772	-0.000191772		657.097	0.634399	0.000634399		657.097	25.4531	0.0254531	0.0254531
658.049	0	658.048	0	0	0									658.097	11.1376	0.0111376		658.097	7.84595	0.00784595		658.097	4.62921	0.00462921		658.097	-0.00830078	-8.30078e-06		658.097	-0.0757446	-7.57446e-05		658.097	-0.366577	-0.000366577		658.097	-0.136414	-0.000136414		658.097	-0.419434	-0.000419434		658.097	23.4079	0.0234079	0.0234079
659.049	0	659.048	0	0	0									659.097	9.40271	0.00940271		659.097	6.65784	0.00665784		659.097	3.78674	0.00378674		659.097	-0.0320435	-3.20435e-05		659.097	-0.274658	-0.000274658		659.097	-0.0966797	-9.66797e-05		659.097	-0.0440674	-4.40674e-05		659.097	-1.09039	-0.00109039		659.097	20.4662	0.0204662	0.0204662
660.049	0	660.048	0	0	0									660.097	7.55457	0.00755457		660.097	5.38501	0.00538501		660.097	2.77753	0.00277753		660.097	-0.0492554	-4.92554e-05		660.097	-0.334106	-0.000334106		660.097	0.274658	0.000274658		660.097	-0.0269165	-2.69165e-05		660.097	-1.40424	-0.00140424		660.097	16.8647	0.0168647	0.0168647
661.049	0	661.048	0	0	0									661.097	5.1228	0.0051228		661.097	4.10321	0.00410321		661.097	1.76752	0.00176752		661.097	-0.0620117	-6.20117e-05		661.097	-0.198059	-0.000198059		661.097	0.600098	0.000600098		661.097	-0.0578613	-5.78613e-05		661.097	-1.41071	-0.00141071		661.097	13.0643	0.0130643	0.0130643
662.049	0	662.048	0	0	0									662.097	2.05792	0.00205792		662.097	2.92609	0.00292609		662.097	0.854309	0.000854309		662.097	-0.0708008	-7.08008e-05		662.097	0.00762939	7.62939e-06		662.097	0.778503	0.000778503		662.097	-0.0462036	-4.62036e-05		662.097	-1.20355	-0.00120355		662.097	9.49762	0.00949762	0.00949762
663.049	0	663.048	0	0	0									663.097	-1.16449	-0.00116449		663.097	1.86151	0.00186151		663.097	0.125488	0.000125488		663.097	-0.0708618	-7.08618e-05		663.097	0.178711	0.000178711		663.097	0.678284	0.000678284		663.097	0.0055542	5.5542e-06		663.097	-0.899109	-0.000899109		663.097	6.39056	0.00639056	0.00639056
664.049	0	664.048	0	0	0									664.097	-3.69702	-0.00369702		664.097	0.868286	0.000868286		664.097	-0.341003	-0.000341003		664.097	-0.0522461	-5.22461e-05		664.097	0.239319	0.000239319		664.097	0.254517	0.000254517		664.097	0.0529175	5.29175e-05		664.097	-0.589783	-0.000589783		664.097	3.8316	0.0038316	0.0038316
665.049	0	665.048	0	0	0									665.097	-4.96936	-0.00496936		665.097	-0.0098877	-9.8877e-06		665.097	-0.543945	-0.000543945		665.097	-0.0495605	-4.95605e-05		665.097	0.197144	0.000197144		665.097	-0.302734	-0.000302734		665.097	0.0562134	5.62134e-05		665.097	-0.328796	-0.000328796		665.097	1.83136	0.00183136	0.00183136
666.049	0	666.048	0	0	0									666.097	-5.02802	-0.00502802		666.097	-0.722839	-0.000722839		666.097	-0.503723	-0.000503723		666.097	-0.0551758	-5.51758e-05		666.097	0.113708	0.000113708		666.097	-0.718018	-0.000718018		666.097	-0.000244141	-2.44141e-07		666.097	-0.145142	-0.000145142		666.097	0.285217	0.000285217	0.000285217
667.049	0	667.048	0	0	0									667.097	-4.315	-0.004315		667.097	-1.2171	-0.0012171		667.097	-0.261963	-0.000261963		667.097	-0.0463867	-4.63867e-05		667.097	0.0593872	5.93872e-05		667.097	-0.820862	-0.000820862		667.097	-0.0797729	-7.97729e-05		667.097	-0.039856	-3.9856e-05		667.097	-0.892639	-0.000892639	0.000892639
668.049	0	668.048	0	0	0									668.097	-3.33624	-0.00333624		668.097	-1.46667	-0.00146667		668.097	0.0284424	2.84424e-05		668.097	-0.0566406	-5.66406e-05		668.097	0.0389404	3.89404e-05		668.097	-0.593323	-0.000593323		668.097	-0.0999756	-9.99756e-05		668.097	0.0148315	1.48315e-05		668.097	-1.60992	-0.00160992	0.00160992
669.049	0	669.048	0	0	0									669.097	-2.33167	-0.00233167		669.097	-1.55554	-0.00155554		669.097	0.204102	0.000204102		669.097	-0.0939331	-9.39331e-05		669.097	-0.0147705	-1.47705e-05		669.097	-0.149963	-0.000149963		669.097	-0.0236816	-2.36816e-05		669.097	0.0299072	2.99072e-05		669.097	-1.8158	-0.0018158	0.0018158
670.049	0	670.048	0	0	0									670.097	-1.27789	-0.00127789		670.097	-1.50763	-0.00150763		670.097	0.15271	0.00015271		670.097	-0.141602	-0.000141602		670.097	-0.0877686	-8.77686e-05		670.097	0.319031	0.000319031		670.097	0.0559692	5.59692e-05		670.097	0.0365601	3.65601e-05		670.097	-1.63446	-0.00163446	0.00163446
671.049	0	671.048	0	0	0									671.097	-0.216309	-0.000216309		671.097	-1.34497	-0.00134497		671.097	-0.0956421	-9.56421e-05		671.097	-0.158875	-0.000158875		671.097	-0.10022	-0.00010022		671.097	0.626343	0.000626343		671.097	0.0488281	4.88281e-05		671.097	0.0662842	6.62842e-05		671.097	-1.27979	-0.00127979	0.00127979
672.049	0	672.048	0	0	0									672.097	0.639465	0.000639465		672.097	-1.14673	-0.00114673		672.097	-0.336975	-0.000336975		672.097	-0.114258	-0.000114258		672.097	-0.0200195	-2.00195e-05		672.097	0.620178	0.000620178		672.097	-0.0269165	-2.69165e-05		672.097	0.101196	0.000101196		672.097	-0.963562	-0.000963562	0.000963562
673.049	0	673.048	0	0	0									673.097	1.00262	0.00100262		673.097	-0.91626	-0.00091626		673.097	-0.480408	-0.000480408		673.097	-0.0436401	-4.36401e-05		673.097	0.0818481	8.18481e-05		673.097	0.301147	0.000301147		673.097	-0.0899658	-8.99658e-05		673.097	0.10968	0.00010968		673.097	-0.731506	-0.000731506	0.000731506
674.049	0	674.048	0	0	0									674.097	0.65741	0.00065741		674.097	-0.669312	-0.000669312		674.097	-0.435364	-0.000435364		674.097	0.0500488	5.00488e-05		674.097	0.156677	0.000156677		674.097	-0.144165	-0.000144165		674.097	-0.0991211	-9.91211e-05		674.097	0.0805054	8.05054e-05		674.097	-0.510498	-0.000510498	0.000510498
675.049	0	675.048	0	0	0									675.097	-0.221741	-0.000221741		675.097	-0.477112	-0.000477112		675.097	-0.0709839	-7.09839e-05		675.097	0.12085	0.00012085		675.097	0.199463	0.000199463		675.097	-0.496399	-0.000496399		675.097	-0.0813599	-8.13599e-05		675.097	0.0508423	5.08423e-05		675.097	-0.278198	-0.000278198	0.000278198
676.049	0	676.048	0	0	0									676.097	-1.12738	-0.00112738		676.097	-0.355408	-0.000355408		676.097	0.474609	0.000474609		676.097	0.132141	0.000132141		676.097	0.124329	0.000124329		676.097	-0.585327	-0.000585327		676.097	-0.0485229	-4.85229e-05		676.097	0.0543823	5.43823e-05		676.097	-0.0794678	-7.94678e-05	7.94678e-05
677.049	0	677.048	0	0	0									677.097	-1.59094	-0.00159094		677.097	-0.19458	-0.00019458		677.097	0.99054	0.00099054		677.097	0.151794	0.000151794		677.097	-0.072937	-7.2937e-05		677.097	-0.389404	-0.000389404		677.097	0.0429077	4.29077e-05		677.097	0.0498047	4.98047e-05		677.097	0.0891724	8.91724e-05	8.91724e-05
678.049	0	678.048	0	0	0									678.097	-1.46637	-0.00146637		678.097	0.0286865	2.86865e-05		678.097	1.31567	0.00131567		678.097	0.169556	0.000169556		678.097	-0.237854	-0.000237854		678.097	-0.0466919	-4.66919e-05		678.097	0.153442	0.000153442		678.097	-0.0178833	-1.78833e-05		678.097	0.269409	0.000269409	0.000269409
679.049	0	679.048	0	0	0									679.097	-1.0025	-0.0010025		679.097	0.241821	0.000241821		679.097	1.2099	0.0012099		679.097	0.147705	0.000147705		679.097	-0.286804	-0.000286804		679.097	0.294373	0.000294373		679.097	0.138855	0.000138855		679.097	-0.145874	-0.000145874		679.097	0.332031	0.000332031	0.000332031
680.049	0	680.048	0	0	0									680.097	-0.585388	-0.000585388		680.097	0.418335	0.000418335		680.097	0.638855	0.000638855		680.097	0.0941772	9.41772e-05		680.097	-0.252625	-0.000252625		680.097	0.519653	0.000519653		680.097	0.0504761	5.04761e-05		680.097	-0.253235	-0.000253235		680.097	0.245728	0.000245728	0.000245728
681.049	0	681.048	0	0	0									681.097	-0.50116	-0.00050116		681.097	0.528442	0.000528442		681.097	-0.146362	-0.000146362		681.097	0.0542603	5.42603e-05		681.097	-0.116943	-0.000116943		681.097	0.521545	0.000521545		681.097	0.0205078	2.05078e-05		681.097	-0.285583	-0.000285583		681.097	0.205078	0.000205078	0.000205078
682.049	0	682.048	0	0	0									682.097	-0.780701	-0.000780701		682.097	0.60791	0.00060791		682.097	-0.885132	-0.000885132		682.097	0.0648193	6.48193e-05		682.097	0.0961914	9.61914e-05		682.097	0.273926	0.000273926		682.097	0.0316772	3.16772e-05		682.097	-0.283447	-0.000283447		682.097	0.218018	0.000218018	0.000218018
683.049	0	683.048	0	0	0									683.097	-1.20856	-0.00120856		683.097	0.682007	0.000682007		683.097	-1.33575	-0.00133575		683.097	0.0797119	7.97119e-05		683.097	0.208069	0.000208069		683.097	-0.0991211	-9.91211e-05		683.097	-0.03125	-3.125e-05		683.097	-0.232971	-0.000232971		683.097	0.186401	0.000186401	0.000186401
684.049	0	684.048	0	0	0									684.097	-1.54419	-0.00154419		684.097	0.660522	0.000660522		684.097	-1.33844	-0.00133844		684.097	0.0692749	6.92749e-05		684.097	0.110779	0.000110779		684.097	-0.42926	-0.00042926		684.097	-0.122559	-0.000122559		684.097	-0.0640869	-6.40869e-05		684.097	0.0888672	8.88672e-05	8.88672e-05
685.049	0	685.048	0	0	0									685.097	-1.6297	-0.0016297		685.097	0.549683	0.000549683		685.097	-0.924194	-0.000924194		685.097	0.0308838	3.08838e-05		685.097	-0.0762329	-7.62329e-05		685.097	-0.540771	-0.000540771		685.097	-0.105103	-0.000105103		685.097	0.243164	0.000243164		685.097	-0.0692749	-6.92749e-05	6.92749e-05
686.049	0	686.048	0	0	0									686.097	-1.35077	-0.00135077		686.097	0.424866	0.000424866		686.097	-0.276917	-0.000276917		686.097	-0.0546875	-5.46875e-05		686.097	-0.169373	-0.000169373		686.097	-0.424133	-0.000424133		686.097	-0.0814209	-8.14209e-05		686.097	0.504272	0.000504272		686.097	-0.170715	-0.000170715	0.000170715
687.049	0	687.048	0	0	0									687.097	-0.613708	-0.000613708		687.097	0.25885	0.00025885		687.097	0.267456	0.000267456		687.097	-0.151245	-0.000151245		687.097	-0.144592	-0.000144592		687.097	-0.234741	-0.000234741		687.097	-0.125061	-0.000125061		687.097	0.492126	0.000492126		687.097	-0.178711	-0.000178711	0.000178711
688.049	0	688.048	0	0	0									688.097	0.503906	0.000503906		688.097	0.0655518	6.55518e-05		688.097	0.467224	0.000467224		688.097	-0.197449	-0.000197449		688.097	-0.0797119	-7.97119e-05		688.097	-0.0336304	-3.36304e-05		688.097	-0.180481	-0.000180481		688.097	0.255676	0.000255676		688.097	-0.215881	-0.000215881	0.000215881
689.049	0	689.048	0	0	0									689.097	1.74677	0.00174677		689.097	-0.0604248	-6.04248e-05		689.097	0.320007	0.000320007		689.097	-0.172546	-0.000172546		689.097	-0.0144653	-1.44653e-05		689.097	0.109314	0.000109314		689.097	-0.192627	-0.000192627		689.097	-0.0566406	-5.66406e-05		689.097	-0.281311	-0.000281311	0.000281311
690.049	0	690.048	0	0	0									690.097	2.87158	0.00287158		690.097	-0.0700684	-7.00684e-05		690.097	-0.0769653	-7.69653e-05		690.097	-0.104431	-0.000104431		690.097	0.0386353	3.86353e-05		690.097	0.171936	0.000171936		690.097	-0.178589	-0.000178589		690.097	-0.290283	-0.000290283		690.097	-0.287537	-0.000287537	0.000287537
691.049	0	691.048	0	0	0									691.097	3.75092	0.00375092		691.097	0.0414429	4.14429e-05		691.097	-0.59967	-0.00059967		691.097	-0.0483398	-4.83398e-05		691.097	0.0601196	6.01196e-05		691.097	0.181335	0.000181335		691.097	-0.150208	-0.000150208		691.097	-0.379272	-0.000379272		691.097	-0.232422	-0.000232422	0.000232422
692.049	0	692.048	0	0	0									692.097	4.38062	0.00438062		692.097	0.242126	0.000242126		692.097	-0.993835	-0.000993835		692.097	-0.0337524	-3.37524e-05		692.097	0.0296021	2.96021e-05		692.097	0.101563	0.000101563		692.097	-0.0853882	-8.53882e-05		692.097	-0.372131	-0.000372131		692.097	-0.17688	-0.00017688	0.00017688
693.049	0	693.048	0	0	0									693.097	4.96393	0.00496393		693.097	0.520203	0.000520203		693.097	-0.970886	-0.000970886		693.097	-0.0523071	-5.23071e-05		693.097	-0.0143433	-1.43433e-05		693.097	-0.0299683	-2.99683e-05		693.097	-0.0795898	-7.95898e-05		693.097	-0.270142	-0.000270142		693.097	-0.138367	-0.000138367	0.000138367
694.049	0	694.048	0	0	0									694.097	5.80774	0.00580774		694.097	0.913086	0.000913086		694.097	-0.518372	-0.000518372		694.097	-0.0523682	-5.23682e-05		694.097	-0.019104	-1.9104e-05		694.097	-0.116394	-0.000116394		694.097	-0.112122	-0.000112122		694.097	-0.112427	-0.000112427		694.097	-0.0936279	-9.36279e-05	9.36279e-05
695.049	0	695.048	0	0	0									695.097	6.85339	0.00685339		695.097	1.31097	0.00131097		695.097	0.176025	0.000176025		695.097	0.0218506	2.18506e-05		695.097	0.00628662	6.28662e-06		695.097	-0.114197	-0.000114197		695.097	-0.0657959	-6.57959e-05		695.097	0.0322876	3.22876e-05		695.097	-0.0375977	-3.75977e-05	3.75977e-05
696.049	0	696.048	0	0	0									696.097	7.737	0.007737		696.097	1.53833	0.00153833		696.097	0.830139	0.000830139		696.097	0.0894775	8.94775e-05		696.097	0.0192871	1.92871e-05		696.097	-0.0488281	-4.88281e-05		696.097	0.0067749	6.7749e-06		696.097	0.148499	0.000148499		696.097	0.0275879	2.75879e-05	2.75879e-05
697.049	0	697.048	0	0	0									697.097	8.09033	0.00809033		697.097	1.6062	0.0016062		697.097	1.17755	0.00117755		697.097	0.0817261	8.17261e-05		697.097	-0.00219727	-2.19727e-06		697.097	0.0310059	3.10059e-05		697.097	0.0408325	4.08325e-05		697.097	0.218872	0.000218872		697.097	0.108643	0.000108643	0.000108643
698.049	0	698.048	0	0	0									698.097	7.53705	0.00753705		698.097	1.58429	0.00158429		698.097	1.17627	0.00117627		698.097	0.0627441	6.27441e-05		698.097	-0.0264282	-2.64282e-05		698.097	0.0943604	9.43604e-05		698.097	0.0740356	7.40356e-05		698.097	0.207947	0.000207947		698.097	0.201111	0.000201111	0.000201111
699.049	0	699.048	0	0	0									699.097	5.99792	0.00599792		699.097	1.45813	0.00145813		699.097	0.897888	0.000897888		699.097	0.0258179	2.58179e-05		699.097	-0.0380249	-3.80249e-05		699.097	0.125305	0.000125305		699.097	0.106934	0.000106934		699.097	0.131165	0.000131165		699.097	0.274658	0.000274658	0.000274658
700.049	0	700.048	0	0	0									700.097	3.76025	0.00376025		700.097	1.14404	0.00114404		700.097	0.419495	0.000419495		700.097	0.00732422	7.32422e-06		700.097	-0.0253906	-2.53906e-05		700.097	0.0960083	9.60083e-05		700.097	0.118591	0.000118591		700.097	0.0293579	2.93579e-05		700.097	0.286804	0.000286804	0.000286804
701.049	0	701.048	0	0	0									701.097	1.12463	0.00112463		701.097	0.620667	0.000620667		701.097	-0.0664673	-6.64673e-05		701.097	0.0667114	6.67114e-05		701.097	0.0405273	4.05273e-05		701.097	0.0205688	2.05688e-05		701.097	0.125305	0.000125305		701.097	-0.0532837	-5.32837e-05		701.097	0.243103	0.000243103	0.000243103
702.049	0	702.048	0	0	0									702.097	-1.7323	-0.0017323		702.097	-0.0400391	-4.00391e-05		702.097	-0.371277	-0.000371277		702.097	0.0971069	9.71069e-05		702.097	0.110657	0.000110657		702.097	-0.031189	-3.1189e-05		702.097	0.145569	0.000145569		702.097	-0.0629883	-6.29883e-05		702.097	0.195313	0.000195313	0.000195313
703.049	0	703.048	0	0	0									703.097	-4.66156	-0.00466156		703.097	-0.78186	-0.00078186		703.097	-0.443481	-0.000443481		703.097	0.0634155	6.34155e-05		703.097	0.125427	0.000125427		703.097	-0.0273438	-2.73438e-05		703.097	0.168396	0.000168396		703.097	-0.0151978	-1.51978e-05		703.097	0.166199	0.000166199	0.000166199
704.049	0	704.048	0	0	0									704.097	-7.47742	-0.00747742		704.097	-1.52875	-0.00152875		704.097	-0.299622	-0.000299622		704.097	0.0202637	2.02637e-05		704.097	0.103882	0.000103882		704.097	0.00128174	1.28174e-06		704.097	0.157654	0.000157654		704.097	0.000488281	4.88281e-07		704.097	0.11908	0.00011908	0.00011908
705.049	0	705.048	0	0	0									705.097	-9.90698	-0.00990698		705.097	-2.20367	-0.00220367		705.097	0.0224609	2.24609e-05		705.097	-0.0401001	-4.01001e-05		705.097	0.0993652	9.93652e-05		705.097	0.0186768	1.86768e-05		705.097	0.11145	0.00011145		705.097	-0.0331421	-3.31421e-05		705.097	0.0168457	1.68457e-05	1.68457e-05
706.049	0	706.048	0	0	0									706.097	-11.6419	-0.0116419		706.097	-2.75391	-0.00275391		706.097	0.364563	0.000364563		706.097	-0.108154	-0.000108154		706.097	0.138489	0.000138489		706.097	0.0211182	2.11182e-05		706.097	0.0405884	4.05884e-05		706.097	-0.0252686	-2.52686e-05		706.097	-0.0949097	-9.49097e-05	9.49097e-05
707.049	0	707.048	0	0	0									707.097	-12.4933	-0.0124933		707.097	-3.13617	-0.00313617		707.097	0.509338	0.000509338		707.097	-0.159485	-0.000159485		707.097	0.162903	0.000162903		707.097	0.015625	1.5625e-05		707.097	-0.0342407	-3.42407e-05		707.097	0.0379639	3.79639e-05		707.097	-0.172363	-0.000172363	0.000172363
708.049	0	708.048	0	0	0									708.097	-12.4493	-0.0124493		708.097	-3.31439	-0.00331439		708.097	0.429077	0.000429077		708.097	-0.143005	-0.000143005		708.097	0.0835571	8.35571e-05		708.097	-0.0144653	-1.44653e-05		708.097	-0.0884399	-8.84399e-05		708.097	0.0640869	6.40869e-05		708.097	-0.221252	-0.000221252	0.000221252
709.049	0	709.048	0	0	0									709.097	-11.6804	-0.0116804		709.097	-3.26843	-0.00326843		709.097	0.0843506	8.43506e-05		709.097	0.00140381	1.40381e-06		709.097	-0.09021	-9.021e-05		709.097	-0.0563354	-5.63354e-05		709.097	-0.144226	-0.000144226		709.097	0.0203247	2.03247e-05		709.097	-0.205322	-0.000205322	0.000205322
710.049	0	710.048	0	0	0									710.097	-10.3991	-0.0103991		710.097	-3	-0.003		710.097	-0.372803	-0.000372803		710.097	0.205505	0.000205505		710.097	-0.266846	-0.000266846		710.097	0.00866699	8.66699e-06		710.097	-0.226074	-0.000226074		710.097	-0.0934448	-9.34448e-05		710.097	-0.137878	-0.000137878	0.000137878
711.049	0	711.048	0	0	0									711.097	-8.81104	-0.00881104		711.097	-2.51971	-0.00251971		711.097	-0.612549	-0.000612549		711.097	0.271057	0.000271057		711.097	-0.31427	-0.00031427		711.097	0.247925	0.000247925		711.097	-0.210632	-0.000210632		711.097	-0.194336	-0.000194336		711.097	-0.131287	-0.000131287	0.000131287
712.049	0	712.048	0	0	0									712.097	-7.0213	-0.0070213		712.097	-1.8678	-0.0018678		712.097	-0.608765	-0.000608765		712.097	0.101135	0.000101135		712.097	-0.180847	-0.000180847		712.097	0.440857	0.000440857		712.097	-0.0263062	-2.63062e-05		712.097	-0.174438	-0.000174438		712.097	-0.20282	-0.00020282	0.00020282
713.049	0	713.048	0	0	0									713.097	-5.05078	-0.00505078		713.097	-1.10406	-0.00110406		713.097	-0.432495	-0.000432495		713.097	-0.139893	-0.000139893		713.097	-0.0299072	-2.99072e-05		713.097	0.359802	0.000359802		713.097	0.127625	0.000127625		713.097	-0.136597	-0.000136597		713.097	-0.220276	-0.000220276	0.000220276
714.049	0	714.048	0	0	0									714.097	-2.9231	-0.0029231		714.097	-0.301819	-0.000301819		714.097	-0.178894	-0.000178894		714.097	-0.228333	-0.000228333		714.097	0.0462646	4.62646e-05		714.097	0.136108	0.000136108		714.097	0.165833	0.000165833		714.097	-0.110229	-0.000110229		714.097	-0.074707	-7.4707e-05	7.4707e-05
715.049	0	715.048	0	0	0									715.097	-0.689636	-0.000689636		715.097	0.460083	0.000460083		715.097	0.125549	0.000125549		715.097	-0.116821	-0.000116821		715.097	0.121277	0.000121277		715.097	-0.0494385	-4.94385e-05		715.097	0.158691	0.000158691		715.097	-0.0183716	-1.83716e-05		715.097	0.186707	0.000186707	0.000186707
716.049	0	716.048	0	0	0									716.097	1.51349	0.00151349		716.097	1.12897	0.00112897		716.097	0.474915	0.000474915		716.097	0.0290527	2.90527e-05		716.097	0.175354	0.000175354		716.097	-0.154297	-0.000154297		716.097	0.13501	0.00013501		716.097	0.085144	8.5144e-05		716.097	0.362976	0.000362976	0.000362976
717.049	0	717.048	0	0	0									717.097	3.51654	0.00351654		717.097	1.63348	0.00163348		717.097	0.706299	0.000706299		717.097	0.074585	7.4585e-05		717.097	0.141052	0.000141052		717.097	-0.145752	-0.000145752		717.097	0.130676	0.000130676		717.097	0.14209	0.00014209		717.097	0.326233	0.000326233	0.000326233
718.049	0	718.048	0	0	0									718.097	5.15741	0.00515741		718.097	1.90839	0.00190839		718.097	0.663818	0.000663818		718.097	0.090271	9.0271e-05		718.097	0.0427246	4.27246e-05		718.097	-0.0618286	-6.18286e-05		718.097	0.144409	0.000144409		718.097	0.174683	0.000174683		718.097	0.234619	0.000234619	0.000234619
719.049	0	719.048	0	0	0									719.097	6.29938	0.00629938		719.097	2.01038	0.00201038		719.097	0.358887	0.000358887		719.097	0.119141	0.000119141		719.097	-0.0161133	-1.61133e-05		719.097	0.00299072	2.99072e-06		719.097	0.150391	0.000150391		719.097	0.187378	0.000187378		719.097	0.223083	0.000223083	0.000223083
720.049	0	720.048	0	0	0									720.097	6.81403	0.00681403		720.097	1.98523	0.00198523		720.097	-0.0241699	-2.41699e-05		720.097	0.134094	0.000134094		720.097	0.0199585	1.99585e-05		720.097	0.0299683	2.99683e-05		720.097	0.158203	0.000158203		720.097	0.178589	0.000178589		720.097	0.183472	0.000183472	0.000183472
721.049	0	721.048	0	0	0									721.097	6.64111	0.00664111		721.097	1.76355	0.00176355		721.097	-0.273254	-0.000273254		721.097	0.15918	0.00015918		721.097	0.0792236	7.92236e-05		721.097	0.0258789	2.58789e-05		721.097	0.170166	0.000170166		721.097	0.124023	0.000124023		721.097	0.0623169	6.23169e-05	6.23169e-05
722.049	0	722.048	0	0	0									722.097	5.85028	0.00585028		722.097	1.36151	0.00136151		722.097	-0.25824	-0.00025824		722.097	0.174072	0.000174072		722.097	0.0856934	8.56934e-05		722.097	-0.0479126	-4.79126e-05		722.097	0.131775	0.000131775		722.097	0.0179443	1.79443e-05		722.097	-0.0111694	-1.11694e-05	1.11694e-05
723.049	0	723.048	0	0	0									723.097	4.68512	0.00468512		723.097	0.923828	0.000923828		723.097	-0.0787354	-7.87354e-05		723.097	0.17157	0.00017157		723.097	0.0652466	6.52466e-05		723.097	-0.104553	-0.000104553		723.097	0.0410767	4.10767e-05		723.097	-0.0012207	-1.2207e-06		723.097	0.0301514	3.01514e-05	3.01514e-05
724.049	0	724.048	0	0	0									724.097	3.46881	0.00346881		724.097	0.524597	0.000524597		724.097	0.0717773	7.17773e-05		724.097	0.194946	0.000194946		724.097	0.0518799	5.18799e-05		724.097	-0.085144	-8.5144e-05		724.097	-0.0427856	-4.27856e-05		724.097	0.0630493	6.30493e-05		724.097	0.108093	0.000108093	0.000108093
725.049	0	725.048	0	0	0									725.097	2.44025	0.00244025		725.097	0.192627	0.000192627		725.097	0.17041	0.00017041		725.097	0.148193	0.000148193		725.097	0.0203857	2.03857e-05		725.097	-0.0960083	-9.60083e-05		725.097	-0.1073	-0.0001073		725.097	0.12146	0.00012146		725.097	0.11499	0.00011499	0.00011499
726.049	0	726.048	0	0	0									726.097	1.72583	0.00172583		726.097	-0.0626221	-6.26221e-05		726.097	0.187256	0.000187256		726.097	0.0101929	1.01929e-05		726.097	-0.027832	-2.7832e-05		726.097	-0.101807	-0.000101807		726.097	-0.11499	-0.00011499		726.097	0.159851	0.000159851		726.097	0.00891113	8.91113e-06	8.91113e-06
727.049	0	727.048	0	0	0									727.097	1.26575	0.00126575		727.097	-0.23645	-0.00023645		727.097	0.0654907	6.54907e-05		727.097	-0.0603638	-6.03638e-05		727.097	-0.0429688	-4.29688e-05		727.097	-0.022522	-2.2522e-05		727.097	-0.0582886	-5.82886e-05		727.097	0.0933228	9.33228e-05		727.097	-0.119446	-0.000119446	0.000119446
728.049	0	728.048	0	0	0									728.097	0.920532	0.000920532		728.097	-0.262512	-0.000262512		728.097	-0.158569	-0.000158569		728.097	-0.0366821	-3.66821e-05		728.097	-0.0292358	-2.92358e-05		728.097	0.0142822	1.42822e-05		728.097	-0.0255737	-2.55737e-05		728.097	0.0335693	3.35693e-05		728.097	-0.187988	-0.000187988	0.000187988
729.049	0	729.048	0	0	0									729.097	0.664612	0.000664612		729.097	-0.206421	-0.000206421		729.097	-0.442017	-0.000442017		729.097	-0.0151367	-1.51367e-05		729.097	-0.0367432	-3.67432e-05		729.097	0.0366821	3.66821e-05		729.097	-0.0143433	-1.43433e-05		729.097	0.107056	0.000107056		729.097	-0.161072	-0.000161072	0.000161072
730.049	0	730.048	0	0	0									730.097	0.421387	0.000421387		730.097	-0.184998	-0.000184998		730.097	-0.67041	-0.00067041		730.097	-0.0396118	-3.96118e-05		730.097	-0.039978	-3.9978e-05		730.097	0.107056	0.000107056		730.097	-0.0249634	-2.49634e-05		730.097	0.158386	0.000158386		730.097	-0.0368042	-3.68042e-05	3.68042e-05
731.049	0	731.048	0	0	0									731.097	0.0730591	7.30591e-05		731.097	-0.127441	-0.000127441		731.097	-0.657837	-0.000657837		731.097	-0.0592041	-5.92041e-05		731.097	-0.0129395	-1.29395e-05		731.097	0.088562	8.8562e-05		731.097	-0.117615	-0.000117615		731.097	0.104919	0.000104919		731.097	0.0859985	8.59985e-05	8.59985e-05
732.049	0	732.048	0	0	0									732.097	-0.26532	-0.00026532		732.097	0.0193481	1.93481e-05		732.097	-0.436157	-0.000436157		732.097	-0.0526123	-5.26123e-05		732.097	-0.0108643	-1.08643e-05		732.097	0.0314941	3.14941e-05		732.097	-0.137329	-0.000137329		732.097	-0.00531006	-5.31006e-06		732.097	0.15625	0.00015625	0.00015625
733.049	0	733.048	0	0	0									733.097	-0.427063	-0.000427063		733.097	0.113281	0.000113281		733.097	-0.146423	-0.000146423		733.097	-0.0501099	-5.01099e-05		733.097	-0.0391846	-3.91846e-05		733.097	0.0205688	2.05688e-05		733.097	0.00860596	8.60596e-06		733.097	-0.0927734	-9.27734e-05		733.097	0.16156	0.00016156	0.00016156
734.049	0	734.048	0	0	0									734.097	-0.420593	-0.000420593		734.097	0.171631	0.000171631		734.097	0.183289	0.000183289		734.097	-0.0336914	-3.36914e-05		734.097	-0.0454712	-4.54712e-05		734.097	0.0408936	4.08936e-05		734.097	0.135742	0.000135742		734.097	-0.118896	-0.000118896		734.097	0.0983276	9.83276e-05	9.83276e-05
735.049	0	735.048	0	0	0									735.097	-0.292969	-0.000292969		735.097	0.28064	0.00028064		735.097	0.381531	0.000381531		735.097	-0.0428467	-4.28467e-05		735.097	-0.0430908	-4.30908e-05		735.097	0.0476685	4.76685e-05		735.097	0.160156	0.000160156		735.097	-0.119568	-0.000119568		735.097	-0.000732422	-7.32422e-07	7.32422e-07
736.049	0	736.048	0	0	0									736.097	-0.0780029	-7.80029e-05		736.097	0.337036	0.000337036		736.097	0.368774	0.000368774		736.097	-0.0971069	-9.71069e-05		736.097	-0.0552368	-5.52368e-05		736.097	0.00280762	2.80762e-06		736.097	0.0952148	9.52148e-05		736.097	-0.0888672	-8.88672e-05		736.097	-0.0984497	-9.84497e-05	9.84497e-05
737.049	0	737.048	0	0	0									737.097	0.174927	0.000174927		737.097	0.317322	0.000317322		737.097	0.314514	0.000314514		737.097	-0.126526	-0.000126526		737.097	-0.0230713	-2.30713e-05		737.097	-0.0442505	-4.42505e-05		737.097	-0.00726318	-7.26318e-06		737.097	-0.0198364	-1.98364e-05		737.097	-0.123291	-0.000123291	0.000123291
738.049	0	738.048	0	0	0									738.097	0.401917	0.000401917		738.097	0.256042	0.000256042		738.097	0.198364	0.000198364		738.097	-0.173767	-0.000173767		738.097	0.0353394	3.53394e-05		738.097	-0.0647583	-6.47583e-05		738.097	-0.0371704	-3.71704e-05		738.097	0.0426636	4.26636e-05		738.097	-0.0424805	-4.24805e-05	4.24805e-05
739.049	0	739.048	0	0	0									739.097	0.468811	0.000468811		739.097	0.167053	0.000167053		739.097	-0.00469971	-4.69971e-06		739.097	-0.211487	-0.000211487		739.097	0.0534058	5.34058e-05		739.097	-0.0158081	-1.58081e-05		739.097	-0.0288696	-2.88696e-05		739.097	0.0686035	6.86035e-05		739.097	0.074646	7.4646e-05	7.4646e-05
740.049	0	740.048	0	0	0									740.097	0.356384	0.000356384		740.097	0.0620117	6.20117e-05		740.097	-0.0839233	-8.39233e-05		740.097	-0.137695	-0.000137695		740.097	0.0841675	8.41675e-05		740.097	0.0860596	8.60596e-05		740.097	-0.0219116	-2.19116e-05		740.097	0.0548096	5.48096e-05		740.097	0.062561	6.2561e-05	6.2561e-05
741.049	0	741.048	0	0	0									741.097	0.223694	0.000223694		741.097	-0.0241699	-2.41699e-05		741.097	-0.0143433	-1.43433e-05		741.097	-0.0119019	-1.19019e-05		741.097	0.0911255	9.11255e-05		741.097	0.0770264	7.70264e-05		741.097	0.0114136	1.14136e-05		741.097	0.0203247	2.03247e-05		741.097	-0.0873413	-8.73413e-05	8.73413e-05
742.049	0	742.048	0	0	0									742.097	0.147095	0.000147095		742.097	-0.0606689	-6.06689e-05		742.097	0.0872803	8.72803e-05		742.097	0.0298462	2.98462e-05		742.097	-0.00714111	-7.14111e-06		742.097	-0.055481	-5.5481e-05		742.097	0.00592041	5.92041e-06		742.097	-0.017334	-1.7334e-05		742.097	-0.0875244	-8.75244e-05	8.75244e-05
743.049	0	743.048	0	0	0									743.097	0.0842285	8.42285e-05		743.097	-0.0372925	-3.72925e-05		743.097	0.188416	0.000188416		743.097	-0.0246582	-2.46582e-05		743.097	-0.0717773	-7.17773e-05		743.097	-0.114502	-0.000114502		743.097	-0.0131836	-1.31836e-05		743.097	-0.0715332	-7.15332e-05		743.097	0.0696411	6.96411e-05	6.96411e-05
744.049	0	744.048	0	0	0									744.097	0.0194092	1.94092e-05		744.097	-0.0253296	-2.53296e-05		744.097	0.228882	0.000228882		744.097	-0.0665894	-6.65894e-05		744.097	-0.0296631	-2.96631e-05		744.097	-0.0268555	-2.68555e-05		744.097	-0.0109253	-1.09253e-05		744.097	-0.0830078	-8.30078e-05		744.097	0.105896	0.000105896	0.000105896
745.049	0	745.048	0	0	0									745.097	-0.0415039	-4.15039e-05		745.097	-0.126953	-0.000126953		745.097	0.130554	0.000130554		745.097	-0.0363159	-3.63159e-05		745.097	0.0480347	4.80347e-05		745.097	0.0281372	2.81372e-05		745.097	-0.0111084	-1.11084e-05		745.097	0.00469971	4.69971e-06		745.097	0.0272217	2.72217e-05	2.72217e-05
746.049	0	746.048	0	0	0									746.097	-0.128357	-0.000128357		746.097	-0.252502	-0.000252502		746.097	-0.109558	-0.000109558		746.097	0.0718994	7.18994e-05		746.097	0.108521	0.000108521		746.097	-0.0419312	-4.19312e-05		746.097	-0.015686	-1.5686e-05		746.097	0.0951538	9.51538e-05		746.097	-0.0383301	-3.83301e-05	3.83301e-05
747.049	0	747.048	0	0	0									747.097	-0.198425	-0.000198425		747.097	-0.326416	-0.000326416		747.097	-0.366821	-0.000366821		747.097	0.134338	0.000134338		747.097	0.0515137	5.15137e-05		747.097	-0.0936279	-9.36279e-05		747.097	-0.0925293	-9.25293e-05		747.097	0.0932617	9.32617e-05		747.097	-0.0863647	-8.63647e-05	8.63647e-05
748.049	0	748.048	0	0	0									748.097	-0.24646	-0.00024646		748.097	-0.357605	-0.000357605		748.097	-0.526611	-0.000526611		748.097	0.0872803	8.72803e-05		748.097	-0.0424194	-4.24194e-05		748.097	-0.0921631	-9.21631e-05		748.097	-0.17218	-0.00017218		748.097	-0.0045166	-4.5166e-06		748.097	-0.137634	-0.000137634	0.000137634
749.049	0	749.048	0	0	0									749.097	-0.313721	-0.000313721		749.097	-0.315063	-0.000315063		749.097	-0.524597	-0.000524597		749.097	0.0629272	6.29272e-05		749.097	-0.0408325	-4.08325e-05		749.097	-0.118835	-0.000118835		749.097	-0.153381	-0.000153381		749.097	-0.0958862	-9.58862e-05		749.097	-0.171326	-0.000171326	0.000171326
750.049	0	750.048	0	0	0									750.097	-0.337036	-0.000337036		750.097	-0.221252	-0.000221252		750.097	-0.346741	-0.000346741		750.097	0.0898438	8.98438e-05		750.097	-0.036377	-3.6377e-05		750.097	-0.156494	-0.000156494		750.097	-0.0637817	-6.37817e-05		750.097	-0.100647	-0.000100647		750.097	-0.164612	-0.000164612	0.000164612
751.049	0	751.048	0	0	0									751.097	-0.305603	-0.000305603		751.097	-0.144897	-0.000144897		751.097	-0.0737305	-7.37305e-05		751.097	0.0852661	8.52661e-05		751.097	-0.078186	-7.8186e-05		751.097	-0.140198	-0.000140198		751.097	0.0383911	3.83911e-05		751.097	-0.0930176	-9.30176e-05		751.097	-0.102966	-0.000102966	0.000102966
752.049	0	752.048	0	0	0									752.097	-0.267761	-0.000267761		752.097	-0.10083	-0.00010083		752.097	0.174316	0.000174316		752.097	0.036438	3.6438e-05		752.097	-0.112366	-0.000112366		752.097	-0.0656128	-6.56128e-05		752.097	0.0930786	9.30786e-05		752.097	-0.0784912	-7.84912e-05		752.097	-0.0155029	-1.55029e-05	1.55029e-05
753.049	0	753.048	0	0	0									753.097	-0.245728	-0.000245728		753.097	-0.057373	-5.7373e-05		753.097	0.285767	0.000285767		753.097	-0.00701904	-7.01904e-06		753.097	-0.0877075	-8.77075e-05		753.097	0.0193481	1.93481e-05		753.097	0.0883179	8.83179e-05		753.097	-0.0635986	-6.35986e-05		753.097	0.0443115	4.43115e-05	4.43115e-05
754.049	0	754.048	0	0	0									754.097	-0.224426	-0.000224426		754.097	0.00756836	7.56836e-06		754.097	0.227417	0.000227417		754.097	-0.0122681	-1.22681e-05		754.097	-0.0112305	-1.12305e-05		754.097	0.0805054	8.05054e-05		754.097	0.0385132	3.85132e-05		754.097	-0.0639038	-6.39038e-05		754.097	0.0334473	3.34473e-05	3.34473e-05
755.049	0	755.048	0	0	0									755.097	-0.137085	-0.000137085		755.097	0.0618286	6.18286e-05		755.097	0.124878	0.000124878		755.097	-0.0229492	-2.29492e-05		755.097	0.0322266	3.22266e-05		755.097	0.0855103	8.55103e-05		755.097	-0.0258179	-2.58179e-05		755.097	-0.065979	-6.5979e-05		755.097	-0.046875	-4.6875e-05	4.6875e-05
756.049	0	756.048	0	0	0									756.097	0.00128174	1.28174e-06		756.097	0.107727	0.000107727		756.097	0.0975952	9.75952e-05		756.097	-0.0889893	-8.89893e-05		756.097	0.0186157	1.86157e-05		756.097	0.0338135	3.38135e-05		756.097	-0.0644531	-6.44531e-05		756.097	-0.104431	-0.000104431		756.097	-0.115479	-0.000115479	0.000115479
757.049	0	757.048	0	0	0									757.097	0.119507	0.000119507		757.097	0.166809	0.000166809		757.097	0.0969238	9.69238e-05		757.097	-0.163086	-0.000163086		757.097	0.000427246	4.27246e-07		757.097	-0.0172119	-1.72119e-05		757.097	-0.0570679	-5.70679e-05		757.097	-0.117554	-0.000117554		757.097	-0.121155	-0.000121155	0.000121155
758.049	0	758.048	0	0	0									758.097	0.215759	0.000215759		758.097	0.205627	0.000205627		758.097	0.0952148	9.52148e-05		758.097	-0.191528	-0.000191528		758.097	-0.0131226	-1.31226e-05		758.097	-0.0432739	-4.32739e-05		758.097	-0.0105591	-1.05591e-05		758.097	-0.0731812	-7.31812e-05		758.097	-0.052063	-5.2063e-05	5.2063e-05
759.049	0	759.048	0	0	0									759.097	0.30249	0.00030249		759.097	0.208374	0.000208374		759.097	0.0925903	9.25903e-05		759.097	-0.156372	-0.000156372		759.097	-0.0646973	-6.46973e-05		759.097	-0.036438	-3.6438e-05		759.097	0.0306396	3.06396e-05		759.097	-0.036438	-3.6438e-05		759.097	0.0860596	8.60596e-05	8.60596e-05
760.049	0	760.048	0	0	0									760.097	0.335938	0.000335938		760.097	0.163391	0.000163391		760.097	0.0830078	8.30078e-05		760.097	-0.046814	-4.6814e-05		760.097	-0.12085	-0.00012085		760.097	0.00390625	3.90625e-06		760.097	0.0275269	2.75269e-05		760.097	-0.0263062	-2.63062e-05		760.097	0.206909	0.000206909	0.000206909
761.049	0	761.048	0	0	0									761.097	0.284668	0.000284668		761.097	0.0962524	9.62524e-05		761.097	0.0794678	7.94678e-05		761.097	0.0357666	3.57666e-05		761.097	-0.125122	-0.000125122		761.097	0.055481	5.5481e-05		761.097	-0.00292969	-2.92969e-06		761.097	-0.0153809	-1.53809e-05		761.097	0.238953	0.000238953	0.000238953
762.049	0	762.048	0	0	0									762.097	0.210388	0.000210388		762.097	0.0922241	9.22241e-05		762.097	0.0584106	5.84106e-05		762.097	0.0289917	2.89917e-05		762.097	-0.0939331	-9.39331e-05		762.097	0.0969238	9.69238e-05		762.097	-0.0305786	-3.05786e-05		762.097	0.00671387	6.71387e-06		762.097	0.18103	0.00018103	0.00018103
763.049	0	763.048	0	0	0									763.097	0.1698	0.0001698		763.097	0.160522	0.000160522		763.097	0.00579834	5.79834e-06		763.097	0.0223999	2.23999e-05		763.097	-0.0466309	-4.66309e-05		763.097	0.0872803	8.72803e-05		763.097	-0.0617065	-6.17065e-05		763.097	0.0310669	3.10669e-05		763.097	0.0794067	7.94067e-05	7.94067e-05
764.049	0	764.048	0	0	0									764.097	0.169495	0.000169495		764.097	0.201294	0.000201294		764.097	-0.0622559	-6.22559e-05		764.097	0.0332031	3.32031e-05		764.097	-0.000305176	-3.05176e-07		764.097	0.036377	3.6377e-05		764.097	-0.1026	-0.0001026		764.097	0.0402832	4.02832e-05		764.097	0.0302124	3.02124e-05	3.02124e-05
765.049	0	765.048	0	0	0									765.097	0.166504	0.000166504		765.097	0.182312	0.000182312		765.097	-0.13385	-0.00013385		765.097	0.0331421	3.31421e-05		765.097	0.0286865	2.86865e-05		765.097	0.00408936	4.08936e-06		765.097	-0.105164	-0.000105164		765.097	0.0469971	4.69971e-05		765.097	-0.0165405	-1.65405e-05	1.65405e-05
766.049	0	766.048	0	0	0									766.097	0.123535	0.000123535		766.097	0.163696	0.000163696		766.097	-0.209167	-0.000209167		766.097	-0.0158691	-1.58691e-05		766.097	0.0491943	4.91943e-05		766.097	-0.0192261	-1.92261e-05		766.097	-0.0286255	-2.86255e-05		766.097	0.0780029	7.80029e-05		766.097	-0.114441	-0.000114441	0.000114441
767.049	0	767.048	0	0	0									767.097	0.0358887	3.58887e-05		767.097	0.189331	0.000189331		767.097	-0.211182	-0.000211182		767.097	-0.00872803	-8.72803e-06		767.097	0.0588989	5.88989e-05		767.097	0.000427246	4.27246e-07		767.097	0.0884399	8.84399e-05		767.097	0.100708	0.000100708		767.097	-0.107361	-0.000107361	0.000107361
768.049	0	768.048	0	0	0									768.097	-0.130066	-0.000130066		768.097	0.209961	0.000209961		768.097	-0.121155	-0.000121155		768.097	0.206848	0.000206848		768.097	0.0639648	6.39648e-05		768.097	0.0636597	6.36597e-05		768.097	0.182129	0.000182129		768.097	0.0810547	8.10547e-05		768.097	0.00720215	7.20215e-06	7.20215e-06
769.049	0	769.048	0	0	0									769.097	-0.316833	-0.000316833		769.097	0.160217	0.000160217		769.097	-0.0592651	-5.92651e-05		769.097	0.40094	0.00040094		769.097	0.0406494	4.06494e-05		769.097	0.00665283	6.65283e-06		769.097	0.189148	0.000189148		769.097	0.0123901	1.23901e-05		769.097	0.0736694	7.36694e-05	7.36694e-05
770.049	0	770.048	0	0	0									770.097	-0.443481	-0.000443481		770.097	0.134155	0.000134155		770.097	-0.0505371	-5.05371e-05		770.097	0.318176	0.000318176		770.097	0.0311279	3.11279e-05		770.097	-0.031189	-3.1189e-05		770.097	0.0925293	9.25293e-05		770.097	-0.0291138	-2.91138e-05		770.097	0.0449829	4.49829e-05	4.49829e-05
771.049	0	771.048	0	0	0									771.097	-0.503357	-0.000503357		771.097	0.115112	0.000115112		771.097	0.0209961	2.09961e-05		771.097	0.119629	0.000119629		771.097	0.0949097	9.49097e-05		771.097	0.0674438	6.74438e-05		771.097	-0.0090332	-9.0332e-06		771.097	0.0455322	4.55322e-05		771.097	-0.0335083	-3.35083e-05	3.35083e-05
772.049	0	772.048	0	0	0									772.097	-0.469543	-0.000469543		772.097	6.10352e-05	6.10352e-08		772.097	0.172424	0.000172424		772.097	0.0459595	4.59595e-05		772.097	0.104309	0.000104309		772.097	0.0179443	1.79443e-05		772.097	-0.0299683	-2.99683e-05		772.097	0.115906	0.000115906		772.097	-0.088501	-8.8501e-05	8.8501e-05
773.049	0	773.048	0	0	0									773.097	-0.324341	-0.000324341		773.097	-0.0640259	-6.40259e-05		773.097	0.214478	0.000214478		773.097	0.0762939	7.62939e-05		773.097	0.0336304	3.36304e-05		773.097	-0.127075	-0.000127075		773.097	-0.00152588	-1.52588e-06		773.097	0.0473022	4.73022e-05		773.097	-0.0859375	-8.59375e-05	8.59375e-05
774.049	0	774.048	0	0	0									774.097	-0.0733643	-7.33643e-05		774.097	-0.0491943	-4.91943e-05		774.097	0.204346	0.000204346		774.097	0.0800781	8.00781e-05		774.097	-0.0144653	-1.44653e-05		774.097	-0.116516	-0.000116516		774.097	0.00970459	9.70459e-06		774.097	-0.0514526	-5.14526e-05		774.097	-0.0570068	-5.70068e-05	5.70068e-05
775.049	0	775.048	0	0	0									775.097	0.230957	0.000230957		775.097	-0.0430298	-4.30298e-05		775.097	0.291199	0.000291199		775.097	-0.0175171	-1.75171e-05		775.097	-0.0281982	-2.81982e-05		775.097	-0.0362549	-3.62549e-05		775.097	-0.036499	-3.6499e-05		775.097	-0.0610352	-6.10352e-05		775.097	-0.110718	-0.000110718	0.000110718
776.049	0	776.048	0	0	0									776.097	0.496582	0.000496582		776.097	-0.107422	-0.000107422		776.097	0.315125	0.000315125		776.097	-0.165283	-0.000165283		776.097	-0.0463867	-4.63867e-05		776.097	-0.00854492	-8.54492e-06		776.097	-0.0864258	-8.64258e-05		776.097	-0.0762939	-7.62939e-05		776.097	-0.178345	-0.000178345	0.000178345
777.049	0	777.048	0	0	0									777.097	0.647156	0.000647156		777.097	-0.309937	-0.000309937		777.097	0.246094	0.000246094		777.097	-0.22052	-0.00022052		777.097	-0.0731812	-7.31812e-05		777.097	-0.0866089	-8.66089e-05		777.097	-0.13324	-0.00013324		777.097	-0.157776	-0.000157776		777.097	-0.118896	-0.000118896	0.000118896
778.049	0	778.048	0	0	0									778.097	0.651245	0.000651245		778.097	-0.448181	-0.000448181		778.097	0.166992	0.000166992		778.097	-0.22699	-0.00022699		778.097	-0.0780029	-7.80029e-05		778.097	-0.214417	-0.000214417		778.097	-0.186401	-0.000186401		778.097	-0.213379	-0.000213379		778.097	-0.00256348	-2.56348e-06	2.56348e-06
779.049	0	779.048	0	0	0									779.097	0.612366	0.000612366		779.097	-0.445679	-0.000445679		779.097	0.109192	0.000109192		779.097	-0.28772	-0.00028772		779.097	-0.0768433	-7.68433e-05		779.097	-0.191101	-0.000191101		779.097	-0.141357	-0.000141357		779.097	-0.179565	-0.000179565		779.097	0.110107	0.000110107	0.000110107
780.049	0	780.048	0	0	0									780.097	0.58905	0.00058905		780.097	-0.397034	-0.000397034		780.097	0.0901489	9.01489e-05		780.097	-0.331482	-0.000331482		780.097	-0.0932007	-9.32007e-05		780.097	-0.0158691	-1.58691e-05		780.097	-0.0645142	-6.45142e-05		780.097	-0.0718384	-7.18384e-05		780.097	0.166077	0.000166077	0.000166077
781.049	0	781.048	0	0	0									781.097	0.50824	0.00050824		781.097	-0.320984	-0.000320984		781.097	0.0241089	2.41089e-05		781.097	-0.303955	-0.000303955		781.097	-0.109131	-0.000109131		781.097	0.134216	0.000134216		781.097	-0.0390625	-3.90625e-05		781.097	0.0509644	5.09644e-05		781.097	0.0400391	4.00391e-05	4.00391e-05
782.049	0	782.048	0	0	0									782.097	0.366455	0.000366455		782.097	-0.230652	-0.000230652		782.097	-0.0750732	-7.50732e-05		782.097	-0.24115	-0.00024115		782.097	-0.107727	-0.000107727		782.097	0.112122	0.000112122		782.097	-0.0410156	-4.10156e-05		782.097	0.123474	0.000123474		782.097	-0.196838	-0.000196838	0.000196838
783.049	0	783.048	0	0	0									783.097	0.211121	0.000211121		783.097	-0.0703735	-7.03735e-05		783.097	-0.0991821	-9.91821e-05		783.097	-0.198547	-0.000198547		783.097	-0.100037	-0.000100037		783.097	-0.0404053	-4.04053e-05		783.097	-0.0713501	-7.13501e-05		783.097	0.0980225	9.80225e-05		783.097	-0.279236	-0.000279236	0.000279236
784.049	0	784.048	0	0	0									784.097	0.0701904	7.01904e-05		784.097	0.0612793	6.12793e-05		784.097	-0.106567	-0.000106567		784.097	-0.191345	-0.000191345		784.097	-0.0838013	-8.38013e-05		784.097	-0.14624	-0.00014624		784.097	-0.0804443	-8.04443e-05		784.097	-0.0134277	-1.34277e-05		784.097	-0.191101	-0.000191101	0.000191101
785.049	0	785.048	0	0	0									785.097	-0.0625	-6.25e-05		785.097	0.0958862	9.58862e-05		785.097	-0.136292	-0.000136292		785.097	-0.124512	-0.000124512		785.097	-0.0426636	-4.26636e-05		785.097	-0.0769653	-7.69653e-05		785.097	-0.0759277	-7.59277e-05		785.097	-0.129517	-0.000129517		785.097	-0.0721436	-7.21436e-05	7.21436e-05
786.049	0	786.048	0	0	0									786.097	-0.154053	-0.000154053		786.097	0.0940552	9.40552e-05		786.097	-0.175598	-0.000175598		786.097	-0.00811768	-8.11768e-06		786.097	0.010498	1.0498e-05		786.097	0.0527954	5.27954e-05		786.097	-0.0621338	-6.21338e-05		786.097	-0.187805	-0.000187805		786.097	0.019165	1.9165e-05	1.9165e-05
787.049	0	787.048	0	0	0									787.097	-0.141541	-0.000141541		787.097	0.071106	7.1106e-05		787.097	-0.216797	-0.000216797		787.097	0.0565186	5.65186e-05		787.097	0.0521851	5.21851e-05		787.097	0.0594482	5.94482e-05		787.097	-0.00946045	-9.46045e-06		787.097	-0.201294	-0.000201294		787.097	0.0396729	3.96729e-05	3.96729e-05
788.049	0	788.048	0	0	0									788.097	-0.110901	-0.000110901		788.097	0.0303345	3.03345e-05		788.097	-0.199036	-0.000199036		788.097	0.200256	0.000200256		788.097	0.0689087	6.89087e-05		788.097	0.0535889	5.35889e-05		788.097	0.046875	4.6875e-05		788.097	-0.160828	-0.000160828		788.097	-0.00280762	-2.80762e-06	2.80762e-06
789.049	0	789.048	0	0	0									789.097	-0.185303	-0.000185303		789.097	-0.0163574	-1.63574e-05		789.097	-0.146118	-0.000146118		789.097	0.390747	0.000390747		789.097	0.0661621	6.61621e-05		789.097	0.0459595	4.59595e-05		789.097	0.0982666	9.82666e-05		789.097	-0.0476074	-4.76074e-05		789.097	-0.0561523	-5.61523e-05	5.61523e-05
790.049	0	790.048	0	0	0									790.097	-0.34729	-0.00034729		790.097	-0.0345459	-3.45459e-05		790.097	-0.0925293	-9.25293e-05		790.097	0.411255	0.000411255		790.097	0.0265503	2.65503e-05		790.097	-0.0352173	-3.52173e-05		790.097	0.139832	0.000139832		790.097	0.0458374	4.58374e-05		790.097	0.00732422	7.32422e-06	7.32422e-06
791.049	0	791.048	0	0	0									791.097	-0.503967	-0.000503967		791.097	-0.067749	-6.7749e-05		791.097	-0.0324097	-3.24097e-05		791.097	0.347229	0.000347229		791.097	-0.0499268	-4.99268e-05		791.097	-0.0897827	-8.97827e-05		791.097	0.112122	0.000112122		791.097	0.0231323	2.31323e-05		791.097	0.135193	0.000135193	0.000135193
792.049	0	792.048	0	0	0									792.097	-0.695496	-0.000695496		792.097	-0.120605	-0.000120605		792.097	0.0221558	2.21558e-05		792.097	0.289124	0.000289124		792.097	-0.0773315	-7.73315e-05		792.097	-0.0767212	-7.67212e-05		792.097	0.0529785	5.29785e-05		792.097	-0.0170898	-1.70898e-05		792.097	0.133972	0.000133972	0.000133972
793.049	0	793.048	0	0	0									793.097	-1.01923	-0.00101923		793.097	-0.109863	-0.000109863		793.097	0.0193481	1.93481e-05		793.097	0.255493	0.000255493		793.097	0.000976563	9.76563e-07		793.097	-0.00744629	-7.44629e-06		793.097	0.0695801	6.95801e-05		793.097	0.0214233	2.14233e-05		793.097	0.0684204	6.84204e-05	6.84204e-05
794.049	0	794.048	0	0	0									794.097	-1.43359	-0.00143359		794.097	-0.0269165	-2.69165e-05		794.097	-0.0106812	-1.06812e-05		794.097	0.217407	0.000217407		794.097	0.132202	0.000132202		794.097	0.0591431	5.91431e-05		794.097	0.0686035	6.86035e-05		794.097	0.0302734	3.02734e-05		794.097	0.0498657	4.98657e-05	4.98657e-05
795.049	0	795.048	0	0	0									795.097	-1.82452	-0.00182452		795.097	0.0220947	2.20947e-05		795.097	0.000427246	4.27246e-07		795.097	0.0487061	4.87061e-05		795.097	0.198792	0.000198792		795.097	0.0332031	3.32031e-05		795.097	0.0137329	1.37329e-05		795.097	-0.0332031	-3.32031e-05		795.097	0.0696411	6.96411e-05	6.96411e-05
796.049	0	796.048	0	0	0									796.097	-2.1413	-0.0021413		796.097	-0.0261841	-2.61841e-05		796.097	-0.0302734	-3.02734e-05		796.097	-0.110107	-0.000110107		796.097	0.130615	0.000130615		796.097	0.0586548	5.86548e-05		796.097	-0.00701904	-7.01904e-06		796.097	-0.0817871	-8.17871e-05		796.097	0.0427246	4.27246e-05	4.27246e-05
797.049	0	797.048	0	0	0									797.097	-2.39227	-0.00239227		797.097	-0.0168457	-1.68457e-05		797.097	-0.106628	-0.000106628		797.097	-0.153809	-0.000153809		797.097	-0.029541	-2.9541e-05		797.097	0.150879	0.000150879		797.097	-0.0161133	-1.61133e-05		797.097	-0.0655518	-6.55518e-05		797.097	0.074646	7.4646e-05	7.4646e-05
798.049	0	798.048	0	0	0									798.097	-2.47711	-0.00247711		798.097	0.13623	0.00013623		798.097	-0.0913086	-9.13086e-05		798.097	-0.187683	-0.000187683		798.097	-0.138977	-0.000138977		798.097	0.0390015	3.90015e-05		798.097	0.00335693	3.35693e-06		798.097	0.00939941	9.39941e-06		798.097	0.191895	0.000191895	0.000191895
799.049	0	799.048	0	0	0									799.097	-2.33789	-0.00233789		799.097	0.278931	0.000278931		799.097	-0.0682983	-6.82983e-05		799.097	-0.193359	-0.000193359		799.097	-0.118469	-0.000118469		799.097	-0.143311	-0.000143311		799.097	-0.0275269	-2.75269e-05		799.097	0.0985107	9.85107e-05		799.097	0.0668335	6.68335e-05	6.68335e-05
800.049	0	800.048	0	0	0									800.097	-1.98297	-0.00198297		800.097	0.27478	0.00027478		800.097	-0.133118	-0.000133118		800.097	-0.145325	-0.000145325		800.097	-0.0583496	-5.83496e-05		800.097	-0.108459	-0.000108459		800.097	-0.114075	-0.000114075		800.097	0.17041	0.00017041		800.097	-0.209961	-0.000209961	0.000209961
801.049	0	801.048	0	0	0									801.097	-1.42438	-0.00142438		801.097	0.161987	0.000161987		801.097	-0.168823	-0.000168823		801.097	-0.151794	-0.000151794		801.097	-0.038269	-3.8269e-05		801.097	-0.00982666	-9.82666e-06		801.097	-0.0960693	-9.60693e-05		801.097	0.211853	0.000211853		801.097	-0.3479	-0.0003479	0.0003479
802.049	0	802.048	0	0	0									802.097	-0.745789	-0.000745789		802.097	0.128418	0.000128418		802.097	-0.185913	-0.000185913		802.097	-0.194275	-0.000194275		802.097	-0.0369263	-3.69263e-05		802.097	-0.0392456	-3.92456e-05		802.097	-0.0150757	-1.50757e-05		802.097	0.217285	0.000217285		802.097	-0.282715	-0.000282715	0.000282715
803.049	0	803.048	0	0	0									803.097	-0.0127563	-1.27563e-05		803.097	0.188843	0.000188843		803.097	-0.19043	-0.00019043		803.097	-0.203613	-0.000203613		803.097	-0.031311	-3.1311e-05		803.097	-0.141785	-0.000141785		803.097	0.0192261	1.92261e-05		803.097	0.142639	0.000142639		803.097	-0.140259	-0.000140259	0.000140259
804.049	0	804.048	0	0	0									804.097	0.737183	0.000737183		804.097	0.170471	0.000170471		804.097	-0.13446	-0.00013446		804.097	-0.195251	-0.000195251		804.097	-0.078125	-7.8125e-05		804.097	-0.209595	-0.000209595		804.097	-0.00512695	-5.12695e-06		804.097	-0.0462646	-4.62646e-05		804.097	-0.102905	-0.000102905	0.000102905
805.049	0	805.048	0	0	0									805.097	1.45923	0.00145923		805.097	0.0867615	8.67615e-05		805.097	-0.151062	-0.000151062		805.097	-0.110718	-0.000110718		805.097	-0.164703	-0.000164703		805.097	-0.157135	-0.000157135		805.097	-0.110504	-0.000110504		805.097	-0.275269	-0.000275269		805.097	-0.107666	-0.000107666	0.000107666
806.049	0	806.048	0	0	0									806.097	2.10193	0.00210193		806.097	0.0368042	3.68042e-05		806.097	-0.160065	-0.000160065		806.097	-0.00616455	-6.16455e-06		806.097	-0.175659	-0.000175659		806.097	-0.027832	-2.7832e-05		806.097	-0.232056	-0.000232056		806.097	-0.400696	-0.000400696		806.097	-0.0224915	-2.24915e-05	2.24915e-05
807.049	0	807.048	0	0	0									807.097	2.63431	0.00263431		807.097	-0.000793457	-7.93457e-07		807.097	0.0141296	1.41296e-05		807.097	0.0150146	1.50146e-05		807.097	-0.0886841	-8.86841e-05		807.097	0.08078	8.078e-05		807.097	-0.168915	-0.000168915		807.097	-0.320251	-0.000320251		807.097	0.170746	0.000170746	0.000170746
808.049	0	808.048	0	0	0									808.097	3.04535	0.00304535		808.097	-0.0423279	-4.23279e-05		808.097	0.167816	0.000167816		808.097	0.012085	1.2085e-05		808.097	0.0643005	6.43005e-05		808.097	0.127502	0.000127502		808.097	0.0386963	3.86963e-05		808.097	-0.0747681	-7.47681e-05		808.097	0.283936	0.000283936	0.000283936
809.049	0	809.048	0	0	0									809.097	3.32742	0.00332742		809.097	-0.103149	-0.000103149		809.097	0.207367	0.000207367		809.097	0.0949707	9.49707e-05		809.097	0.221039	0.000221039		809.097	0.152863	0.000152863		809.097	0.207031	0.000207031		809.097	0.167267	0.000167267		809.097	0.231873	0.000231873	0.000231873
810.049	0	810.048	0	0	0									810.097	3.47229	0.00347229		810.097	-0.172089	-0.000172089		810.097	0.253693	0.000253693		810.097	0.223999	0.000223999		810.097	0.294861	0.000294861		810.097	0.19458	0.00019458		810.097	0.296844	0.000296844		810.097	0.212494	0.000212494		810.097	0.158569	0.000158569	0.000158569
811.049	0	811.048	0	0	0									811.097	3.46851	0.00346851		811.097	-0.153687	-0.000153687		811.097	0.250214	0.000250214		811.097	0.236725	0.000236725		811.097	0.276001	0.000276001		811.097	0.149933	0.000149933		811.097	0.2612	0.0002612		811.097	0.0440369	4.40369e-05		811.097	0.0606995	6.06995e-05	6.06995e-05
812.049	0	812.048	0	0	0									812.097	3.30792	0.00330792		812.097	-0.0599365	-5.99365e-05		812.097	0.11261	0.00011261		812.097	0.173706	0.000173706		812.097	0.159241	0.000159241		812.097	-0.00393677	-3.93677e-06		812.097	0.0994263	9.94263e-05		812.097	-0.114227	-0.000114227		812.097	-0.166565	-0.000166565	0.000166565
813.049	0	813.048	0	0	0									813.097	2.99463	0.00299463		813.097	-0.0317993	-3.17993e-05		813.097	-0.0124207	-1.24207e-05		813.097	0.183197	0.000183197		813.097	0.0100403	1.00403e-05		813.097	-0.113434	-0.000113434		813.097	-0.0129395	-1.29395e-05		813.097	-0.0513	-5.13e-05		813.097	-0.309906	-0.000309906	0.000309906
814.049	0	814.048	0	0	0									814.097	2.54202	0.00254202		814.097	-0.0788574	-7.88574e-05		814.097	-0.00952148	-9.52148e-06		814.097	0.153381	0.000153381		814.097	-0.0020752	-2.0752e-06		814.097	-0.0722046	-7.22046e-05		814.097	-0.0716553	-7.16553e-05		814.097	0.0864258	8.64258e-05		814.097	-0.141052	-0.000141052	0.000141052
815.049	0	815.048	0	0	0									815.097	1.96902	0.00196902		815.097	-0.0979004	-9.79004e-05		815.097	0.0548096	5.48096e-05		815.097	0.00744629	7.44629e-06		815.097	0.0571289	5.71289e-05		815.097	0.0119934	1.19934e-05		815.097	-0.125214	-0.000125214		815.097	0.0652771	6.52771e-05		815.097	0.100616	0.000100616	0.000100616
816.049	0	816.048	0	0	0									816.097	1.31088	0.00131088		816.097	-0.0870361	-8.70361e-05		816.097	0.160461	0.000160461		816.097	-0.110504	-0.000110504		816.097	0.043457	4.3457e-05		816.097	0.035614	3.5614e-05		816.097	-0.065155	-6.5155e-05		816.097	-0.00445557	-4.45557e-06		816.097	0.224396	0.000224396	0.000224396
817.049	0	817.048	0	0	0									817.097	0.628723	0.000628723		817.097	-0.0843811	-8.43811e-05		817.097	0.221344	0.000221344		817.097	-0.13623	-0.00013623		817.097	0.0165405	1.65405e-05		817.097	-0.0150146	-1.50146e-05		817.097	-0.0178223	-1.78223e-05		817.097	0.0360107	3.60107e-05		817.097	0.257507	0.000257507	0.000257507
818.049	0	818.048	0	0	0									818.097	-0.0128784	-1.28784e-05		818.097	-0.0951538	-9.51538e-05		818.097	0.200439	0.000200439		818.097	-0.0683289	-6.83289e-05		818.097	0.0180969	1.80969e-05		818.097	-0.0652161	-6.52161e-05		818.097	-0.019989	-1.9989e-05		818.097	0.131073	0.000131073		818.097	0.116638	0.000116638	0.000116638
819.049	0	819.048	0	0	0									819.097	-0.584625	-0.000584625		819.097	-0.118317	-0.000118317		819.097	0.14624	0.00014624		819.097	-0.0475464	-4.75464e-05		819.097	0.0365601	3.65601e-05		819.097	0.00933838	9.33838e-06		819.097	0.0386963	3.86963e-05		819.097	0.185577	0.000185577		819.097	-0.0682068	-6.82068e-05	6.82068e-05
820.049	0	820.048	0	0	0									820.097	-1.07364	-0.00107364		820.097	-0.0992126	-9.92126e-05		820.097	0.0887146	8.87146e-05		820.097	-0.171356	-0.000171356		820.097	0.0179138	1.79138e-05		820.097	0.146332	0.000146332		820.097	0.139282	0.000139282		820.097	0.142914	0.000142914		820.097	-0.00949097	-9.49097e-06	9.49097e-06
821.049	0	821.048	0	0	0									821.097	-1.44989	-0.00144989		821.097	-0.02948	-2.948e-05		821.097	0.0757751	7.57751e-05		821.097	-0.229095	-0.000229095		821.097	-0.0108032	-1.08032e-05		821.097	0.282593	0.000282593		821.097	0.200317	0.000200317		821.097	0.0246582	2.46582e-05		821.097	0.157928	0.000157928	0.000157928
822.049	0	822.048	0	0	0									822.097	-1.65628	-0.00165628		822.097	-0.0328674	-3.28674e-05		822.097	0.111755	0.000111755		822.097	-0.180206	-0.000180206		822.097	-0.0218201	-2.18201e-05		822.097	0.346924	0.000346924		822.097	0.0783691	7.83691e-05		822.097	-0.026886	-2.6886e-05		822.097	0.132446	0.000132446	0.000132446
823.049	0	823.048	0	0	0									823.097	-1.70016	-0.00170016		823.097	-0.0693359	-6.93359e-05		823.097	0.127136	0.000127136		823.097	-0.193848	-0.000193848		823.097	-0.0999146	-9.99146e-05		823.097	0.174194	0.000174194		823.097	-0.115906	-0.000115906		823.097	0.0166626	1.66626e-05		823.097	-0.04422	-4.422e-05	4.422e-05
824.049	0	824.048	0	0	0									824.097	-1.66843	-0.00166843		824.097	-0.0450439	-4.50439e-05		824.097	0.0400696	4.00696e-05		824.097	-0.242065	-0.000242065		824.097	-0.145508	-0.000145508		824.097	-0.189026	-0.000189026		824.097	-0.168457	-0.000168457		824.097	0.0467529	4.67529e-05		824.097	-0.194336	-0.000194336	0.000194336
825.049	0	825.048	0	0	0									825.097	-1.59344	-0.00159344		825.097	-0.0270386	-2.70386e-05		825.097	-0.0645447	-6.45447e-05		825.097	-0.16864	-0.00016864		825.097	-0.129059	-0.000129059		825.097	-0.347504	-0.000347504		825.097	-0.0774231	-7.74231e-05		825.097	0.0343933	3.43933e-05		825.097	-0.250427	-0.000250427	0.000250427
826.049	0	826.048	0	0	0									826.097	-1.46698	-0.00146698		826.097	-0.000152588	-1.52588e-07		826.097	-0.133911	-0.000133911		826.097	0.0150757	1.50757e-05		826.097	-0.136932	-0.000136932		826.097	-0.188324	-0.000188324		826.097	0.0145264	1.45264e-05		826.097	0.0336914	3.36914e-05		826.097	-0.181061	-0.000181061	0.000181061
827.049	0	827.048	0	0	0									827.097	-1.23575	-0.00123575		827.097	0.0690002	6.90002e-05		827.097	-0.155823	-0.000155823		827.097	0.132904	0.000132904		827.097	-0.12912	-0.00012912		827.097	-0.127441	-0.000127441		827.097	0.0305481	3.05481e-05		827.097	-0.013031	-1.3031e-05		827.097	-0.0751343	-7.51343e-05	7.51343e-05
828.049	0	828.048	0	0	0									828.097	-0.925232	-0.000925232		828.097	0.113739	0.000113739		828.097	-0.0954285	-9.54285e-05		828.097	0.154114	0.000154114		828.097	-0.0787048	-7.87048e-05		828.097	-0.249756	-0.000249756		828.097	0.0202026	2.02026e-05		828.097	-0.133667	-0.000133667		828.097	-0.0374756	-3.74756e-05	3.74756e-05
829.049	0	829.048	0	0	0									829.097	-0.661621	-0.000661621		829.097	0.0824585	8.24585e-05		829.097	-0.110229	-0.000110229		829.097	0.225677	0.000225677		829.097	0.020752	2.0752e-05		829.097	-0.276123	-0.000276123		829.097	-0.00167847	-1.67847e-06		829.097	-0.208344	-0.000208344		829.097	-0.0215454	-2.15454e-05	2.15454e-05
830.049	0	830.048	0	0	0									830.097	-0.507629	-0.000507629		830.097	0.00918579	9.18579e-06		830.097	-0.211761	-0.000211761		830.097	0.267395	0.000267395		830.097	0.0682068	6.82068e-05		830.097	-0.123596	-0.000123596		830.097	-0.0545654	-5.45654e-05		830.097	-0.25882	-0.00025882		830.097	0.0345154	3.45154e-05	3.45154e-05
831.049	0	831.048	0	0	0									831.097	-0.480042	-0.000480042		831.097	-0.0491333	-4.91333e-05		831.097	-0.225006	-0.000225006		831.097	0.208405	0.000208405		831.097	0.0176697	1.76697e-05		831.097	0.0544128	5.44128e-05		831.097	-0.143585	-0.000143585		831.097	-0.277008	-0.000277008		831.097	0.0762939	7.62939e-05	7.62939e-05
832.049	0	832.048	0	0	0									832.097	-0.47644	-0.00047644		832.097	0.020874	2.0874e-05		832.097	-0.190399	-0.000190399		832.097	0.21051	0.00021051		832.097	0.00204468	2.04468e-06		832.097	0.14151	0.00014151		832.097	-0.186432	-0.000186432		832.097	-0.174164	-0.000174164		832.097	0.0988464	9.88464e-05	9.88464e-05
833.049	0	833.048	0	0	0									833.097	-0.399963	-0.000399963		833.097	0.180969	0.000180969		833.097	-0.18573	-0.00018573		833.097	0.248169	0.000248169		833.097	0.0288696	2.88696e-05		833.097	0.197845	0.000197845		833.097	-0.161285	-0.000161285		833.097	-0.0609436	-6.09436e-05		833.097	0.108826	0.000108826	0.000108826
834.049	0	834.048	0	0	0									834.097	-0.348877	-0.000348877		834.097	0.151031	0.000151031		834.097	-0.194794	-0.000194794		834.097	0.224731	0.000224731		834.097	0.0584717	5.84717e-05		834.097	0.209656	0.000209656		834.097	-0.0804749	-8.04749e-05		834.097	0	0		834.097	0.0489807	4.89807e-05	4.89807e-05
835.049	0	835.048	0	0	0									835.097	-0.337585	-0.000337585		835.097	0.00811768	8.11768e-06		835.097	-0.187225	-0.000187225		835.097	0.123413	0.000123413		835.097	0.0520935	5.20935e-05		835.097	0.113251	0.000113251		835.097	0.0983887	9.83887e-05		835.097	0.0711365	7.11365e-05		835.097	-0.0140991	-1.40991e-05	1.40991e-05
836.049	0	836.048	0	0	0									836.097	-0.28537	-0.00028537		836.097	-0.0253296	-2.53296e-05		836.097	-0.115753	-0.000115753		836.097	0.00186157	1.86157e-06		836.097	-0.0615234	-6.15234e-05		836.097	0.0230713	2.30713e-05		836.097	0.287598	0.000287598		836.097	0.120972	0.000120972		836.097	-0.045166	-4.5166e-05	4.5166e-05
837.049	0	837.048	0	0	0									837.097	-0.239777	-0.000239777		837.097	0.0235596	2.35596e-05		837.097	-0.00146484	-1.46484e-06		837.097	-0.0302734	-3.02734e-05		837.097	-0.181	-0.000181		837.097	0.0159302	1.59302e-05		837.097	0.313812	0.000313812		837.097	0.152496	0.000152496		837.097	-0.0507202	-5.07202e-05	5.07202e-05
838.049	0	838.048	0	0	0									838.097	-0.211121	-0.000211121		838.097	0.0968323	9.68323e-05		838.097	0.0977783	9.77783e-05		838.097	-0.0217896	-2.17896e-05		838.097	-0.16861	-0.00016861		838.097	0.0110779	1.10779e-05		838.097	0.186584	0.000186584		838.097	0.147736	0.000147736		838.097	-0.0668335	-6.68335e-05	6.68335e-05
839.049	0	839.048	0	0	0									839.097	-0.180328	-0.000180328		839.097	0.121674	0.000121674		839.097	0.131226	0.000131226		839.097	-0.0742493	-7.42493e-05		839.097	-0.0362854	-3.62854e-05		839.097	0.0250854	2.50854e-05		839.097	0.0252075	2.52075e-05		839.097	0.0615845	6.15845e-05		839.097	-0.108307	-0.000108307	0.000108307
840.049	0	840.048	0	0	0									840.097	-0.109161	-0.000109161		840.097	0.131409	0.000131409		840.097	0.0762329	7.62329e-05		840.097	-0.109711	-0.000109711		840.097	0.117889	0.000117889		840.097	0.0987854	9.87854e-05		840.097	-0.167999	-0.000167999		840.097	-0.0108337	-1.08337e-05		840.097	-0.0937195	-9.37195e-05	9.37195e-05
841.049	0	841.048	0	0	0									841.097	0.0416565	4.16565e-05		841.097	0.109833	0.000109833		841.097	0.0065918	6.5918e-06		841.097	-0.107391	-0.000107391		841.097	0.189087	0.000189087		841.097	0.113251	0.000113251		841.097	-0.265137	-0.000265137		841.097	-0.0194397	-1.94397e-05		841.097	-0.0236206	-2.36206e-05	2.36206e-05
842.049	0	842.048	0	0	0									842.097	0.141357	0.000141357		842.097	0.00515747	5.15747e-06		842.097	0.0126953	1.26953e-05		842.097	-0.172516	-0.000172516		842.097	0.195251	0.000195251		842.097	-0.0022583	-2.2583e-06		842.097	-0.153534	-0.000153534		842.097	-0.0290222	-2.90222e-05		842.097	-0.00305176	-3.05176e-06	3.05176e-06
843.049	0	843.048	0	0	0									843.097	0.0961609	9.61609e-05		843.097	-0.0158081	-1.58081e-05		843.097	0.1203	0.0001203		843.097	-0.223633	-0.000223633		843.097	0.214478	0.000214478		843.097	-0.130493	-0.000130493		843.097	0.00915527	9.15527e-06		843.097	-0.0114441	-1.14441e-05		843.097	-0.0202026	-2.02026e-05	2.02026e-05
844.049	0	844.048	0	0	0									844.097	0.0608826	6.08826e-05		844.097	0.0713196	7.13196e-05		844.097	0.257965	0.000257965		844.097	-0.159698	-0.000159698		844.097	0.147339	0.000147339		844.097	-0.181366	-0.000181366		844.097	0.129272	0.000129272		844.097	0.054657	5.4657e-05		844.097	0.0300598	3.00598e-05	3.00598e-05
845.049	0	845.048	0	0	0									845.097	0.127808	0.000127808		845.097	0.0705261	7.05261e-05		845.097	0.273102	0.000273102		845.097	-0.0614624	-6.14624e-05		845.097	-0.0493774	-4.93774e-05		845.097	-0.155579	-0.000155579		845.097	0.173798	0.000173798		845.097	0.0957031	9.57031e-05		845.097	0.122772	0.000122772	0.000122772
846.049	0	846.048	0	0	0									846.097	0.136566	0.000136566		846.097	-0.0375061	-3.75061e-05		846.097	0.146606	0.000146606		846.097	0.0382385	3.82385e-05		846.097	-0.155304	-0.000155304		846.097	-0.11911	-0.00011911		846.097	0.0726318	7.26318e-05		846.097	0.0832825	8.32825e-05		846.097	0.147797	0.000147797	0.000147797
847.049	0	847.048	0	0	0									847.097	0.0814209	8.14209e-05		847.097	-0.122375	-0.000122375		847.097	0.0360413	3.60413e-05		847.097	0.105774	0.000105774		847.097	-0.106384	-0.000106384		847.097	-0.0704651	-7.04651e-05		847.097	-0.0987549	-9.87549e-05		847.097	-0.0174561	-1.74561e-05		847.097	0.053894	5.3894e-05	5.3894e-05
848.049	0	848.048	0	0	0									848.097	0.0892029	8.92029e-05		848.097	-0.128204	-0.000128204		848.097	0.00765991	7.65991e-06		848.097	0.0153809	1.53809e-05		848.097	-0.0682373	-6.82373e-05		848.097	-0.00088501	-8.8501e-07		848.097	-0.165833	-0.000165833		848.097	-0.150848	-0.000150848		848.097	-0.0446167	-4.46167e-05	4.46167e-05
849.049	0	849.048	0	0	0									849.097	0.14325	0.00014325		849.097	-0.0485229	-4.85229e-05		849.097	-0.0649414	-6.49414e-05		849.097	-0.143341	-0.000143341		849.097	-0.0177917	-1.77917e-05		849.097	-0.0321655	-3.21655e-05		849.097	-0.120361	-0.000120361		849.097	-0.213684	-0.000213684		849.097	-0.0729065	-7.29065e-05	7.29065e-05
850.049	0	850.048	0	0	0									850.097	0.234924	0.000234924		850.097	0.0621643	6.21643e-05		850.097	-0.178101	-0.000178101		850.097	-0.181519	-0.000181519		850.097	0.0852966	8.52966e-05		850.097	-0.0351257	-3.51257e-05		850.097	-0.0873718	-8.73718e-05		850.097	-0.219208	-0.000219208		850.097	-0.0546875	-5.46875e-05	5.46875e-05
851.049	0	851.048	0	0	0									851.097	0.325378	0.000325378		851.097	0.0990906	9.90906e-05		851.097	-0.134033	-0.000134033		851.097	-0.0767822	-7.67822e-05		851.097	0.116669	0.000116669		851.097	0.0520935	5.20935e-05		851.097	-0.0663147	-6.63147e-05		851.097	-0.149902	-0.000149902		851.097	-0.0108032	-1.08032e-05	1.08032e-05
852.049	0	852.048	0	0	0									852.097	0.34671	0.00034671		852.097	0.0237732	2.37732e-05		852.097	-0.0174255	-1.74255e-05		852.097	0.0852966	8.52966e-05		852.097	0.0620728	6.20728e-05		852.097	0.0719299	7.19299e-05		852.097	-0.0159607	-1.59607e-05		852.097	-0.0597839	-5.97839e-05		852.097	0.0232849	2.32849e-05	2.32849e-05
853.049	0	853.048	0	0	0									853.097	0.353485	0.000353485		853.097	-0.0826416	-8.26416e-05		853.097	-0.00854492	-8.54492e-06		853.097	0.197296	0.000197296		853.097	-0.0374451	-3.74451e-05		853.097	0.0250244	2.50244e-05		853.097	0.00894165	8.94165e-06		853.097	-0.0634155	-6.34155e-05		853.097	0.0863953	8.63953e-05	8.63953e-05
854.049	0	854.048	0	0	0									854.097	0.357178	0.000357178		854.097	-0.116364	-0.000116364		854.097	-0.00598145	-5.98145e-06		854.097	0.212982	0.000212982		854.097	-0.141754	-0.000141754		854.097	-0.0667114	-6.67114e-05		854.097	0.000183105	1.83105e-07		854.097	-0.0818176	-8.18176e-05		854.097	0.163025	0.000163025	0.000163025
855.049	0	855.048	0	0	0									855.097	0.287567	0.000287567		855.097	-0.125122	-0.000125122		855.097	0.0628967	6.28967e-05		855.097	0.0943604	9.43604e-05		855.097	-0.174835	-0.000174835		855.097	-0.108276	-0.000108276		855.097	9.15527e-05	9.15527e-08		855.097	-0.0216064	-2.16064e-05		855.097	0.0995483	9.95483e-05	9.95483e-05
856.049	0	856.048	0	0	0									856.097	0.16687	0.00016687		856.097	-0.144409	-0.000144409		856.097	0.146484	0.000146484		856.097	-0.104553	-0.000104553		856.097	-0.105347	-0.000105347		856.097	-0.0136414	-1.36414e-05		856.097	0.00183105	1.83105e-06		856.097	0.0648499	6.48499e-05		856.097	-0.132202	-0.000132202	0.000132202
857.049	0	857.048	0	0	0									857.097	0.0998535	9.98535e-05		857.097	-0.180145	-0.000180145		857.097	0.186798	0.000186798		857.097	-0.125793	-0.000125793		857.097	-0.062561	-6.2561e-05		857.097	0.102661	0.000102661		857.097	0.0441284	4.41284e-05		857.097	0.0550232	5.50232e-05		857.097	-0.320831	-0.000320831	0.000320831
858.049	0	858.048	0	0	0									858.097	0.118713	0.000118713		858.097	-0.209717	-0.000209717		858.097	0.164276	0.000164276		858.097	0.0484619	4.84619e-05		858.097	-0.0860291	-8.60291e-05		858.097	0.136993	0.000136993		858.097	0.150024	0.000150024		858.097	-0.0488892	-4.88892e-05		858.097	-0.277344	-0.000277344	0.000277344
859.049	0	859.048	0	0	0									859.097	0.0778503	7.78503e-05		859.097	-0.196106	-0.000196106		859.097	0.123932	0.000123932		859.097	0.0831909	8.31909e-05		859.097	-0.00854492	-8.54492e-06		859.097	0.0769043	7.69043e-05		859.097	0.18634	0.00018634		859.097	-0.0378723	-3.78723e-05		859.097	-0.114502	-0.000114502	0.000114502
860.049	0	860.048	0	0	0									860.097	-0.0988464	-9.88464e-05		860.097	-0.229156	-0.000229156		860.097	0.099884	9.9884e-05		860.097	-0.00289917	-2.89917e-06		860.097	0.115509	0.000115509		860.097	-0.066925	-6.6925e-05		860.097	0.0662842	6.62842e-05		860.097	0.11734	0.00011734		860.097	0.0252686	2.52686e-05	2.52686e-05
861.049	0	861.048	0	0	0									861.097	-0.291748	-0.000291748		861.097	-0.19104	-0.00019104		861.097	0.0111389	1.11389e-05		861.097	-0.0112305	-1.12305e-05		861.097	0.139404	0.000139404		861.097	-0.12912	-0.00012912		861.097	-0.0931702	-9.31702e-05		861.097	0.161621	0.000161621		861.097	0.129272	0.000129272	0.000129272
862.049	0	862.048	0	0	0									862.097	-0.411865	-0.000411865		862.097	-0.030426	-3.0426e-05		862.097	-0.158722	-0.000158722		862.097	-0.0170898	-1.70898e-05		862.097	0.0853882	8.53882e-05		862.097	-0.00088501	-8.8501e-07		862.097	-0.132477	-0.000132477		862.097	0.0534058	5.34058e-05		862.097	0.105591	0.000105591	0.000105591
863.049	0	863.048	0	0	0									863.097	-0.439392	-0.000439392		863.097	0.0787048	7.87048e-05		863.097	-0.213654	-0.000213654		863.097	-0.0644531	-6.44531e-05		863.097	0.0276184	2.76184e-05		863.097	0.139191	0.000139191		863.097	0.000793457	7.93457e-07		863.097	-0.0331726	-3.31726e-05		863.097	-3.05176e-05	-3.05176e-08	3.05176e-08
864.049	0	864.048	0	0	0									864.097	-0.403168	-0.000403168		864.097	0.0982666	9.82666e-05		864.097	-0.11264	-0.00011264		864.097	-0.0810242	-8.10242e-05		864.097	0.00738525	7.38525e-06		864.097	0.136627	0.000136627		864.097	0.134827	0.000134827		864.097	-0.0721741	-7.21741e-05		864.097	0.000518799	5.18799e-07	5.18799e-07
865.049	0	865.048	0	0	0									865.097	-0.322327	-0.000322327		865.097	0.101349	0.000101349		865.097	-0.0619812	-6.19812e-05		865.097	0.0211182	2.11182e-05		865.097	0.0527344	5.27344e-05		865.097	0.0772705	7.72705e-05		865.097	0.0699158	6.99158e-05		865.097	-0.0663147	-6.63147e-05		865.097	0.125763	0.000125763	0.000125763
866.049	0	866.048	0	0	0									866.097	-0.255188	-0.000255188		866.097	0.152496	0.000152496		866.097	-0.130524	-0.000130524		866.097	0.168152	0.000168152		866.097	0.134796	0.000134796		866.097	0.0689087	6.89087e-05		866.097	-0.12265	-0.00012265		866.097	-0.0326538	-3.26538e-05		866.097	0.196533	0.000196533	0.000196533
867.049	0	867.048	0	0	0									867.097	-0.266296	-0.000266296		867.097	0.217041	0.000217041		867.097	-0.16806	-0.00016806		867.097	0.204559	0.000204559		867.097	0.146942	0.000146942		867.097	0.072052	7.2052e-05		867.097	-0.226318	-0.000226318		867.097	-0.0230103	-2.30103e-05		867.097	0.104767	0.000104767	0.000104767
868.049	0	868.048	0	0	0									868.097	-0.218536	-0.000218536		868.097	0.274506	0.000274506		868.097	-0.155426	-0.000155426		868.097	0.191315	0.000191315		868.097	0.059906	5.9906e-05		868.097	0.0342102	3.42102e-05		868.097	-0.141632	-0.000141632		868.097	-0.015686	-1.5686e-05		868.097	-0.0593262	-5.93262e-05	5.93262e-05
869.049	0	869.048	0	0	0									869.097	-0.0622253	-6.22253e-05		869.097	0.281403	0.000281403		869.097	-0.183624	-0.000183624		869.097	0.166199	0.000166199		869.097	-0.0195313	-1.95313e-05		869.097	-0.0475159	-4.75159e-05		869.097	-0.0151062	-1.51062e-05		869.097	-0.00457764	-4.57764e-06		869.097	-0.198608	-0.000198608	0.000198608
870.049	0	870.048	0	0	0									870.097	0.0775146	7.75146e-05		870.097	0.251465	0.000251465		870.097	-0.213928	-0.000213928		870.097	0.0674133	6.74133e-05		870.097	-0.0306702	-3.06702e-05		870.097	-0.117065	-0.000117065		870.097	0.0783386	7.83386e-05		870.097	0.0115967	1.15967e-05		870.097	-0.193115	-0.000193115	0.000193115
871.049	0	871.048	0	0	0									871.097	0.199219	0.000199219		871.097	0.245819	0.000245819		871.097	-0.209869	-0.000209869		871.097	-0.0524292	-5.24292e-05		871.097	-0.0650024	-6.50024e-05		871.097	-0.143372	-0.000143372		871.097	0.0815125	8.15125e-05		871.097	0.0440369	4.40369e-05		871.097	-0.00854492	-8.54492e-06	8.54492e-06
872.049	0	872.048	0	0	0									872.097	0.300873	0.000300873		872.097	0.185394	0.000185394		872.097	-0.144012	-0.000144012		872.097	-0.138214	-0.000138214		872.097	-0.143158	-0.000143158		872.097	-0.0928345	-9.28345e-05		872.097	-0.0328064	-3.28064e-05		872.097	0.0455017	4.55017e-05		872.097	0.0833435	8.33435e-05	8.33435e-05
873.049	0	873.048	0	0	0									873.097	0.289551	0.000289551		873.097	0.0786743	7.86743e-05		873.097	-0.0106201	-1.06201e-05		873.097	-0.12323	-0.00012323		873.097	-0.173309	-0.000173309		873.097	0.0782166	7.82166e-05		873.097	-0.0686951	-6.86951e-05		873.097	-0.0453796	-4.53796e-05		873.097	0.0282288	2.82288e-05	2.82288e-05
874.049	0	874.048	0	0	0									874.097	0.195068	0.000195068		874.097	0.0157776	1.57776e-05		874.097	0.165894	0.000165894		874.097	-0.0347595	-3.47595e-05		874.097	-0.14093	-0.00014093		874.097	0.178528	0.000178528		874.097	-0.0391846	-3.91846e-05		874.097	-0.119385	-0.000119385		874.097	0.0586243	5.86243e-05	5.86243e-05
875.049	0	875.048	0	0	0									875.097	0.119324	0.000119324		875.097	-0.0662231	-6.62231e-05		875.097	0.331635	0.000331635		875.097	0.020813	2.0813e-05		875.097	-0.101959	-0.000101959		875.097	0.0462036	4.62036e-05		875.097	-0.0632324	-6.32324e-05		875.097	-0.0427856	-4.27856e-05		875.097	0.131714	0.000131714	0.000131714
876.049	0	876.048	0	0	0									876.097	0.0787659	7.87659e-05		876.097	-0.191803	-0.000191803		876.097	0.327972	0.000327972		876.097	0.108063	0.000108063		876.097	-0.0427551	-4.27551e-05		876.097	-0.108551	-0.000108551		876.097	-0.0713196	-7.13196e-05		876.097	0.0672607	6.72607e-05		876.097	0.110168	0.000110168	0.000110168
877.049	0	877.048	0	0	0									877.097	0.0959778	9.59778e-05		877.097	-0.233551	-0.000233551		877.097	0.238098	0.000238098		877.097	0.141235	0.000141235		877.097	-0.00125122	-1.25122e-06		877.097	-0.144196	-0.000144196		877.097	0.0436096	4.36096e-05		877.097	0.100586	0.000100586		877.097	-0.0176086	-1.76086e-05	1.76086e-05
878.049	0	878.048	0	0	0									878.097	0.098877	9.8877e-05		878.097	-0.151428	-0.000151428		878.097	0.192963	0.000192963		878.097	-0.00228882	-2.28882e-06		878.097	0.0156555	1.56555e-05		878.097	-0.0976257	-9.76257e-05		878.097	0.160797	0.000160797		878.097	0.097229	9.7229e-05		878.097	-0.195648	-0.000195648	0.000195648
879.049	0	879.048	0	0	0									879.097	0.00314331	3.14331e-06		879.097	-0.0807495	-8.07495e-05		879.097	0.108398	0.000108398		879.097	-0.148224	-0.000148224		879.097	0.0388489	3.88489e-05		879.097	-0.0159912	-1.59912e-05		879.097	0.154053	0.000154053		879.097	0.0679932	6.79932e-05		879.097	-0.296295	-0.000296295	0.000296295
880.049	0	880.048	0	0	0									880.097	-0.0899658	-8.99658e-05		880.097	-0.120605	-0.000120605		880.097	0.0402222	4.02222e-05		880.097	-0.212921	-0.000212921		880.097	-0.00820923	-8.20923e-06		880.097	0.0258484	2.58484e-05		880.097	0.153564	0.000153564		880.097	0.0144348	1.44348e-05		880.097	-0.207916	-0.000207916	0.000207916
881.049	0	881.048	0	0	0									881.097	-0.101074	-0.000101074		881.097	-0.201538	-0.000201538		881.097	0.0622559	6.22559e-05		881.097	-0.223053	-0.000223053		881.097	-0.00759888	-7.59888e-06		881.097	0.105621	0.000105621		881.097	0.175171	0.000175171		881.097	-0.0424194	-4.24194e-05		881.097	-0.0236511	-2.36511e-05	2.36511e-05
882.049	0	882.048	0	0	0									882.097	-0.0517578	-5.17578e-05		882.097	-0.168427	-0.000168427		882.097	0.143219	0.000143219		882.097	-0.104553	-0.000104553		882.097	0.141357	0.000141357		882.097	0.185394	0.000185394		882.097	0.0990906	9.90906e-05		882.097	-0.0891113	-8.91113e-05		882.097	0.144897	0.000144897	0.000144897
883.049	0	883.048	0	0	0									883.097	-0.00308228	-3.08228e-06		883.097	-0.089447	-8.9447e-05		883.097	0.190613	0.000190613		883.097	0.0401917	4.01917e-05		883.097	0.300842	0.000300842		883.097	0.203033	0.000203033		883.097	-0.0441895	-4.41895e-05		883.097	-0.110657	-0.000110657		883.097	0.285553	0.000285553	0.000285553
884.049	0	884.048	0	0	0									884.097	0.0210266	2.10266e-05		884.097	-0.131073	-0.000131073		884.097	0.116669	0.000116669		884.097	0.0693359	6.93359e-05		884.097	0.36499	0.00036499		884.097	0.256897	0.000256897		884.097	-0.14502	-0.00014502		884.097	-0.126404	-0.000126404		884.097	0.278656	0.000278656	0.000278656
885.049	0	885.048	0	0	0									885.097	0.0370789	3.70789e-05		885.097	-0.143005	-0.000143005		885.097	-0.0216675	-2.16675e-05		885.097	0.0298462	2.98462e-05		885.097	0.367584	0.000367584		885.097	0.318451	0.000318451		885.097	-0.145935	-0.000145935		885.097	-0.155792	-0.000155792		885.097	0.0984192	9.84192e-05	9.84192e-05
886.049	0	886.048	0	0	0									886.097	0.0610352	6.10352e-05		886.097	-0.0727539	-7.27539e-05		886.097	-0.151459	-0.000151459		886.097	0.00244141	2.44141e-06		886.097	0.330444	0.000330444		886.097	0.304901	0.000304901		886.097	-0.0665283	-6.65283e-05		886.097	-0.165588	-0.000165588		886.097	-0.0495605	-4.95605e-05	4.95605e-05
887.049	0	887.048	0	0	0									887.097	0.118713	0.000118713		887.097	-0.0367126	-3.67126e-05		887.097	-0.255585	-0.000255585		887.097	0.0909729	9.09729e-05		887.097	0.214447	0.000214447		887.097	0.0957031	9.57031e-05		887.097	-0.0775452	-7.75452e-05		887.097	-0.0988159	-9.88159e-05		887.097	-0.0358276	-3.58276e-05	3.58276e-05
888.049	0	888.048	0	0	0									888.097	0.177704	0.000177704		888.097	-0.0148315	-1.48315e-05		888.097	-0.309082	-0.000309082		888.097	0.155914	0.000155914		888.097	0.102692	0.000102692		888.097	-0.278259	-0.000278259		888.097	-0.191376	-0.000191376		888.097	0.0196533	1.96533e-05		888.097	0.0195923	1.95923e-05	1.95923e-05
889.049	0	889.048	0	0	0									889.097	0.178253	0.000178253		889.097	0.046814	4.6814e-05		889.097	-0.266663	-0.000266663		889.097	0.0914917	9.14917e-05		889.097	0.0404663	4.04663e-05		889.097	-0.504639	-0.000504639		889.097	-0.215698	-0.000215698		889.097	0.232483	0.000232483		889.097	0.00543213	5.43213e-06	5.43213e-06
890.049	0	890.048	0	0	0									890.097	0.127167	0.000127167		890.097	0.111237	0.000111237		890.097	-0.104279	-0.000104279		890.097	0.0226746	2.26746e-05		890.097	-0.129425	-0.000129425		890.097	-0.41156	-0.00041156		890.097	-0.11554	-0.00011554		890.097	0.41803	0.00041803		890.097	-0.0438538	-4.38538e-05	4.38538e-05
891.049	0	891.048	0	0	0									891.097	0.0524902	5.24902e-05		891.097	0.164032	0.000164032		891.097	0.0986023	9.86023e-05		891.097	-0.127136	-0.000127136		891.097	-0.366272	-0.000366272		891.097	-0.182648	-0.000182648		891.097	0.0863953	8.63953e-05		891.097	0.279175	0.000279175		891.097	-0.0366211	-3.66211e-05	3.66211e-05
892.049	0	892.048	0	0	0									892.097	0.0617065	6.17065e-05		892.097	0.234039	0.000234039		892.097	0.257538	0.000257538		892.097	-0.246063	-0.000246063		892.097	-0.542053	-0.000542053		892.097	-0.130981	-0.000130981		892.097	0.161865	0.000161865		892.097	0.0549011	5.49011e-05		892.097	0.107788	0.000107788	0.000107788
893.049	0	893.048	0	0	0									893.097	0.129547	0.000129547		893.097	0.227905	0.000227905		893.097	0.217834	0.000217834		893.097	-0.0847168	-8.47168e-05		893.097	-0.641388	-0.000641388		893.097	-0.227386	-0.000227386		893.097	-0.0611877	-6.11877e-05		893.097	0.0167542	1.67542e-05		893.097	0.171783	0.000171783	0.000171783
894.049	0	894.048	0	0	0									894.097	-0.0381165	-3.81165e-05		894.097	0.178558	0.000178558		894.097	-0.0760498	-7.60498e-05		894.097	0.105591	0.000105591		894.097	-0.47052	-0.00047052		894.097	-0.194946	-0.000194946		894.097	-0.177521	-0.000177521		894.097	0.123657	0.000123657		894.097	-0.118256	-0.000118256	0.000118256
895.049	0	895.048	0	0	0									895.097	-0.279297	-0.000279297		895.097	0.120911	0.000120911		895.097	-0.321716	-0.000321716		895.097	0.173096	0.000173096		895.097	-0.108093	-0.000108093		895.097	0.0142212	1.42212e-05		895.097	0.0227051	2.27051e-05		895.097	0.242401	0.000242401		895.097	-0.476837	-0.000476837	0.000476837
896.049	0	896.048	0	0	0									896.097	-0.356079	-0.000356079		896.097	-0.0167542	-1.67542e-05		896.097	-0.286133	-0.000286133		896.097	0.218994	0.000218994		896.097	0.0973816	9.73816e-05		896.097	0.0942078	9.42078e-05		896.097	0.171936	0.000171936		896.097	0.156281	0.000156281		896.097	-0.508118	-0.000508118	0.000508118
897.049	0	897.048	0	0	0									897.097	-0.474426	-0.000474426		897.097	-0.0896912	-8.96912e-05		897.097	-0.122528	-0.000122528		897.097	0.124908	0.000124908		897.097	0.0387268	3.87268e-05		897.097	-0.046875	-4.6875e-05		897.097	0.166931	0.000166931		897.097	-0.0759888	-7.59888e-05		897.097	-0.184326	-0.000184326	0.000184326
898.049	0	898.048	0	0	0									898.097	-0.562927	-0.000562927		898.097	0.0387878	3.87878e-05		898.097	-0.035675	-3.5675e-05		898.097	-0.0918884	-9.18884e-05		898.097	-0.189484	-0.000189484		898.097	-0.110016	-0.000110016		898.097	0.243591	0.000243591		898.097	-0.310486	-0.000310486		898.097	0.243683	0.000243683	0.000243683
899.049	0	899.048	0	0	0									899.097	-0.396393	-0.000396393		899.097	0.231476	0.000231476		899.097	0.0749512	7.49512e-05		899.097	-0.238617	-0.000238617		899.097	-0.249512	-0.000249512		899.097	-0.00259399	-2.59399e-06		899.097	0.342865	0.000342865		899.097	-0.44931	-0.00044931		899.097	0.412598	0.000412598	0.000412598
900.049	0	900.048	0	0	0									900.097	-0.112244	-0.000112244		900.097	0.218506	0.000218506		900.097	0.157715	0.000157715		900.097	-0.186035	-0.000186035		900.097	0.0440369	4.40369e-05		900.097	0.123993	0.000123993		900.097	0.275818	0.000275818		900.097	-0.361816	-0.000361816		900.097	0.302002	0.000302002	0.000302002
901.049	0	901.048	0	0	0									901.097	0.0512695	5.12695e-05		901.097	0.0281677	2.81677e-05		901.097	0.0807495	8.07495e-05		901.097	0.0194092	1.94092e-05		901.097	0.325439	0.000325439		901.097	0.119202	0.000119202		901.097	0.137329	0.000137329		901.097	-0.127167	-0.000127167		901.097	0.128723	0.000128723	0.000128723
902.049	0	902.048	0	0	0									902.097	0.150681	0.000150681		902.097	-0.0930176	-9.30176e-05		902.097	-0.0397034	-3.97034e-05		902.097	0.195007	0.000195007		902.097	0.310669	0.000310669		902.097	0.04422	4.422e-05		902.097	0.0284729	2.84729e-05		902.097	0.0636597	6.36597e-05		902.097	-0.00378418	-3.78418e-06	3.78418e-06
903.049	0	903.048	0	0	0									903.097	0.23616	0.00023616		903.097	-0.10257	-0.00010257		903.097	-0.110977	-0.000110977		903.097	0.192154	0.000192154		903.097	0.16745	0.00016745		903.097	0.0417023	4.17023e-05		903.097	-0.0627594	-6.27594e-05		903.097	0.146133	0.000146133		903.097	-0.0370483	-3.70483e-05	3.70483e-05
904.049	0	904.048	0	0	0									904.097	0.249344	0.000249344		904.097	-0.0597687	-5.97687e-05		904.097	-0.00953674	-9.53674e-06		904.097	0.00643921	6.43921e-06		904.097	0.09758	9.758e-05		904.097	0.130569	0.000130569		904.097	-0.133255	-0.000133255		904.097	0.150787	0.000150787		904.097	-0.0554657	-5.54657e-05	5.54657e-05
905.049	0	905.048	0	0	0									905.097	0.216156	0.000216156		905.097	-0.0310059	-3.10059e-05		905.097	0.160538	0.000160538		905.097	-0.205704	-0.000205704		905.097	0.114944	0.000114944		905.097	0.178009	0.000178009		905.097	-0.163223	-0.000163223		905.097	0.124176	0.000124176		905.097	-0.0701752	-7.01752e-05	7.01752e-05
906.049	0	906.048	0	0	0									906.097	0.201553	0.000201553		906.097	-0.132874	-0.000132874		906.097	0.191177	0.000191177		906.097	-0.267334	-0.000267334		906.097	0.150345	0.000150345		906.097	0.180695	0.000180695		906.097	-0.101166	-0.000101166		906.097	0.082428	8.2428e-05		906.097	0.0110931	1.10931e-05	1.10931e-05
907.049	0	907.048	0	0	0									907.097	0.200409	0.000200409		907.097	-0.257584	-0.000257584		907.097	0.176651	0.000176651		907.097	-0.0876007	-8.76007e-05		907.097	0.189102	0.000189102		907.097	0.152771	0.000152771		907.097	-0.0489655	-4.89655e-05		907.097	0.024704	2.4704e-05		907.097	0.0804596	8.04596e-05	8.04596e-05
908.049	0	908.048	0	0	0									908.097	0.170578	0.000170578		908.097	-0.24382	-0.00024382		908.097	0.204834	0.000204834		908.097	0.174805	0.000174805		908.097	0.191376	0.000191376		908.097	0.0353241	3.53241e-05		908.097	-0.0607758	-6.07758e-05		908.097	-0.0170898	-1.70898e-05		908.097	0.11586	0.00011586	0.00011586
909.049	0	909.048	0	0	0									909.097	0.096756	9.6756e-05		909.097	-0.199417	-0.000199417		909.097	0.18045	0.00018045		909.097	0.240646	0.000240646		909.097	0.105164	0.000105164		909.097	-0.00177002	-1.77002e-06		909.097	-0.0516815	-5.16815e-05		909.097	-0.0230103	-2.30103e-05		909.097	0.101883	0.000101883	0.000101883
910.049	0	910.048	0	0	0									910.097	0.0389252	3.89252e-05		910.097	-0.116455	-0.000116455		910.097	0.101959	0.000101959		910.097	0.093399	9.3399e-05		910.097	-0.0153656	-1.53656e-05		910.097	0.0358124	3.58124e-05		910.097	-0.0563812	-5.63812e-05		910.097	-0.0050354	-5.0354e-06		910.097	-0.0549774	-5.49774e-05	5.49774e-05
911.049	0	911.048	0	0	0									911.097	0.0604401	6.04401e-05		911.097	-0.0168304	-1.68304e-05		911.097	0.0852356	8.52356e-05		911.097	-0.0516052	-5.16052e-05		911.097	-0.144379	-0.000144379		911.097	0.0140991	1.40991e-05		911.097	-0.062149	-6.2149e-05		911.097	0.0219574	2.19574e-05		911.097	-0.215424	-0.000215424	0.000215424
912.049	0	912.048	0	0	0									912.097	0.050293	5.0293e-05		912.097	-0.0091095	-9.1095e-06		912.097	0.0489807	4.89807e-05		912.097	-0.0312958	-3.12958e-05		912.097	-0.245911	-0.000245911		912.097	-0.0121765	-1.21765e-05		912.097	-0.053772	-5.3772e-05		912.097	0.0310364	3.10364e-05		912.097	-0.19519	-0.00019519	0.00019519
913.049	0	913.048	0	0	0									913.097	0.0117035	1.17035e-05		913.097	-0.000732422	-7.32422e-07		913.097	-0.0644379	-6.44379e-05		913.097	0.0298615	2.98615e-05		913.097	-0.184341	-0.000184341		913.097	-0.00692749	-6.92749e-06		913.097	-0.0337524	-3.37524e-05		913.097	-0.00790405	-7.90405e-06		913.097	-0.0927277	-9.27277e-05	9.27277e-05
914.049	0	914.048	0	0	0									914.097	0.0458221	4.58221e-05		914.097	0.0929871	9.29871e-05		914.097	-0.12999	-0.00012999		914.097	0.0424347	4.24347e-05		914.097	-0.0433502	-4.33502e-05		914.097	-0.00494385	-4.94385e-06		914.097	0.0288086	2.88086e-05		914.097	-0.0809174	-8.09174e-05		914.097	-0.0626526	-6.26526e-05	6.26526e-05
915.049	0	915.048	0	0	0									915.097	0.14537	0.00014537		915.097	0.155945	0.000155945		915.097	-0.0841522	-8.41522e-05		915.097	0.0979919	9.79919e-05		915.097	0.0195923	1.95923e-05		915.097	-0.0597229	-5.97229e-05		915.097	0.134171	0.000134171		915.097	-0.116165	-0.000116165		915.097	-0.0244293	-2.44293e-05	2.44293e-05
916.049	0	916.048	0	0	0									916.097	0.17012	0.00017012		916.097	0.0748138	7.48138e-05		916.097	-0.0228577	-2.28577e-05		916.097	0.0844269	8.44269e-05		916.097	0.0307617	3.07617e-05		916.097	-0.129791	-0.000129791		916.097	0.232758	0.000232758		916.097	-0.0808716	-8.08716e-05		916.097	0.0600433	6.00433e-05	6.00433e-05
917.049	0	917.048	0	0	0									917.097	0.0794525	7.94525e-05		917.097	0.0554352	5.54352e-05		917.097	-0.0844421	-8.44421e-05		917.097	0.0102386	1.02386e-05		917.097	-0.0037384	-3.7384e-06		917.097	-0.1353	-0.0001353		917.097	0.208008	0.000208008		917.097	-0.0297546	-2.97546e-05		917.097	0.149933	0.000149933	0.000149933
918.049	0	918.048	0	0	0									918.097	0.0478973	4.78973e-05		918.097	0.213074	0.000213074		918.097	-0.18248	-0.00018248		918.097	-0.0158844	-1.58844e-05		918.097	-0.0139008	-1.39008e-05		918.097	-0.0978241	-9.78241e-05		918.097	0.0801392	8.01392e-05		918.097	0.00215149	2.15149e-06		918.097	0.191269	0.000191269	0.000191269
919.049	0	919.048	0	0	0									919.097	-0.0311584	-3.11584e-05		919.097	0.282455	0.000282455		919.097	-0.237152	-0.000237152		919.097	-0.0161438	-1.61438e-05		919.097	0.0437622	4.37622e-05		919.097	0.0113373	1.13373e-05		919.097	-0.0695648	-6.95648e-05		919.097	0.0351563	3.51563e-05		919.097	0.1008	0.0001008	0.0001008
920.049	0	920.048	0	0	0									920.097	-0.233597	-0.000233597		920.097	0.199585	0.000199585		920.097	-0.23436	-0.00023436		920.097	-0.00254822	-2.54822e-06		920.097	0.132935	0.000132935		920.097	0.136337	0.000136337		920.097	-0.139771	-0.000139771		920.097	0.0830078	8.30078e-05		920.097	-0.0525208	-5.25208e-05	5.25208e-05
921.049	0	921.048	0	0	0									921.097	-0.362564	-0.000362564		921.097	0.120285	0.000120285		921.097	-0.0858765	-8.58765e-05		921.097	-0.0258789	-2.58789e-05		921.097	0.192581	0.000192581		921.097	0.153641	0.000153641		921.097	-0.181015	-0.000181015		921.097	0.119827	0.000119827		921.097	-0.122406	-0.000122406	0.000122406
922.049	0	922.048	0	0	0									922.097	-0.347076	-0.000347076		922.097	0.0418396	4.18396e-05		922.097	0.0286102	2.86102e-05		922.097	-0.02948	-2.948e-05		922.097	0.063446	6.3446e-05		922.097	0.0752716	7.52716e-05		922.097	-0.297424	-0.000297424		922.097	0.117538	0.000117538		922.097	-0.0978546	-9.78546e-05	9.78546e-05
923.049	0	923.048	0	0	0									923.097	-0.144852	-0.000144852		923.097	-0.0441437	-4.41437e-05		923.097	-0.0245514	-2.45514e-05		923.097	0.0301056	3.01056e-05		923.097	-0.154816	-0.000154816		923.097	-0.0357971	-3.57971e-05		923.097	-0.233994	-0.000233994		923.097	0.0401306	4.01306e-05		923.097	-0.0850677	-8.50677e-05	8.50677e-05
924.049	0	924.048	0	0	0									924.097	0.0536194	5.36194e-05		924.097	-0.116074	-0.000116074		924.097	-0.145126	-0.000145126		924.097	0.112717	0.000112717		924.097	-0.18898	-0.00018898		924.097	-0.113083	-0.000113083		924.097	0.0387268	3.87268e-05		924.097	-0.0630035	-6.30035e-05		924.097	-0.128891	-0.000128891	0.000128891
925.049	0	925.048	0	0	0									925.097	0.0876312	8.76312e-05		925.097	-0.166367	-0.000166367		925.097	-0.200134	-0.000200134		925.097	0.142456	0.000142456		925.097	-0.0928802	-9.28802e-05		925.097	-0.106354	-0.000106354		925.097	0.116943	0.000116943		925.097	-0.0990601	-9.90601e-05		925.097	-0.206375	-0.000206375	0.000206375
926.049	0	926.048	0	0	0									926.097	0.0884705	8.84705e-05		926.097	-0.163269	-0.000163269		926.097	-0.0278168	-2.78168e-05		926.097	0.0584412	5.84412e-05		926.097	0.000396729	3.96729e-07		926.097	0.0144958	1.44958e-05		926.097	0.0115204	1.15204e-05		926.097	-0.112732	-0.000112732		926.097	-0.222321	-0.000222321	0.000222321
927.049	0	927.048	0	0	0									927.097	0.064209	6.4209e-05		927.097	-0.0882874	-8.82874e-05		927.097	0.231293	0.000231293		927.097	-0.0658569	-6.58569e-05		927.097	0.082962	8.2962e-05		927.097	0.11734	0.00011734		927.097	0.0339203	3.39203e-05		927.097	-0.09021	-9.021e-05		927.097	-0.12326	-0.00012326	0.00012326
928.049	0	928.048	0	0	0									928.097	0.026535	2.6535e-05		928.097	0.00553894	5.53894e-06		928.097	0.346069	0.000346069		928.097	-0.133469	-0.000133469		928.097	0.0963898	9.63898e-05		928.097	0.0833282	8.33282e-05		928.097	0.121704	0.000121704		928.097	0.019455	1.9455e-05		928.097	0.0659027	6.59027e-05	6.59027e-05
929.049	0	929.048	0	0	0									929.097	0.0921936	9.21936e-05		929.097	-0.0162964	-1.62964e-05		929.097	0.332596	0.000332596		929.097	-0.0867615	-8.67615e-05		929.097	0.0544281	5.44281e-05		929.097	0.0106659	1.06659e-05		929.097	0.111526	0.000111526		929.097	0.083252	8.3252e-05		929.097	0.281326	0.000281326	0.000281326
930.049	0	930.048	0	0	0									930.097	0.117493	0.000117493		930.097	-0.137115	-0.000137115		930.097	0.241531	0.000241531		930.097	0.02211	2.211e-05		930.097	0.0591278	5.91278e-05		930.097	-0.0492249	-4.92249e-05		930.097	-0.0325012	-3.25012e-05		930.097	0.00387573	3.87573e-06		930.097	0.307205	0.000307205	0.000307205
931.049	0	931.048	0	0	0									931.097	-0.0508575	-5.08575e-05		931.097	-0.21405	-0.00021405		931.097	0.124054	0.000124054		931.097	0.0399628	3.99628e-05		931.097	0.0606689	6.06689e-05		931.097	-0.0638885	-6.38885e-05		931.097	-0.193298	-0.000193298		931.097	-0.0912628	-9.12628e-05		931.097	0.114319	0.000114319	0.000114319
932.049	0	932.048	0	0	0									932.097	-0.150467	-0.000150467		932.097	-0.200348	-0.000200348		932.097	0.0471191	4.71191e-05		932.097	-0.0869446	-8.69446e-05		932.097	-0.0174561	-1.74561e-05		932.097	-0.0262299	-2.62299e-05		932.097	-0.182678	-0.000182678		932.097	-0.0896759	-8.96759e-05		932.097	-0.0759888	-7.59888e-05	7.59888e-05
933.049	0	933.048	0	0	0									933.097	-0.0868225	-8.68225e-05		933.097	-0.0991516	-9.91516e-05		933.097	0.0182037	1.82037e-05		933.097	-0.195877	-0.000195877		933.097	-0.121307	-0.000121307		933.097	0.009552	9.552e-06		933.097	0.044342	4.4342e-05		933.097	-0.0172577	-1.72577e-05		933.097	-0.188995	-0.000188995	0.000188995
934.049	0	934.048	0	0	0									934.097	-0.0217743	-2.17743e-05		934.097	0.0534363	5.34363e-05		934.097	0.000137329	1.37329e-07		934.097	-0.202393	-0.000202393		934.097	-0.148087	-0.000148087		934.097	0.0788116	7.88116e-05		934.097	0.275238	0.000275238		934.097	0.0588226	5.88226e-05		934.097	-0.14209	-0.00014209	0.00014209
935.049	0	935.048	0	0	0									935.097	-0.0467072	-4.67072e-05		935.097	0.13855	0.00013855		935.097	0.00138855	1.38855e-06		935.097	-0.139099	-0.000139099		935.097	-0.0872192	-8.72192e-05		935.097	0.137268	0.000137268		935.097	0.276001	0.000276001		935.097	0.0980377	9.80377e-05		935.097	0.105835	0.000105835	0.000105835
936.049	0	936.048	0	0	0									936.097	-0.0479126	-4.79126e-05		936.097	0.153534	0.000153534		936.097	0.0140076	1.40076e-05		936.097	0.0581818	5.81818e-05		936.097	-0.0470428	-4.70428e-05		936.097	0.0900116	9.00116e-05		936.097	0.144699	0.000144699		936.097	0.0967407	9.67407e-05		936.097	0.260727	0.000260727	0.000260727
937.049	0	937.048	0	0	0									937.097	0.0366058	3.66058e-05		937.097	0.166504	0.000166504		937.097	-0.00498962	-4.98962e-06		937.097	0.274475	0.000274475		937.097	-0.0598755	-5.98755e-05		937.097	-0.0022583	-2.2583e-06		937.097	-0.000106812	-1.06812e-07		937.097	0.037735	3.7735e-05		937.097	0.162018	0.000162018	0.000162018
938.049	0	938.048	0	0	0									938.097	0.0764465	7.64465e-05		938.097	0.11998	0.00011998		938.097	-0.0241547	-2.41547e-05		938.097	0.229233	0.000229233		938.097	-0.0590668	-5.90668e-05		938.097	-0.0468445	-4.68445e-05		938.097	-0.129333	-0.000129333		938.097	-0.0644073	-6.44073e-05		938.097	0.0394745	3.94745e-05	3.94745e-05
939.049	0	939.048	0	0	0									939.097	0.180756	0.000180756		939.097	0.0342712	3.42712e-05		939.097	-0.0172119	-1.72119e-05		939.097	0.0556946	5.56946e-05		939.097	-0.0104828	-1.04828e-05		939.097	-0.0200043	-2.00043e-05		939.097	-0.178192	-0.000178192		939.097	-0.115616	-0.000115616		939.097	0.00689697	6.89697e-06	6.89697e-06
940.049	0	940.048	0	0	0									940.097	0.285904	0.000285904		940.097	0.00222778	2.22778e-06		940.097	0.00717163	7.17163e-06		940.097	0.0579376	5.79376e-05		940.097	0.0280609	2.80609e-05		940.097	-0.000320435	-3.20435e-07		940.097	-0.145508	-0.000145508		940.097	-0.0663147	-6.63147e-05		940.097	-0.020752	-2.0752e-05	2.0752e-05
941.049	0	941.048	0	0	0									941.097	0.275177	0.000275177		941.097	0.0228729	2.28729e-05		941.097	-0.0445862	-4.45862e-05		941.097	0.0679932	6.79932e-05		941.097	0.0245972	2.45972e-05		941.097	-0.0503998	-5.03998e-05		941.097	-0.0770111	-7.70111e-05		941.097	0.0363159	3.63159e-05		941.097	-0.0727234	-7.27234e-05	7.27234e-05
942.049	0	942.048	0	0	0									942.097	0.2603	0.0002603		942.097	0.0527191	5.27191e-05		942.097	-0.155365	-0.000155365		942.097	-0.0481415	-4.81415e-05		942.097	0.0359344	3.59344e-05		942.097	-0.0956726	-9.56726e-05		942.097	-0.00276184	-2.76184e-06		942.097	0.00836182	8.36182e-06		942.097	-0.0762482	-7.62482e-05	7.62482e-05
943.049	0	943.048	0	0	0									943.097	0.201019	0.000201019		943.097	0.0908203	9.08203e-05		943.097	-0.142624	-0.000142624		943.097	-0.150192	-0.000150192		943.097	0.0703278	7.03278e-05		943.097	-0.0584259	-5.84259e-05		943.097	0.0394897	3.94897e-05		943.097	-0.0919495	-9.19495e-05		943.097	-0.0619354	-6.19354e-05	6.19354e-05
944.049	0	944.048	0	0	0									944.097	0.0397949	3.97949e-05		944.097	0.0898132	8.98132e-05		944.097	-0.0249329	-2.49329e-05		944.097	-0.177979	-0.000177979		944.097	0.0550232	5.50232e-05		944.097	-0.00230408	-2.30408e-06		944.097	0.0191803	1.91803e-05		944.097	-0.0146179	-1.46179e-05		944.097	-0.137466	-0.000137466	0.000137466
945.049	0	945.048	0	0	0									945.097	-0.150085	-0.000150085		945.097	0.0309601	3.09601e-05		945.097	0.056839	5.6839e-05		945.097	-0.132751	-0.000132751		945.097	-0.0167542	-1.67542e-05		945.097	-0.00779724	-7.79724e-06		945.097	-0.0335388	-3.35388e-05		945.097	0.0354309	3.54309e-05		945.097	-0.155304	-0.000155304	0.000155304
946.049	0	946.048	0	0	0									946.097	-0.307068	-0.000307068		946.097	0.00732422	7.32422e-06		946.097	0.0235901	2.35901e-05		946.097	-0.0686798	-6.86798e-05		946.097	-0.056839	-5.6839e-05		946.097	-0.0475922	-4.75922e-05		946.097	-0.0640717	-6.40717e-05		946.097	0.00852966	8.52966e-06		946.097	-0.0853119	-8.53119e-05	8.53119e-05
947.049	0	947.048	0	0	0									947.097	-0.435608	-0.000435608		947.097	0.0276031	2.76031e-05		947.097	-0.0798645	-7.98645e-05		947.097	-0.0194092	-1.94092e-05		947.097	-0.00852966	-8.52966e-06		947.097	-0.0623627	-6.23627e-05		947.097	-0.0641632	-6.41632e-05		947.097	-0.010437	-1.0437e-05		947.097	-0.0702057	-7.02057e-05	7.02057e-05
948.049	0	948.048	0	0	0									948.097	-0.494339	-0.000494339		948.097	0.0393066	3.93066e-05		948.097	-0.0836334	-8.36334e-05		948.097	0.0544586	5.44586e-05		948.097	0.0763397	7.63397e-05		948.097	-0.0285034	-2.85034e-05		948.097	-0.0387421	-3.87421e-05		948.097	-0.0817261	-8.17261e-05		948.097	-0.0209198	-2.09198e-05	2.09198e-05
949.049	0	949.048	0	0	0									949.097	-0.429825	-0.000429825		949.097	0.0247498	2.47498e-05		949.097	0.00445557	4.45557e-06		949.097	0.142441	0.000142441		949.097	0.0920563	9.20563e-05		949.097	0.0483398	4.83398e-05		949.097	0.0252075	2.52075e-05		949.097	-0.0525208	-5.25208e-05		949.097	0.145264	0.000145264	0.000145264
950.049	0	950.048	0	0	0									950.097	-0.278687	-0.000278687		950.097	-0.0260773	-2.60773e-05		950.097	0.0197449	1.97449e-05		950.097	0.166428	0.000166428		950.097	0.0421295	4.21295e-05		950.097	0.151703	0.000151703		950.097	0.107376	0.000107376		950.097	0.0219879	2.19879e-05		950.097	0.200394	0.000200394	0.000200394
951.049	0	951.048	0	0	0									951.097	-0.190331	-0.000190331		951.097	-0.0908661	-9.08661e-05		951.097	-0.0608368	-6.08368e-05		951.097	0.0973206	9.73206e-05		951.097	0.0173721	1.73721e-05		951.097	0.142471	0.000142471		951.097	0.161827	0.000161827		951.097	0.0365906	3.65906e-05		951.097	-0.0335007	-3.35007e-05	3.35007e-05
952.049	0	952.048	0	0	0									952.097	-0.233559	-0.000233559		952.097	-0.143219	-0.000143219		952.097	-0.0908585	-9.08585e-05		952.097	-0.0373459	-3.73459e-05		952.097	0.0247116	2.47116e-05		952.097	0.00242615	2.42615e-06		952.097	0.130966	0.000130966		952.097	0.036644	3.6644e-05		952.097	-0.298866	-0.000298866	0.000298866
953.049	0	953.048	0	0	0									953.097	-0.186111	-0.000186111		953.097	-0.152855	-0.000152855		953.097	-0.0131836	-1.31836e-05		953.097	-0.149323	-0.000149323		953.097	0.0218658	2.18658e-05		953.097	-0.0923996	-9.23996e-05		953.097	-0.00505829	-5.05829e-06		953.097	0.0265961	2.65961e-05		953.097	-0.234856	-0.000234856	0.000234856
954.049	0	954.048	0	0	0									954.097	0.0297699	2.97699e-05		954.097	-0.144958	-0.000144958		954.097	0.0601654	6.01654e-05		954.097	-0.156494	-0.000156494		954.097	-0.00665283	-6.65283e-06		954.097	-0.0925598	-9.25598e-05		954.097	-0.157928	-0.000157928		954.097	0.0461884	4.61884e-05		954.097	0.119789	0.000119789	0.000119789
955.049	0	955.048	0	0	0									955.097	0.246231	0.000246231		955.097	-0.20118	-0.00020118		955.097	0.129585	0.000129585		955.097	-0.0876541	-8.76541e-05		955.097	-0.0643311	-6.43311e-05		955.097	-0.0341797	-3.41797e-05		955.097	-0.175934	-0.000175934		955.097	0.0925293	9.25293e-05		955.097	0.304962	0.000304962	0.000304962
956.049	0	956.048	0	0	0									956.097	0.39138	0.00039138		956.097	-0.241982	-0.000241982		956.097	0.13311	0.00013311		956.097	0.0394592	3.94592e-05		956.097	-0.109261	-0.000109261		956.097	0.0417328	4.17328e-05		956.097	-0.00544739	-5.44739e-06		956.097	0.113449	0.000113449		956.097	0.226357	0.000226357	0.000226357
957.049	0	957.048	0	0	0									957.097	0.396042	0.000396042		957.097	-0.216309	-0.000216309		957.097	0.00871277	8.71277e-06		957.097	0.183006	0.000183006		957.097	-0.0773163	-7.73163e-05		957.097	0.0862045	8.62045e-05		957.097	0.137527	0.000137527		957.097	0.0829239	8.29239e-05		957.097	0.0917816	9.17816e-05	9.17816e-05
958.049	0	958.048	0	0	0									958.097	0.393822	0.000393822		958.097	-0.182526	-0.000182526		958.097	-0.0206757	-2.06757e-05		958.097	0.198822	0.000198822		958.097	-0.012558	-1.2558e-05		958.097	0.0484085	4.84085e-05		958.097	0.0460281	4.60281e-05		958.097	-0.00214386	-2.14386e-06		958.097	-0.0799713	-7.99713e-05	7.99713e-05
959.049	0	959.048	0	0	0									959.097	0.44809	0.00044809		959.097	-0.14402	-0.00014402		959.097	0.0898743	8.98743e-05		959.097	0.0683212	6.83212e-05		959.097	0.00112152	1.12152e-06		959.097	-0.0203476	-2.03476e-05		959.097	-0.0798569	-7.98569e-05		959.097	-0.0879517	-8.79517e-05		959.097	-0.116463	-0.000116463	0.000116463
960.049	0	960.048	0	0	0									960.097	0.372398	0.000372398		960.097	-0.0356979	-3.56979e-05		960.097	0.157768	0.000157768		960.097	-0.0692749	-6.92749e-05		960.097	-0.0269928	-2.69928e-05		960.097	-0.0690689	-6.90689e-05		960.097	-0.0826111	-8.26111e-05		960.097	-0.124619	-0.000124619		960.097	-0.0476379	-4.76379e-05	4.76379e-05
961.049	0	961.048	0	0	0									961.097	0.27066	0.00027066		961.097	0.124779	0.000124779		961.097	0.148132	0.000148132		961.097	-0.139229	-0.000139229		961.097	-0.0313568	-3.13568e-05		961.097	-0.153717	-0.000153717		961.097	-0.0517426	-5.17426e-05		961.097	-0.123718	-0.000123718		961.097	-0.0641251	-6.41251e-05	6.41251e-05
962.049	0	962.048	0	0	0									962.097	0.183075	0.000183075		962.097	0.16188	0.00016188		962.097	0.11869	0.00011869		962.097	-0.118645	-0.000118645		962.097	0.025238	2.5238e-05		962.097	-0.197235	-0.000197235		962.097	0.0240097	2.40097e-05		962.097	-0.0615768	-6.15768e-05		962.097	-0.016304	-1.6304e-05	1.6304e-05
963.049	0	963.048	0	0	0									963.097	-0.0207748	-2.07748e-05		963.097	0.103119	0.000103119		963.097	0.0215454	2.15454e-05		963.097	-0.00901794	-9.01794e-06		963.097	0.0884247	8.84247e-05		963.097	-0.0987549	-9.87549e-05		963.097	0.078743	7.8743e-05		963.097	-0.0310898	-3.10898e-05		963.097	0.0429764	4.29764e-05	4.29764e-05
964.049	0	964.048	0	0	0									964.097	-0.175117	-0.000175117		964.097	0.0991364	9.91364e-05		964.097	-0.188499	-0.000188499		964.097	0.0574951	5.74951e-05		964.097	0.0933762	9.33762e-05		964.097	0.0330353	3.30353e-05		964.097	0.0577011	5.77011e-05		964.097	-0.115738	-0.000115738		964.097	-0.00141907	-1.41907e-06	1.41907e-06
965.049	0	965.048	0	0	0									965.097	-0.125999	-0.000125999		965.097	0.155861	0.000155861		965.097	-0.291908	-0.000291908		965.097	0.00647736	6.47736e-06		965.097	0.0472641	4.72641e-05		965.097	0.032135	3.2135e-05		965.097	0.0159225	1.59225e-05		965.097	-0.103767	-0.000103767		965.097	-0.014183	-1.4183e-05	1.4183e-05
966.049	0	966.048	0	0	0									966.097	-0.0886002	-8.86002e-05		966.097	0.20842	0.00020842		966.097	-0.121193	-0.000121193		966.097	-0.0591278	-5.91278e-05		966.097	-0.0257797	-2.57797e-05		966.097	-0.0485229	-4.85229e-05		966.097	-0.0947876	-9.47876e-05		966.097	0.092453	9.2453e-05		966.097	-0.0637741	-6.37741e-05	6.37741e-05
967.049	0	967.048	0	0	0									967.097	-0.149803	-0.000149803		967.097	0.194084	0.000194084		967.097	0.113792	0.000113792		967.097	-0.0647354	-6.47354e-05		967.097	-0.120834	-0.000120834		967.097	-0.0055542	-5.5542e-06		967.097	-0.173996	-0.000173996		967.097	0.167358	0.000167358		967.097	-0.167908	-0.000167908	0.000167908
968.049	0	968.048	0	0	0									968.097	-0.14959	-0.00014959		968.097	0.0979538	9.79538e-05		968.097	0.185631	0.000185631		968.097	-0.0165253	-1.65253e-05		968.097	-0.1026	-0.0001026		968.097	0.0562973	5.62973e-05		968.097	-0.154251	-0.000154251		968.097	0.0068512	6.8512e-06		968.097	-0.217781	-0.000217781	0.000217781
969.049	0	969.048	0	0	0									969.097	-0.240707	-0.000240707		969.097	0.0226212	2.26212e-05		969.097	0.0249863	2.49863e-05		969.097	0.0199051	1.99051e-05		969.097	0.0839233	8.39233e-05		969.097	-0.0308228	-3.08228e-05		969.097	-0.0990219	-9.90219e-05		969.097	-0.0592957	-5.92957e-05		969.097	-0.177063	-0.000177063	0.000177063
970.049	0	970.048	0	0	0									970.097	-0.399475	-0.000399475		970.097	0.0187454	1.87454e-05		970.097	-0.214539	-0.000214539		970.097	-0.00614166	-6.14166e-06		970.097	0.170631	0.000170631		970.097	-0.0959473	-9.59473e-05		970.097	0.0438614	4.38614e-05		970.097	0.0353622	3.53622e-05		970.097	-0.0170593	-1.70593e-05	1.70593e-05
971.049	0	971.048	0	0	0									971.097	-0.318672	-0.000318672		971.097	0.0529938	5.29938e-05		971.097	-0.306938	-0.000306938		971.097	-0.0569534	-5.69534e-05		971.097	0.0366974	3.66974e-05		971.097	-0.0360947	-3.60947e-05		971.097	0.193855	0.000193855		971.097	0.050209	5.0209e-05		971.097	0.151932	0.000151932	0.000151932
972.049	0	972.048	0	0	0									972.097	-0.164627	-0.000164627		972.097	0.0574036	5.74036e-05		972.097	-0.338844	-0.000338844		972.097	-0.0936508	-9.36508e-05		972.097	-0.105667	-0.000105667		972.097	0.0312119	3.12119e-05		972.097	0.221527	0.000221527		972.097	-0.0377808	-3.77808e-05		972.097	0.197517	0.000197517	0.000197517
973.049	0	973.048	0	0	0									973.097	-0.203041	-0.000203041		973.097	-0.03302	-3.302e-05		973.097	-0.327553	-0.000327553		973.097	-0.103012	-0.000103012		973.097	-0.126144	-0.000126144		973.097	0.0199356	1.99356e-05		973.097	0.159164	0.000159164		973.097	-0.0911484	-9.11484e-05		973.097	0.114998	0.000114998	0.000114998
974.049	0	974.048	0	0	0									974.097	-0.298248	-0.000298248		974.097	-0.0610275	-6.10275e-05		974.097	-0.107201	-0.000107201		974.097	-0.0941925	-9.41925e-05		974.097	-0.0969696	-9.69696e-05		974.097	-0.00292969	-2.92969e-06		974.097	0.139709	0.000139709		974.097	-0.0801315	-8.01315e-05		974.097	0.0304031	3.04031e-05	3.04031e-05
975.049	0	975.048	0	0	0									975.097	-0.288132	-0.000288132		975.097	0.0234451	2.34451e-05		975.097	0.223183	0.000223183		975.097	-0.090332	-9.0332e-05		975.097	-0.0800476	-8.00476e-05		975.097	0.0271912	2.71912e-05		975.097	0.114891	0.000114891		975.097	-0.0175781	-1.75781e-05		975.097	-0.0187225	-1.87225e-05	1.87225e-05
976.049	0	976.048	0	0	0									976.097	-0.264507	-0.000264507		976.097	0.0916328	9.16328e-05		976.097	0.332184	0.000332184		976.097	-0.0918121	-9.18121e-05		976.097	-0.112701	-0.000112701		976.097	0.10284	0.00010284		976.097	-0.0114899	-1.14899e-05		976.097	0.114433	0.000114433		976.097	-0.134102	-0.000134102	0.000134102
977.049	0	977.048	0	0	0									977.097	-0.229004	-0.000229004		977.097	0.0899315	8.99315e-05		977.097	0.207691	0.000207691		977.097	-0.114014	-0.000114014		977.097	-0.166885	-0.000166885		977.097	0.144882	0.000144882		977.097	-0.093811	-9.3811e-05		977.097	0.221806	0.000221806		977.097	-0.156944	-0.000156944	0.000156944
978.049	0	978.048	0	0	0									978.097	-0.126072	-0.000126072		978.097	0.0630913	6.30913e-05		978.097	0.154781	0.000154781		978.097	-0.0581741	-5.81741e-05		978.097	-0.0589027	-5.89027e-05		978.097	0.0955658	9.55658e-05		978.097	-0.138966	-0.000138966		978.097	0.186581	0.000186581		978.097	-0.0370674	-3.70674e-05	3.70674e-05
979.049	0	979.048	0	0	0									979.097	-0.0930977	-9.30977e-05		979.097	0.0518379	5.18379e-05		979.097	0.13028	0.00013028		979.097	0.165012	0.000165012		979.097	0.144451	0.000144451		979.097	0.0477219	4.77219e-05		979.097	-0.278465	-0.000278465		979.097	0.0382385	3.82385e-05		979.097	0.123344	0.000123344	0.000123344
980.049	0	980.048	0	0	0									980.097	-0.0920219	-9.20219e-05		980.097	0.0702286	7.02286e-05		980.097	-0.0623627	-6.23627e-05		980.097	0.423195	0.000423195		980.097	0.188896	0.000188896		980.097	-0.00908279	-9.08279e-06		980.097	-0.404873	-0.000404873		980.097	-0.0285912	-2.85912e-05		980.097	0.245457	0.000245457	0.000245457
981.049	0	981.048	0	0	0									981.097	-0.00120926	-1.20926e-06		981.097	0.0953522	9.53522e-05		981.097	-0.189423	-0.000189423		981.097	0.531082	0.000531082		981.097	0.174358	0.000174358		981.097	-0.100292	-0.000100292		981.097	-0.300018	-0.000300018		981.097	-0.0313988	-3.13988e-05		981.097	0.170898	0.000170898	0.000170898
982.049	0	982.048	0	0	0									982.097	0.186092	0.000186092		982.097	0.01577	1.577e-05		982.097	-0.0572243	-5.72243e-05		982.097	0.43782	0.00043782		982.097	0.143166	0.000143166		982.097	-0.117508	-0.000117508		982.097	0.0425491	4.25491e-05		982.097	-0.149406	-0.000149406		982.097	0.0288239	2.88239e-05	2.88239e-05
983.049	0	983.048	0	0	0									983.097	0.389519	0.000389519		983.097	-0.124668	-0.000124668		983.097	0.0485573	4.85573e-05		983.097	0.270176	0.000270176		983.097	0.0463867	4.63867e-05		983.097	-0.0584869	-5.84869e-05		983.097	0.268986	0.000268986		983.097	-0.253685	-0.000253685		983.097	-0.0505409	-5.05409e-05	5.05409e-05
984.049	0	984.048	0	0	0									984.097	0.411339	0.000411339		984.097	-0.116524	-0.000116524		984.097	-0.0144501	-1.44501e-05		984.097	0.0911865	9.11865e-05		984.097	0.0471458	4.71458e-05		984.097	0.0152664	1.52664e-05		984.097	0.232555	0.000232555		984.097	-0.20092	-0.00020092		984.097	-0.055191	-5.5191e-05	5.5191e-05
985.049	0	985.048	0	0	0									985.097	0.356678	0.000356678		985.097	0.0879745	8.79745e-05		985.097	-0.0683708	-6.83708e-05		985.097	-0.099659	-9.9659e-05		985.097	0.119026	0.000119026		985.097	0.0702705	7.02705e-05		985.097	0.184635	0.000184635		985.097	-0.0828438	-8.28438e-05		985.097	-0.0177116	-1.77116e-05	1.77116e-05
986.049	0	986.048	0	0	0									986.097	0.415451	0.000415451		986.097	0.19244	0.00019244		986.097	-0.0332565	-3.32565e-05		986.097	-0.23745	-0.00023745		986.097	0.105797	0.000105797		986.097	0.0477409	4.77409e-05		986.097	0.174557	0.000174557		986.097	0.0248947	2.48947e-05		986.097	-0.0133171	-1.33171e-05	1.33171e-05
987.049	0	987.048	0	0	0									987.097	0.484354	0.000484354		987.097	0.0636578	6.36578e-05		987.097	0.00276756	2.76756e-06		987.097	-0.226816	-0.000226816		987.097	0.0142899	1.42899e-05		987.097	-0.000976563	-9.76563e-07		987.097	0.0687389	6.87389e-05		987.097	0.0873947	8.73947e-05		987.097	-0.0256081	-2.56081e-05	2.56081e-05
988.049	0	988.048	0	0	0									988.097	0.436937	0.000436937		988.097	-0.0953407	-9.53407e-05		988.097	-0.0211582	-2.11582e-05		988.097	-0.189341	-0.000189341		988.097	-0.135283	-0.000135283		988.097	0.0272579	2.72579e-05		988.097	-0.0748978	-7.48978e-05		988.097	0.117861	0.000117861		988.097	-0.0478764	-4.78764e-05	4.78764e-05
989.049	0	989.048	0	0	0									989.097	0.371893	0.000371893		989.097	-0.158697	-0.000158697		989.097	-0.0538673	-5.38673e-05		989.097	-0.267576	-0.000267576		989.097	-0.253923	-0.000253923		989.097	0.000257492	2.57492e-07		989.097	-0.179539	-0.000179539		989.097	0.130703	0.000130703		989.097	-0.0695171	-6.95171e-05	6.95171e-05
990.049	0	990.048	0	0	0									990.097	0.405371	0.000405371		990.097	-0.0978279	-9.78279e-05		990.097	-0.0241432	-2.41432e-05		990.097	-0.249395	-0.000249395		990.097	-0.228413	-0.000228413		990.097	-0.12001	-0.00012001		990.097	-0.262024	-0.000262024		990.097	0.0571499	5.71499e-05		990.097	-0.0916462	-9.16462e-05	9.16462e-05
991.049	0	991.048	0	0	0									991.097	0.354387	0.000354387		991.097	0.0162086	1.62086e-05		991.097	0.0288715	2.88715e-05		991.097	-0.100916	-0.000100916		991.097	-0.190901	-0.000190901		991.097	-0.113483	-0.000113483		991.097	-0.200562	-0.000200562		991.097	-0.0505753	-5.05753e-05		991.097	-0.0880203	-8.80203e-05	8.80203e-05
992.049	0	992.048	0	0	0									992.097	0.209541	0.000209541		992.097	0.0490093	4.90093e-05		992.097	0.0558414	5.58414e-05		992.097	-0.0387135	-3.87135e-05		992.097	-0.166714	-0.000166714		992.097	-0.02384	-2.384e-05		992.097	-0.00685692	-6.85692e-06		992.097	-0.0706997	-7.06997e-05		992.097	0.0156689	1.56689e-05	1.56689e-05
993.049	0	993.048	0	0	0									993.097	0.14654	0.00014654		993.097	0.0142155	1.42155e-05		993.097	0.0579205	5.79205e-05		993.097	-0.0788994	-7.88994e-05		993.097	-0.047472	-4.7472e-05		993.097	-0.00521469	-5.21469e-06		993.097	0.0853672	8.53672e-05		993.097	-0.0251369	-2.51369e-05		993.097	0.173963	0.000173963	0.000173963
994.049	0	994.048	0	0	0									994.097	0.140022	0.000140022		994.097	0.0402069	4.02069e-05		994.097	0.0144062	1.44062e-05		994.097	-0.0958366	-9.58366e-05		994.097	0.0516663	5.16663e-05		994.097	0.0498543	4.98543e-05		994.097	0.0363293	3.63293e-05		994.097	0.0259743	2.59743e-05		994.097	0.224064	0.000224064	0.000224064
995.049	0	995.048	0	0	0									995.097	0.16573	0.00016573		995.097	0.115974	0.000115974		995.097	-0.00596237	-5.96237e-06		995.097	-0.0537224	-5.37224e-05		995.097	0.0198212	1.98212e-05		995.097	0.220778	0.000220778		995.097	0.0107384	1.07384e-05		995.097	0.0771141	7.71141e-05		995.097	0.111528	0.000111528	0.000111528
996.049	0	996.048	0	0	0									996.097	0.209068	0.000209068		996.097	0.0902672	9.02672e-05		996.097	0.021244	2.1244e-05		996.097	-0.028923	-2.8923e-05		996.097	-0.0435524	-4.35524e-05		996.097	0.337704	0.000337704		996.097	0.0164833	1.64833e-05		996.097	0.0875893	8.75893e-05		996.097	-0.108362	-0.000108362	0.000108362
997.049	0	997.048	0	0	0									997.097	0.16357	0.00016357		997.097	0.00634384	6.34384e-06		997.097	0.0693245	6.93245e-05		997.097	0.0136833	1.36833e-05		997.097	-0.0479774	-4.79774e-05		997.097	0.272785	0.000272785		997.097	0.0224648	2.24648e-05		997.097	0.053524	5.3524e-05		997.097	-0.242166	-0.000242166	0.000242166
998.049	0	998.048	0	0	0									998.097	0.072834	7.2834e-05		998.097	0.0153885	1.53885e-05		998.097	0.0980148	9.80148e-05		998.097	0.0779114	7.79114e-05		998.097	-0.0126266	-1.26266e-05		998.097	0.13715	0.00013715		998.097	0.0474014	4.74014e-05		998.097	0.0234566	2.34566e-05		998.097	-0.13875	-0.00013875	0.00013875
999.049	0	999.048	0	0	0									999.097	0.0556231	5.56231e-05		999.097	0.0353336	3.53336e-05		999.097	0.0586462	5.86462e-05		999.097	0.0526724	5.26724e-05		999.097	0.0134106	1.34106e-05		999.097	0.0393848	3.93848e-05		999.097	0.0362558	3.62558e-05		999.097	0.0082655	8.2655e-06		999.097	0.000730515	7.30515e-07	7.30515e-07
1000.05	0	1000.05	0	0	0									1000.1	0.0668049	6.68049e-05		1000.1	0.021122	2.1122e-05		1000.1	0.0237484	2.37484e-05		1000.1	0.00958824	9.58824e-06		1000.1	0.0164986	1.64986e-05		1000.1	0.00264359	2.64359e-06		1000.1	0.0159168	1.59168e-05		1000.1	0.00419426	4.19426e-06		1000.1	0.0327644	3.27644e-05	3.27644e-05
