# Supplementary material for: Numerical research on the lateral global buckling characteristics of a high temperature and pressure pipeline with two initial imperfections
Source: PLoS One. 2018 Mar 19;13(3):e0194426. doi: 10.1371/journal.pone.0194426 (PMC5858780; doi:10.1371/journal.pone.0194426)
Supplement: S6 File — (XLS) [file pone.0194426.s006.xls]

## Sheet: Figure 9
			S1				S2				S3				S4				S5					S6					S7
	0				25				40				50				60					70					100						0	-0.37
																																	0.5	-0.233
																																	0.8	0.00116
	X		U1		X		U1		X		U1		X		U1		X		U1			X		U1			X		U1				1	0.00434
	300		1.76152e-06		300		1.78881e-06		300		1.81302e-06		300		1.87784e-06		300		1.6095e-06			300		4.49945e-07			300		9.285e-05				1.2	0.00408
	305		1.67003e-06		305		1.74508e-06		305		1.77638e-06		305		1.87187e-06		305		5.41128e-07			305		2.64772e-06			305		0.000112084				1.4	0.00129
	310		1.71718e-06		310		1.6933e-06		310		1.69812e-06		310		3.88594e-07		310		1.3618e-06			310		1.82331e-05			310		5.22773e-05				1.5	0.000537
	315		1.67135e-06		315		1.67925e-06		315		9.59786e-07		315		4.72734e-07		315		1.32321e-05			315		5.10947e-05			315		-0.000142239				2	-0.000187
	320		1.57254e-06		320		1.65006e-06		320		1.74419e-07		320		1.23847e-05		320		4.31525e-05			320		8.52375e-05			320		-0.000494103				2.5	7.284e-06
	325		1.56259e-06		325		1.5164e-06		325		5.60429e-06		325		4.47036e-05		325		7.97251e-05			325		8.10941e-05			325		-0.000940051				3	1.464e-05
	330		1.55322e-06		330		5.93107e-07		330		2.77561e-05		330		8.79109e-05		330		8.78673e-05			330		-1.7727e-05			330		-0.00128963
	335		1.47866e-06		335		2.12924e-07		335		6.45338e-05		335		0.000108423		335		1.29485e-05			335		-0.000261042			335		-0.00122385
	340		1.36878e-06		340		8.50257e-06		340		9.08822e-05		340		5.13139e-05		340		-0.000199722			340		-0.000640893			340		-0.000363931
	345		7.59574e-07		345		3.47744e-05		345		5.7981e-05		345		-0.000142641		345		-0.000557529			345		-0.00103673			345		0.0015755
	350		-3.74203e-08		350		7.12607e-05		350		-9.36391e-05		350		-0.000494		350		-0.000961701			350		-0.00118878			350		0.00454997
	355		4.83673e-06		355		8.35356e-05		355		-0.000397117		355		-0.000921142		355		-0.00117269			355		-0.000727435			355		0.00791705
	360		2.53572e-05		360		1.34653e-05		360		-0.000796791		360		-0.00119807		360		-0.000828877			360		0.000706307			360		0.0102627
	365		5.77573e-05		365		-0.000196415		365		-0.0010984		365		-0.000964005		365		0.00044661			365		0.00323746			365		0.00945448
	370		7.26038e-05		370		-0.000543897		370		-0.000965301		370		0.000176516		370		0.00282885			370		0.00645991			370		0.0030497
	375		1.63595e-05		375		-0.000893179		375		1.21619e-06		375		0.00244104		375		0.00598909			375		0.00918588			375		-0.0108559
	380		-0.000165225		380		-0.000938049		380		0.00206355		380		0.00556577		380		0.00881599			380		0.00939545			380		-0.0324068
	385		-0.000469018		385		-0.000253673		385		0.0050437		385		0.00851159		385		0.00933916			385		0.00456118			385		-0.0587112
	390		-0.000760374		390		0.00150726		390		0.00800241		390		0.00934124		390		0.00500818			390		-0.00754053			390		-0.083022
	395		-0.000740692		395		0.00426267		395		0.00908368		395		0.00546558		395		-0.0065088			395		-0.0275499			395		-0.0947577
	400		-1.46054e-05		400		0.00708522		400		0.00572499		400		-0.0055718		400		-0.0260295			400		-0.0531013			400		-0.0805192
	405		0.0016887		405		0.00796176		405		-0.00459695		405		-0.0247676		405		-0.0513704			405		-0.0777756			405		0.0797094
	410		0.00414082		410		0.00401616		410		-0.0230414		410		-0.050081		410		-0.0761537			410		-0.0908765			410		0.422994
	415		0.00622491		415		-0.00752086		415		-0.0478119		415		-0.0752366		415		-0.0898829			415		-0.0788211			415		0.832348
	420		0.00580637		420		-0.0275465		420		-0.072736		420		-0.0894947		420		-0.078527			420		0.0793087			420		1.15962
	425		0.000181561		425		-0.0530515		425		-0.0874829		425		-0.0785883		425		0.0790139			425		0.421143			425		1.28369
	430		-0.0126551		430		-0.0758816		430		-0.0776333		430		0.0789045		430		0.420552			430		0.829736			430		1.15843
	435		-0.0320768		435		-0.0826589		435		0.0783897		435		0.421153		435		0.829324			435		1.15678			435		0.830616
	440		-0.0530528		440		-0.0352312		440		0.418888		440		0.831096		440		1.15651			440		1.28055			440		0.422261
	445		-0.065499		445		0.210127		445		0.827079		445		1.15933		445		1.28032			445		1.15523			445		0.0825802
	450		-0.055124		450		0.604977		450		1.15394		450		1.28359		450		1.15497			450		0.827703			450		-0.0712655
	455.001		0.101979		455.001		1.01088		455.001		1.27771		455.001		1.15744		455.001		0.827413			455.001		0.420941			455.001		-0.07812
	460.008		0.44087		460.008		1.27815		460.008		1.15099		460.008		0.828706		460.008		0.420874			460.008		0.0842704			460.008		-0.0609846
	465.017		0.835657		465.017		1.30639		465.017		0.823418		465.017		0.421118		465.017		0.0849913			465.017		-0.0657719			465.017		-0.0356161
	470.022		1.13017		470.022		1.08312		470.022		0.418754		470.022		0.0851417		470.022		-0.0640213			470.022		-0.0693033			470.022		-0.0134444
	475.023		1.20022		475.023		0.687058		475.023		0.0869236		475.023		-0.0627011		475.023		-0.0666978			475.023		-0.050782			475.023		-0.000126872
	480.025		1.00597		480.025		0.259555		480.025		-0.0559253		480.025		-0.0636965		480.025		-0.0481355			480.025		-0.0266492			480.025		0.00429778
	485.032		0.606592		485.032		-0.0563542		485.032		-0.0524472		485.032		-0.0433425		485.032		-0.0245507			485.032		-0.00804128			485.032		0.00338113
	490.042		0.139549		490.042		-0.17696		490.042		-0.0300394		490.042		-0.018782		490.042		-0.00664714			490.042		0.000748174			490.042		0.00118252
	495.049		-0.230419		495.049		-0.219917		495.049		-0.00784244		495.049		-0.001421		495.049		0.00202969			495.049		0.00194819			495.049		-1.38219e-05
	500.05		-0.369805		500.05		-0.233498		500.05		0.00116178		500.05		0.00434295		500.05		0.00407525			500.05		0.00129283			500.05		-0.000187337
	505.052		-0.222406		505.052		-0.219885		505.052		-0.00773088		505.052		-0.00142246		505.052		0.00201863			505.052		0.00193387			505.052		-1.27382e-05
	510.059		0.160503		510.059		-0.176918		510.059		-0.0298555		510.059		-0.0187824		510.059		-0.00670494			510.059		0.000756416			510.059		0.00118661
	515.069		0.643019		515.069		-0.0563206		515.069		-0.0522637		515.069		-0.043339		515.069		-0.0246518			515.069		-0.00798559			515.069		0.00338809
	520.077		1.05515		520.077		0.259651		520.077		-0.0557982		520.077		-0.0636818		520.077		-0.0482356			520.077		-0.0265603			520.077		0.00430213
	525.079		1.25471		525.079		0.687257		525.079		0.0868502		525.079		-0.0626875		525.079		-0.0667951			525.079		-0.050651			525.079		-0.00013618
	530.08		1.1808		530.08		1.08314		530.08		0.418342		530.08		0.085158		530.08		-0.0640578			530.08		-0.0691767			530.08		-0.0134795
	535.086		0.872876		535.086		1.30681		535.086		0.822663		535.086		0.421134		535.086		0.0849937			535.086		-0.0656961			535.086		-0.0356814
	540.095		0.461053		540.095		1.27866		540.095		1.14996		540.095		0.828707		540.095		0.420922			540.095		0.0842394			540.095		-0.0610719
	545.102		0.107427		545.102		1.01111		545.102		1.27651		545.102		1.15745		545.102		0.827454			545.102		0.4208			545.102		-0.078207
	550.104		-0.0574927		550.104		0.605156		550.104		1.15284		550.104		1.2836		550.104		1.15498			550.104		0.827439			550.104		-0.071331
	555.104		-0.069725		555.104		0.210212		555.104		0.826239		555.104		1.15932		555.104		1.28033			555.104		1.15484			555.104		0.0825811
	560.104		-0.0574711		560.104		-0.0351817		560.104		0.418462		560.104		0.831064		560.104		1.15654			560.104		1.28017			560.104		0.422361
	565.104		-0.0355981		565.104		-0.082565		565.104		0.0782766		565.104		0.421123		565.104		0.829336			565.104		1.15641			565.104		0.830824
	570.104		-0.0148176		570.104		-0.0757828		570.104		-0.0775891		570.104		0.0788656		570.104		0.420599			570.104		0.829439			570.104		1.15872
	575.104		-0.000702015		575.104		-0.0529794		575.104		-0.0873698		575.104		-0.0786312		575.104		0.079054			575.104		0.42092			575.104		1.28401
	580.104		0.0058042		580.104		-0.0275167		580.104		-0.072603		580.104		-0.0895382		580.104		-0.0784946			580.104		0.0792036			580.104		1.1599
	585.104		0.0066372		585.104		-0.00753112		585.104		-0.0476853		585.104		-0.0752774		585.104		-0.089871			585.104		-0.0788493			585.104		0.832564
	590.104		0.00460577		590.104		0.00397606		590.104		-0.0229528		590.104		-0.0501138		590.104		-0.0761906			590.104		-0.090837			590.104		0.423096
	595.104		0.00201439		595.104		0.00791014		595.104		-0.00454585		595.104		-0.0247901		595.104		-0.0513981			595.104		-0.0776829			595.104		0.0797099
	600.104		0.000129093		600.104		0.00703897		600.104		0.00574376		600.104		-0.00558442		600.104		-0.0260606			600.104		-0.0529962			600.104		-0.0805865
	605.104		-0.000733066		605.104		0.00423165		605.104		0.00908296		605.104		0.00546121		605.104		-0.00653201			605.104		-0.027469			605.104		-0.0948549
	610.104		-0.000817267		610.104		0.00149328		610.104		0.00799164		610.104		0.00934364		610.104		0.00499668			610.104		-0.00748215			610.104		-0.0831169
	615.104		-0.000533183		615.104		-0.000255044		615.104		0.00503311		615.104		0.0085174		615.104		0.00933723			615.104		0.00459148			615.104		-0.0587887
	620.104		-0.000207793		620.104		-0.000932923		620.104		0.00205654		620.104		0.00557138		620.104		0.00882074			620.104		0.00940086			620.104		-0.0324607
	625.104		-5.91703e-07		625.104		-0.000887273		625.104		-1.74533e-06		625.104		0.00244523		625.104		0.00599349			625.104		0.00917546			625.104		-0.0108866
	630.104		7.21777e-05		630.104		-0.000540378		630.104		-0.000965487		630.104		0.000178062		630.104		0.00283181			630.104		0.00644184			630.104		0.00303807
	635.104		6.29915e-05		635.104		-0.000196014		635.104		-0.00109756		635.104		-0.000965686		635.104		0.000446514			635.104		0.00321984			635.104		0.00945371
	640.104		2.91332e-05		640.104		1.13197e-05		640.104		-0.000796345		640.104		-0.00120092		640.104		-0.000831395			640.104		0.000693053			640.104		0.0102645
	645.104		4.75094e-06		645.104		8.01234e-05		645.104		-0.00039789		645.104		-0.000923769		645.104		-0.00117668			645.104		-0.000735286			645.104		0.00791786
	650.104		-2.76311e-06		650.104		6.75233e-05		650.104		-9.58242e-05		650.104		-0.000497596		650.104		-0.000966022			650.104		-0.00119249			650.104		0.00454871
	655.104		-2.33702e-06		655.104		3.13167e-05		655.104		5.47109e-05		655.104		-0.000146764		655.104		-0.000561522			655.104		-0.00103842			655.104		0.0015715
	660.104		-1.41251e-06		660.104		5.39607e-06		660.104		8.7096e-05		660.104		4.85315e-05		660.104		-0.000203057			660.104		-0.000642152			660.104		-0.000369224
	665.104		-1.35425e-06		665.104		-2.72741e-06		665.104		6.07228e-05		665.104		0.000106197		665.104		1.01356e-05			665.104		-0.000262825			665.104		-0.0012288
	670.104		-1.52789e-06		670.104		-2.4091e-06		670.104		2.4181e-05		670.104		8.45673e-05		670.104		8.52821e-05			670.104		-2.01959e-05			670.104		-0.00129441
	675.104		-1.59114e-06		675.104		-1.63706e-06		675.104		2.26844e-06		675.104		4.10666e-05		675.104		7.7012e-05			675.104		7.80073e-05			675.104		-0.000944556
	680.104		-1.62434e-06		680.104		-1.61756e-06		680.104		-3.05386e-06		680.104		9.49492e-06		680.104		4.02473e-05			680.104		8.17708e-05			680.104		-0.000497224
	685.104		-1.65035e-06		685.104		-1.67443e-06		685.104		-2.31428e-06		685.104		-2.59312e-06		685.104		1.00961e-05			685.104		4.75906e-05			685.104		-0.000144298
	690.104		-1.71843e-06		690.104		-1.68491e-06		690.104		-1.68922e-06		690.104		-3.31734e-06		690.104		-2.02848e-06			690.104		1.47604e-05			690.104		4.96103e-05
	695.104		-1.77586e-06		695.104		-1.73348e-06		695.104		-1.72379e-06		695.104		-1.66806e-06		695.104		-2.97636e-06			695.104		-8.59873e-07			695.104		0.000108514
	700.104		-1.78635e-06		700.104		-1.79354e-06		700.104		-1.7891e-06		700.104		-1.39183e-06		700.104		-2.01378e-06			700.104		-3.14863e-06			700.104		8.96623e-05
	705.104		-1.79631e-06		705.104		-1.85601e-06		705.104		-1.82481e-06		705.104		-1.9726e-06		705.104		-1.7962e-06			705.104		-2.16335e-06			705.104		4.61381e-05
	710.104		-1.90659e-06		710.104		-1.88299e-06		710.104		-1.87114e-06		710.104		-1.81157e-06		710.104		-1.88456e-06			710.104		-1.83744e-06			710.104		1.17539e-05
	715.104		-1.949e-06		715.104		-1.92305e-06		715.104		-1.92592e-06		715.104		-1.53662e-06		715.104		-1.95048e-06			715.104		-1.91259e-06			715.104		-2.19978e-06
	720.104		-1.96719e-06		720.104		-1.93607e-06		720.104		-1.97222e-06		720.104		-2.00921e-06		720.104		-1.97336e-06			720.104		-1.97079e-06			720.104		-3.08632e-06
	725.104		-1.99556e-06		725.104		-2.00262e-06		725.104		-1.99879e-06		725.104		-2.22673e-06		725.104		-2.00962e-06			725.104		-2.00063e-06			725.104		-2.14431e-06
	730.104		-2.09742e-06		730.104		-2.07838e-06		730.104		-2.05706e-06		730.104		-1.99003e-06		730.104		-2.05095e-06			730.104		-2.0747e-06			730.104		-2.29088e-06
	735.104		-2.15748e-06		735.104		-2.13194e-06		735.104		-2.11265e-06		735.104		-2.08378e-06		735.104		-2.10552e-06			735.104		-2.12761e-06			735.104		-2.16303e-06
	740.104		-2.145e-06		740.104		-2.14539e-06		740.104		-2.14105e-06		740.104		-2.23861e-06		740.104		-2.15747e-06			740.104		-2.1536e-06			740.104		-1.89178e-06
	745.104		-2.17633e-06		745.104		-2.15432e-06		745.104		-2.18433e-06		745.104		-2.26381e-06		745.104		-2.17845e-06			745.104		-2.18611e-06			745.104		-2.20278e-06
	750.104		-2.24562e-06		750.104		-2.23558e-06		750.104		-2.23581e-06		750.104		-2.28459e-06		750.104		-2.21981e-06			750.104		-2.23378e-06			750.104		-2.36847e-06
