# Supplementary material for: Numerical research on the lateral global buckling characteristics of a high temperature and pressure pipeline with two initial imperfections
Source: PLoS One. 2018 Mar 19;13(3):e0194426. doi: 10.1371/journal.pone.0194426 (PMC5858780; doi:10.1371/journal.pone.0194426)
Supplement: S7 File — (XLS) [file pone.0194426.s007.xls]

## Sheet: Figure 10
S1				S2				S3				S4				S5				S6				S7
X		S1		X		S1		X		S1		X		S1		X		S1		X		S1		X		S1
0	0.546783	5.46783e-07		0	0.288452	2.88452e-07		0	-3.27237	-3.27237e-06		0	-0.2565	-2.565e-07		0	-3.12262	-3.12262e-06		0	4.92227	4.92227e-06		0	-1.87531	-1.87531e-06
1.00116	-275.646	-0.000275646		1.00095	-264.076	-0.000264076		1.00104	-272.293	-0.000272293		1.00269	-414.475	-0.000414475		1	-271.727	-0.000271727		1.00122	-259.886	-0.000259886		1.00119	-277.596	-0.000277596
2.00241	-758.782	-0.000758782		2.00186	-742.992	-0.000742992		2.0022	-753.321	-0.000753321		2.00409	-828.309	-0.000828309		2	-752.098	-0.000752098		2.0025	-735.853	-0.000735853		2.00241	-767.954	-0.000767954
3.00369	-1168.79	-0.00116879		3.00259	-1179.41	-0.00117941		3.00327	-1184.9	-0.0011849		3.0047	-1176.22	-0.00117622		3	-1184.11	-0.00118411		3.00378	-1153.02	-0.00115302		3.00369	-1183.56	-0.00118356												0	0.177704
4.00504	-1553.11	-0.00155311		4.0033	-1591.18	-0.00159118		4.00439	-1581.93	-0.00158193		4.00528	-1550.11	-0.00155011		4	-1581.88	-0.00158188		4.00513	-1550.11	-0.00155011		4.00491	-1570.05	-0.00157005												0.5	0.173154
5.00641	-1938.1	-0.0019381		5.00409	-1966.46	-0.00196646		5.00546	-1963.39	-0.00196339		5.00583	-1904.43	-0.00190443		5	-1962.65	-0.00196265		5.00626	-1937.78	-0.00193778		5.00595	-1957.31	-0.00195731												1	0.17991
6.00754	-2330.41	-0.00233041		6.00494	-2319.21	-0.00231921		6.00659	-2335.23	-0.00233523		6.00647	-2293.88	-0.00229388		6	-2332.6	-0.0023326		6.00705	-2315.47	-0.00231547		6.00684	-2349.38	-0.00234938												1.5	0.180667
7.00845	-2704.26	-0.00270426		7.00601	-2678.43	-0.00267843		7.00766	-2705.46	-0.00270546		7.00714	-2662.83	-0.00266283		7	-2702.02	-0.00270202		7.00766	-2676.47	-0.00267647		7.00757	-2721.21	-0.00272121												2	0.182511
8.00928	-3058.43	-0.00305843		8.00717	-3063.63	-0.00306363		8.00879	-3077.61	-0.00307761		8.0079	-3057.74	-0.00305774		8	-3075.16	-0.00307516		8.0083	-3029.99	-0.00302999		8.00827	-3070.16	-0.00307016												2.5	0.182786
9.01007	-3421.22	-0.00342122		9.00836	-3455.8	-0.0034558		9.00986	-3451.08	-0.00345108		9.00864	-3431.73	-0.00343173		9	-3449.71	-0.00344971		9.009	-3398.63	-0.00339863		9.009	-3428.86	-0.00342886												3	0.183745
10.0109	-3816.68	-0.00381668		10.0096	-3837.36	-0.00383736		10.011	-3828.2	-0.0038282		10.0094	-3825.75	-0.00382575		10	-3826.76	-0.00382676		10.0097	-3794.1	-0.0037941		10.0097	-3821.25	-0.00382125
11.0117	-4223.14	-0.00422314		11.0108	-4204.57	-0.00420457		11.0121	-4206	-0.004206		11.0099	-4200.71	-0.00420071		11	-4202.91	-0.00420291		11.0105	-4189.86	-0.00418986		11.0105	-4223.64	-0.00422364
12.0127	-4613.94	-0.00461394		12.0122	-4572.06	-0.00457206		12.0132	-4587.89	-0.00458789		12.0104	-4592.42	-0.00459242		12	-4584	-0.004584		12.0114	-4562.66	-0.00456266		12.0115	-4607.46	-0.00460746
13.0137	-4984.44	-0.00498444		13.0137	-4954.2	-0.0049542		13.0143	-4968.82	-0.00496882		13.0109	-4967.27	-0.00496727		13	-4965.73	-0.00496573		13.0125	-4925.65	-0.00492565		13.0126	-4970.84	-0.00497084
14.0147	-5353.46	-0.00535346		14.0152	-5353.32	-0.00535332		14.0154	-5352.49	-0.00535249		14.0114	-5356.79	-0.00535679		14	-5350.62	-0.00535062		14.0138	-5306.03	-0.00530603		14.0139	-5335.6	-0.0053356
15.0158	-5738.55	-0.00573855		15.0164	-5745.75	-0.00574575		15.0164	-5733.68	-0.00573368		15.012	-5732.57	-0.00573257		15	-5732.31	-0.00573231		15.0151	-5705.26	-0.00570526		15.0152	-5721.15	-0.00572115
16.017	-6140.16	-0.00614016		16.0177	-6115.63	-0.00611563		16.0176	-6117.07	-0.00611707		16.0135	-6121.06	-0.00612106		16	-6114.29	-0.00611429		16.0166	-6107.13	-0.00610713		16.0165	-6126.63	-0.00612663
17.0182	-6531.96	-0.00653196		17.019	-6477.58	-0.00647758		17.0186	-6498.53	-0.00649853		17.0152	-6497.49	-0.00649749		17	-6494.48	-0.00649448		17.0179	-6495.8	-0.0064958		17.0179	-6522.18	-0.00652218
18.0195	-6897	-0.006897		18.0202	-6856.42	-0.00685642		18.0198	-6882.12	-0.00688212		18.0172	-6884.6	-0.0068846		18	-6878.79	-0.00687879		18.0194	-6873.41	-0.00687341		18.0193	-6888.54	-0.00688854
19.0208	-7251.77	-0.00725177		19.0213	-7252.73	-0.00725273		19.0208	-7263.84	-0.00726384		19.0195	-7262.36	-0.00726236		19	-7261.98	-0.00726198		19.0207	-7259.62	-0.00725962		19.0208	-7244.99	-0.00724499
20.022	-7626.14	-0.00762614		20.0222	-7649.18	-0.00764918		20.022	-7646.87	-0.00764687		20.0223	-7648.51	-0.00764851		20	-7645.12	-0.00764512		20.0222	-7668.75	-0.00766875		20.0224	-7623.43	-0.00762343
21.0233	-8022.53	-0.00802253		21.023	-8029.23	-0.00802923		21.023	-8028.31	-0.00802831		21.0252	-8027.62	-0.00802762		21	-8024.98	-0.00802498		21.0236	-8083.25	-0.00808325		21.0238	-8025.13	-0.00802513
22.0245	-8419.87	-0.00841987		22.0238	-8395.21	-0.00839521		22.0242	-8411.08	-0.00841108		22.0259	-8412.07	-0.00841207		22	-8406.13	-0.00840613		22.025	-8474.81	-0.00847481		22.0251	-8425.6	-0.0084256
23.0258	-8799.11	-0.00879911		23.0246	-8767.44	-0.00876744		23.0252	-8792.65	-0.00879265		23.0266	-8791.66	-0.00879166		23	-8788.09	-0.00878809		23.0261	-8841.07	-0.00884107		23.0262	-8803.91	-0.00880391
24.027	-9163.89	-0.00916389		24.0254	-9161.76	-0.00916176		24.0264	-9175.16	-0.00917516		24.0271	-9175.56	-0.00917556		24	-9172.32	-0.00917232		24.0272	-9207.21	-0.00920721		24.027	-9164.62	-0.00916462
25.0282	-9536.55	-0.00953655		25.0262	-9565.63	-0.00956563		25.0274	-9556.86	-0.00955686		25.0277	-9555.9	-0.0095559		25	-9554.7	-0.0095547		25.028	-9592.78	-0.00959278		25.0278	-9533.41	-0.00953341
26.0293	-9932.23	-0.00993223		26.0271	-9955.03	-0.00995503		26.0286	-9939.47	-0.00993947		26.0283	-9939.37	-0.00993937		26	-9935.4	-0.0099354		26.0287	-9941.21	-0.00994121		26.0286	-9926.05	-0.00992605
27.0303	-10338.5	-0.0103385		27.028	-10323.8	-0.0103238		27.0296	-10321.5	-0.0103215		27.029	-10320.4	-0.0103204		27	-10314.9	-0.0103149		27.0295	-10281.3	-0.0102813		27.0294	-10328.2	-0.0103282
28.0312	-10731.1	-0.0107311		28.0289	-10690.7	-0.0106907		28.0308	-10703.7	-0.0107037		28.0298	-10703.6	-0.0107036		28	-10697.2	-0.0106972		28.0302	-10650.4	-0.0106504		28.0302	-10712.2	-0.0107122
29.032	-11102.9	-0.0111029		29.03	-11074.3	-0.0110743		29.0318	-11085.1	-0.0110851		29.0305	-11084.8	-0.0110848		29	-11080.7	-0.0110807		29.0309	-11010.4	-0.0110104		29.0309	-11071.3	-0.0110713
30.0328	-11472.3	-0.0114723		30.0313	-11467.5	-0.0114675		30.033	-11467.4	-0.0114674		30.0314	-11467.9	-0.0114679		30	-11464.5	-0.0114645		30.0317	-11387.9	-0.0113879		30.0315	-11430.6	-0.0114306
31.0336	-11857.6	-0.0118576		31.0328	-11855.4	-0.0118554		31.034	-11849.7	-0.0118497		31.032	-11849.1	-0.0118491		31	-11845.4	-0.0118454		31.0325	-11791.4	-0.0117914		31.0323	-11812.8	-0.0118128
32.0344	-12241.3	-0.0122413		32.0343	-12228.9	-0.0122289		32.0352	-12232.2	-0.0122322		32.0324	-12231.7	-0.0122317		32	-12225.4	-0.0122254		32.0334	-12198.5	-0.0121985		32.0334	-12176.9	-0.0121769
33.0353	-12618.2	-0.0126182		33.0358	-12590.9	-0.0125909		33.0362	-12614.1	-0.0126141		33.0329	-12613.1	-0.0126131		33	-12606.5	-0.0126065		33.0344	-12583.9	-0.0125839		33.0345	-12534	-0.012534
34.0362	-12989.5	-0.0129895		34.0373	-12962.4	-0.0129624		34.0373	-12996	-0.012996		34.0334	-12995.6	-0.0129956		34	-12990.1	-0.0129901		34.0356	-12955.6	-0.0129556		34.0356	-12905.8	-0.0129058
35.0373	-13348.1	-0.0133481		35.0388	-13354.2	-0.0133542		35.0384	-13377.9	-0.0133779		35.0341	-13377.1	-0.0133771		35	-13373.8	-0.0133738		35.0369	-13339.6	-0.0133396		35.0369	-13266.7	-0.0132667
36.0384	-13715.9	-0.0137159		36.0402	-13753	-0.013753		36.0395	-13760.5	-0.0137605		36.0353	-13759.5	-0.0137595		36	-13755.8	-0.0137558		36.0382	-13745.4	-0.0137454		36.0384	-13643.9	-0.0136439
37.0397	-14106.1	-0.0141061		37.0413	-14137.5	-0.0141375		37.0406	-14143.1	-0.0141431		37.0371	-14141.3	-0.0141413		37	-14136.2	-0.0141362		37.0396	-14119.8	-0.0141198		37.0398	-14049.6	-0.0140496
38.0411	-14506.2	-0.0145062		38.0422	-14504.8	-0.0145048		38.0417	-14525.5	-0.0145255		38.0392	-14523.8	-0.0145238		38	-14517.4	-0.0145174		38.0411	-14477.2	-0.0144772		38.0414	-14460.8	-0.0144608
39.0425	-14893.6	-0.0148936		39.0431	-14871.2	-0.0148712		39.0428	-14907.1	-0.0149071		39.0416	-14905.8	-0.0149058		39	-14900.4	-0.0149004		39.0426	-14847.4	-0.0148474		39.0428	-14846.1	-0.0148461
40.044	-15264.8	-0.0152648		40.044	-15253.3	-0.0152533		40.0439	-15289	-0.015289		40.0446	-15288.6	-0.0152886		40	-15284.2	-0.0152842		40.044	-15210.2	-0.0152102		40.044	-15207.2	-0.0152072
41.0453	-15636	-0.015636		41.0448	-15621	-0.015621		41.045	-15671.5	-0.0156715		41.0471	-15670.7	-0.0156707		41	-15666.5	-0.0156665		41.0452	-15589.6	-0.0155896		41.0452	-15572.9	-0.0155729
42.0466	-16022.2	-0.0160222		42.0456	-15985.9	-0.0159859		42.0461	-16054.1	-0.0160541		42.0477	-16052.5	-0.0160525		42	-16047.2	-0.0160472		42.0464	-15976.8	-0.0159768		42.0463	-15962.3	-0.0159623
43.0479	-16390.1	-0.0163901		43.0464	-16363.6	-0.0163636		43.0471	-16436.5	-0.0164365		43.0483	-16434.3	-0.0164343		43	-16428.1	-0.0164281		43.0477	-16357.2	-0.0163572		43.0474	-16294	-0.016294
44.049	-16751.3	-0.0167513		44.0472	-16731.4	-0.0167314		44.0483	-16818.1	-0.0168181		44.0488	-16816.2	-0.0168162		44	-16810.9	-0.0168109		44.0486	-16725.5	-0.0167255		44.0483	-16614.7	-0.0166147
45.0501	-17123.9	-0.0171239		45.0481	-17108.6	-0.0171086		45.0493	-17199.8	-0.0171998		45.0494	-17198.3	-0.0171983		45	-17194.4	-0.0171944		45.0495	-17083.7	-0.0170837		45.0491	-16989	-0.016989
46.0512	-17485.7	-0.0174857		46.0491	-17503.6	-0.0175036		46.0505	-17582.1	-0.0175821		46.0501	-17580.4	-0.0175804		46	-17576.9	-0.0175769		46.0503	-17457.6	-0.0174576		46.05	-17366.4	-0.0173664
47.0522	-17856.9	-0.0178569		47.0503	-17901.4	-0.0179014		47.0515	-17964.8	-0.0179648		47.0508	-17962.6	-0.0179626		47	-17957.9	-0.0179579		47.0511	-17856.5	-0.0178565		47.0508	-17769.6	-0.0177696
48.0532	-18248.1	-0.0182481		48.0514	-18281.8	-0.0182818		48.0526	-18347.2	-0.0183472		48.0515	-18345.2	-0.0183452		48	-18338.8	-0.0183388		48.052	-18260.8	-0.0182608		48.0516	-18193.9	-0.0181939
49.054	-18647.4	-0.0186474		49.0526	-18644.9	-0.0186449		49.0537	-18728.9	-0.0187289		49.0523	-18727.3	-0.0187273		49	-18721.3	-0.0187213		49.0529	-18642.8	-0.0186428		49.0526	-18612.1	-0.0186121
50.0549	-19034	-0.019034		50.0537	-19011	-0.019011		50.0548	-19110.3	-0.0191103		50.0532	-19109.1	-0.0191091		50	-19104.3	-0.0191043		50.0539	-19001.3	-0.0190013		50.0537	-18999.9	-0.0189999
51.0558	-19403.6	-0.0194036		51.055	-19397.7	-0.0193977		51.0559	-19492.5	-0.0194925		51.054	-19491.1	-0.0194911		51	-19486.5	-0.0194865		51.0548	-19362.4	-0.0193624		51.0549	-19364	-0.019364
52.0568	-19773.5	-0.0197735		52.0563	-19788.7	-0.0197887		52.057	-19875.4	-0.0198754		52.0544	-19873.1	-0.0198731		52	-19867.6	-0.0198676		52.0559	-19748.1	-0.0197481		52.0559	-19737.6	-0.0197376
53.0578	-20160.5	-0.0201605		53.0576	-20168.6	-0.0201686		53.0581	-20258.1	-0.0202581		53.0549	-20255	-0.020255		53	-20248.8	-0.0202488		53.057	-20112.8	-0.0201128		53.0569	-20137.6	-0.0201376
54.0589	-20526.7	-0.0205267		54.0588	-20534.6	-0.0205346		54.0592	-20639.9	-0.0206399		54.0555	-20637.1	-0.0206371		54	-20631.2	-0.0206312		54.058	-20466.7	-0.0204667		54.0581	-20543	-0.020543
55.06	-20885.3	-0.0208853		55.0602	-20890.7	-0.0208907		55.0602	-21021	-0.021021		55.0561	-21019	-0.021019		55	-21013.9	-0.0210139		55.0593	-20833.2	-0.0208332		55.0592	-20923.4	-0.0209234
56.0611	-21258.6	-0.0212586		56.0615	-21260.3	-0.0212603		56.0614	-21402.7	-0.0214027		56.0571	-21401	-0.021401		56	-21395.8	-0.0213958		56.0605	-21190.4	-0.0211904		56.0604	-21277.4	-0.0212774
57.0622	-21625.2	-0.0216252		57.0627	-21651.9	-0.0216519		57.0624	-21785.6	-0.0217856		57.059	-21783.3	-0.0217833		57	-21777.1	-0.0217771		57.062	-21566.4	-0.0215664		57.0618	-21633.5	-0.0216335
58.0633	-22006.1	-0.0220061		58.0639	-22050.7	-0.0220507		58.0636	-22168.6	-0.0221686		58.0611	-22165.4	-0.0221654		58	-22158.7	-0.0221587		58.0634	-21965.2	-0.0219652		58.0632	-22016.5	-0.0220165
59.0644	-22403.7	-0.0224037		59.0649	-22435.3	-0.0224353		59.0646	-22550.7	-0.0225507		59.0637	-22548	-0.022548		59	-22541.1	-0.0225411		59.0648	-22360.7	-0.0223607		59.0647	-22351.2	-0.0223512
60.0656	-22799.2	-0.0227992		60.0659	-22803.5	-0.0228035		60.0658	-22931.9	-0.0229319		60.0667	-22930.4	-0.0229304		60	-22923.7	-0.0229237		60.066	-22728.6	-0.0227286		60.0661	-22674	-0.022674
61.0668	-23176.1	-0.0231761		61.0667	-23173.4	-0.0231734		61.0668	-23313.2	-0.0233132		61.0688	-23312.6	-0.0233126		61	-23305.5	-0.0233055		61.0673	-23078.6	-0.0230786		61.0674	-23042.7	-0.0230427
62.0679	-23538.8	-0.0235388		62.0676	-23561.2	-0.0235612		62.0679	-23695.7	-0.0236957		62.0694	-23694.1	-0.0236941		62	-23686.8	-0.0236868		62.0685	-23440.8	-0.0234408		62.0686	-23412.2	-0.0234122
63.069	-23910.4	-0.0239104		63.0685	-23930.3	-0.0239303		63.069	-24078.7	-0.0240787		63.07	-24075.7	-0.0240757		63	-24069	-0.024069		63.0697	-23830.9	-0.0238309		63.0695	-23803.5	-0.0238035
64.0702	-24305.3	-0.0243053		64.0693	-24291.2	-0.0242912		64.0701	-24461.2	-0.0244612		64.0705	-24457.8	-0.0244578		64	-24452	-0.024452		64.0707	-24235.1	-0.0242351		64.0704	-24213.5	-0.0242135
65.0713	-24681.7	-0.0246817		65.0701	-24665.4	-0.0246654		65.0712	-24842.7	-0.0248427		65.0711	-24840.1	-0.0248401		65	-24834.7	-0.0248347		65.0716	-24625.5	-0.0246255		65.0713	-24616.2	-0.0246162
66.0723	-25044.9	-0.0250449		66.071	-25033.5	-0.0250335		66.0723	-25224.1	-0.0252241		66.0718	-25222.4	-0.0252224		66	-25216.4	-0.0252164		66.0724	-24991.8	-0.0249918		66.0722	-24991.3	-0.0249913
67.0735	-25414.3	-0.0254143		67.0719	-25415	-0.025415		67.0733	-25606.5	-0.0256065		67.0725	-25604.5	-0.0256045		67	-25597.2	-0.0255972		67.0732	-25353.2	-0.0253532		67.0731	-25349.1	-0.0253491
68.0746	-25779.4	-0.0257794		68.0729	-25816.1	-0.0258161		68.0745	-25989.5	-0.0259895		68.0733	-25986.6	-0.0259866		68	-25979.2	-0.0259792		68.0739	-25735.4	-0.0257354		68.0739	-25720.4	-0.0257204
69.0758	-26168.3	-0.0261683		69.074	-26224.7	-0.0262247		69.0755	-26372.2	-0.0263722		69.0741	-26368.6	-0.0263686		69	-26362.7	-0.0263627		69.0746	-26108.5	-0.0261085		69.0745	-26118.3	-0.0261183
70.0768	-26578.1	-0.0265781		70.0752	-26622	-0.026622		70.0767	-26754	-0.026754		70.0749	-26750.8	-0.0267508		70	-26745.7	-0.0267457		70.0754	-26475.1	-0.0264751		70.0753	-26522.4	-0.0265224
71.0778	-26988.8	-0.0269888		71.0764	-27001.6	-0.0270016		71.0777	-27135.2	-0.0271352		71.0759	-27133	-0.027133		71	-27127.5	-0.0271275		71.0761	-26848.4	-0.0268484		71.0762	-26902.4	-0.0269024
72.0787	-27381.9	-0.0273819		72.0778	-27379.1	-0.0273791		72.0788	-27517.2	-0.0275172		72.0764	-27515.1	-0.0275151		72	-27508.1	-0.0275081		72.0771	-27213.4	-0.0272134		72.0773	-27255.8	-0.0272558
73.0798	-27752.3	-0.0277523		73.0793	-27768.7	-0.0277687		73.0799	-27900	-0.0279		73.0769	-27897.5	-0.0278975		73	-27889.6	-0.0278896		73.078	-27594.9	-0.0275949		73.0785	-27609.8	-0.0276098
74.0808	-28122.5	-0.0281225		74.0807	-28123	-0.028123		74.081	-28282.9	-0.0282829		74.0775	-28279.6	-0.0282796		74	-28272.9	-0.0282729		74.0792	-27998	-0.027998		74.0797	-27988.5	-0.0279885
75.0819	-28510.3	-0.0285103		75.0823	-28469.3	-0.0284693		75.0821	-28665.1	-0.0286651		75.0781	-28661.1	-0.0286611		75	-28656.2	-0.0286562		75.0804	-28401.2	-0.0284012		75.0808	-28321.8	-0.0283218
76.083	-28905.7	-0.0289057		76.0837	-28841.4	-0.0288414		76.0832	-29046.4	-0.0290464		76.0788	-29042.9	-0.0290429		76	-29037.9	-0.0290379		76.0817	-28781.4	-0.0287814		76.0822	-28649.8	-0.0286498
77.0841	-29284.6	-0.0292846		77.0849	-29208.6	-0.0292086		77.0843	-29427.8	-0.0294278		77.0807	-29425	-0.029425		77	-29418.1	-0.0294181		77.0833	-29141.7	-0.0291417		77.0837	-29026.1	-0.0290261
78.0853	-29642.3	-0.0296423		78.086	-29592.5	-0.0295925		78.0854	-29809.9	-0.0298099		78.083	-29807.3	-0.0298073		78	-29799.1	-0.0297991		78.0849	-29508.2	-0.0295082		78.0852	-29402.5	-0.0294025
79.0865	-29998.7	-0.0299987		79.0869	-29996.5	-0.0299965		79.0864	-30192.9	-0.0301929		79.0857	-30189.8	-0.0301898		79	-30182.2	-0.0301822		79.0866	-29895.3	-0.0298953		79.0866	-29800	-0.0298
80.0876	-30374.9	-0.0303749		80.0878	-30396	-0.030396		80.0875	-30575.4	-0.0305754		80.0889	-30572.3	-0.0305723		80	-30566.2	-0.0305662		80.0883	-30287.6	-0.0302876		80.0879	-30215	-0.030215
81.0888	-30737.6	-0.0307376		81.0886	-30772.3	-0.0307723		81.0886	-30957	-0.030957		81.0904	-30954.4	-0.0309544		81	-30948.3	-0.0309483		81.0897	-30663.2	-0.0306632		81.0892	-30621.4	-0.0306214
82.09	-31091	-0.031091		82.0894	-31134.4	-0.0311344		82.0897	-31338.4	-0.0313384		82.0911	-31336.1	-0.0313361		82	-31328.5	-0.0313285		82.0909	-31021.4	-0.0310214		82.0903	-30999.9	-0.0309999
83.0911	-31449.2	-0.0314492		83.0901	-31502.2	-0.0315022		83.0908	-31720.3	-0.0317203		83.0916	-31717.9	-0.0317179		83	-31708.8	-0.0317088		83.0918	-31382.2	-0.0313822		83.0913	-31362.3	-0.0313623
84.0923	-31798.2	-0.0317982		84.0909	-31888.7	-0.0318887		84.0919	-32103.4	-0.0321034		84.0922	-32099.6	-0.0320996		84	-32091.4	-0.0320914		84.0927	-31766.5	-0.0317665		84.0923	-31738.4	-0.0317384
85.0933	-32166.6	-0.0321666		85.0918	-32283.6	-0.0322836		85.093	-32486.2	-0.0324862		85.0928	-32481.6	-0.0324816		85	-32475.6	-0.0324756		85.0934	-32144.2	-0.0321442		85.0931	-32141.1	-0.0321411
86.0944	-32559.4	-0.0325594		86.0927	-32665.9	-0.0326659		86.0941	-32868	-0.032868		86.0935	-32864.1	-0.0328641		86	-32858.4	-0.0328584		86.0942	-32512.2	-0.0325122		86.0939	-32548.8	-0.0325488
87.0954	-32956	-0.032956		87.0938	-33029.6	-0.0330296		87.0952	-33249.1	-0.0332491		87.0942	-33246.4	-0.0332464		87	-33239	-0.033239		87.0949	-32879.6	-0.0328796		87.0948	-32932.8	-0.0329328
88.0964	-33337.6	-0.0333376		88.0948	-33391	-0.033391		88.0963	-33630.7	-0.0336307		88.095	-33628.4	-0.0336284		88	-33619.4	-0.0336194		88.0956	-33236.5	-0.0332365		88.0956	-33293.3	-0.0332933
89.0974	-33703.3	-0.0337033		89.0959	-33770.4	-0.0337704		89.0973	-34013.5	-0.0340135		89.0958	-34010.7	-0.0340107		89	-34001.6	-0.0340016		89.0964	-33610	-0.03361		89.0964	-33656.7	-0.0336567
90.0983	-34072.1	-0.0340721		90.0971	-34145.7	-0.0341457		90.0984	-34396.5	-0.0343965		90.0967	-34392.8	-0.0343928		90	-34385.7	-0.0343857		90.0972	-34007.5	-0.0340075		90.0972	-34043.1	-0.0340431
91.0992	-34462.2	-0.0344622		91.0984	-34517.2	-0.0345172		91.0995	-34778.7	-0.0347787		91.0977	-34775	-0.034775		91	-34769.3	-0.0347693		91.098	-34406.7	-0.0344067		91.098	-34385.7	-0.0343857
92.1001	-34843.5	-0.0348435		92.0996	-34890.6	-0.0348906		92.1006	-35159.9	-0.0351599		92.0984	-35157	-0.035157		92	-35150.6	-0.0351506		92.0988	-34783.6	-0.0347836		92.0989	-34716.3	-0.0347163
93.101	-35214.5	-0.0352145		93.1009	-35252.3	-0.0352523		93.1017	-35541.4	-0.0355414		93.0989	-35538.9	-0.0355389		93	-35530.4	-0.0355304		93.0998	-35145.4	-0.0351454		93.0999	-35083.5	-0.0350835
94.102	-35586.2	-0.0355862		94.1022	-35623.7	-0.0356237		94.1028	-35923.8	-0.0359238		94.0995	-35920.9	-0.0359209		94	-35911.9	-0.0359119		94.1008	-35521.1	-0.0355211		94.1011	-35450.1	-0.0354501
95.103	-35950.3	-0.0359503		95.1036	-36014.6	-0.0360146		95.1039	-36306.6	-0.0363066		95.1001	-36302.7	-0.0363027		95	-36295.7	-0.0362957		95.1021	-35921.2	-0.0359212		95.1025	-35841.2	-0.0358412
96.1041	-36327.8	-0.0363278		96.1049	-36411.4	-0.0364114		96.1049	-36688.9	-0.0366889		96.1008	-36684.7	-0.0366847		96	-36680	-0.03668		96.1037	-36288.6	-0.0362886		96.1039	-36257.1	-0.0362571
97.1053	-36721.7	-0.0367217		97.1061	-36793.3	-0.0367933		97.106	-37070.6	-0.0370706		97.1024	-37066.9	-0.0370669		97	-37062.1	-0.0370621		97.1053	-36640.3	-0.0366403		97.1053	-36666.6	-0.0366666
98.1068	-37118.2	-0.0371182		98.1072	-37158	-0.037158		98.1071	-37452.1	-0.0374521		98.1048	-37449.1	-0.0374491		98	-37442.1	-0.0374421		98.1069	-37013	-0.037013		98.1069	-37043.8	-0.0370438
99.1082	-37504.9	-0.0375049		99.1083	-37525.4	-0.0375254		99.1082	-37834.4	-0.0378344		99.1076	-37831.9	-0.0378319		99	-37822.6	-0.0378226		99.1085	-37382	-0.037382		99.1083	-37401.2	-0.0374012
100.11	-37882.1	-0.0378821		100.109	-37912.6	-0.0379126		100.109	-38217.5	-0.0382175		100.111	-38214.6	-0.0382146		100	-38205.6	-0.0382056		100.11	-37764.3	-0.0377643		100.11	-37770.7	-0.0377707
101.111	-38265.2	-0.0382652		101.11	-38276.9	-0.0382769		101.11	-38600.1	-0.0386001		101.112	-38596.6	-0.0385966		101	-38590	-0.03859		101.111	-38157.4	-0.0381574		101.111	-38166.3	-0.0381663
102.112	-38665.3	-0.0386653		102.111	-38631.5	-0.0386315		102.111	-38981.7	-0.0389817		102.113	-38978.4	-0.0389784		102	-38972.6	-0.0389726		102.113	-38545.5	-0.0385455		102.112	-38568.1	-0.0385681
103.113	-39072.2	-0.0390722		103.112	-39001.6	-0.0390016		103.113	-39362.7	-0.0393627		103.113	-39360	-0.03936		103	-39352.8	-0.0393528		103.114	-38916.1	-0.0389161		103.113	-38950.2	-0.0389502
104.115	-39464.4	-0.0394644		104.113	-39363.9	-0.0393639		104.114	-39744.2	-0.0397442		104.114	-39741.7	-0.0397417		104	-39732.8	-0.0397328		104.114	-39276	-0.039276		104.114	-39311.6	-0.0393116
105.116	-39838.2	-0.0398382		105.114	-39740.9	-0.0397409		105.115	-40126.8	-0.0401268		105.114	-40123.5	-0.0401235		105	-40115	-0.040115		105.115	-39653.2	-0.0396532		105.115	-39677.7	-0.0396777
106.117	-40215.2	-0.0402152		106.115	-40136.3	-0.0401363		106.116	-40509.8	-0.0405098		106.115	-40505.4	-0.0405054		106	-40499.4	-0.0404994		106.116	-40058	-0.040058		106.116	-40066.9	-0.0400669
107.117	-40609	-0.040609		107.116	-40528.4	-0.0405284		107.117	-40892.2	-0.0408922		107.116	-40887.8	-0.0408878		107	-40882.7	-0.0408827		107.117	-40467.9	-0.0404679		107.117	-40414.8	-0.0404148
108.118	-40946.1	-0.0409461		108.117	-40900.5	-0.0409005		108.118	-41273.6	-0.0412736		108.117	-41270.2	-0.0412702		108	-41263.5	-0.0412635		108.117	-40854.3	-0.0408543		108.117	-40749	-0.040749
109.119	-41267.5	-0.0412675		109.118	-41262.9	-0.0412629		109.119	-41654.8	-0.0416548		109.117	-41652.5	-0.0416525		109	-41643.1	-0.0416431		109.118	-41220.9	-0.0412209		109.118	-41114.5	-0.0411145
110.12	-41628.4	-0.0416284		110.119	-41641.5	-0.0416415		110.12	-42037	-0.042037		110.118	-42034.7	-0.0420347		110	-42024.3	-0.0420243		110.119	-41593	-0.041593		110.119	-41476.5	-0.0414765
111.121	-41984.6	-0.0419846		111.121	-42048	-0.042048		111.121	-42419.7	-0.0424197		111.119	-42416.9	-0.0424169		111	-42408.2	-0.0424082		111.12	-41985.7	-0.0419857		111.12	-41858.2	-0.0418582
112.122	-42361.7	-0.0423617		112.122	-42465.4	-0.0424654		112.122	-42801.9	-0.0428019		112.12	-42799	-0.042799		112	-42792.4	-0.0427924		112.121	-42339.8	-0.0423398		112.121	-42258.7	-0.0422587
113.123	-42764.5	-0.0427645		113.123	-42865.2	-0.0428652		113.123	-43183.6	-0.0431836		113.121	-43181.1	-0.0431811		113	-43174.3	-0.0431743		113.122	-42680.9	-0.0426809		113.122	-42655.8	-0.0426558
114.123	-43169.7	-0.0431697		114.124	-43240.2	-0.0432402		114.124	-43565.3	-0.0435653		114.121	-43562.9	-0.0435629		114	-43554.4	-0.0435544		114.123	-43051.9	-0.0430519		114.123	-43034.3	-0.0430343
115.124	-43555.4	-0.0435554		115.125	-43608.5	-0.0436085		115.126	-43947.6	-0.0439476		115.122	-43944.8	-0.0439448		115	-43935.2	-0.0439352		115.124	-43419	-0.043419		115.124	-43406.2	-0.0434062
116.125	-43925.3	-0.0439253		116.127	-43991.4	-0.0439914		116.127	-44330.8	-0.0443308		116.123	-44326.8	-0.0443268		116	-44318.3	-0.0443183		116.125	-43800.7	-0.0438007		116.126	-43795	-0.043795
117.127	-44299.4	-0.0442994		117.128	-44356.7	-0.0443567		117.128	-44713.4	-0.0447134		117.124	-44708.8	-0.0447088		117	-44702.5	-0.0447025		117.127	-44194.1	-0.0441941		117.127	-44203.3	-0.0442033
118.128	-44691.8	-0.0446918		118.129	-44714.2	-0.0447142		118.129	-45094.8	-0.0450948		118.127	-45091.3	-0.0450913		118	-45085.4	-0.0450854		118.129	-44583.7	-0.0445837		118.129	-44609.7	-0.0446097
119.129	-45067.5	-0.0450675		119.13	-45082.7	-0.0450827		119.13	-45475.9	-0.0454759		119.13	-45473.7	-0.0454737		119	-45466.1	-0.0454661		119.13	-44958.1	-0.0449581		119.13	-44991.3	-0.0449913
120.131	-45432.2	-0.0454322		120.131	-45444.5	-0.0454445		120.131	-45857.6	-0.0458576		120.132	-45856	-0.045856		120	-45846.3	-0.0458463		120.132	-45325.5	-0.0453255		120.132	-45352.1	-0.0453521
121.132	-45804.5	-0.0458045		121.132	-45822.2	-0.0458222		121.132	-46240	-0.04624		121.133	-46238	-0.046238		121	-46228.6	-0.0462286		121.133	-45707.6	-0.0457076		121.133	-45719.6	-0.0457196
122.134	-46172	-0.046172		122.133	-46219.4	-0.0462194		122.133	-46623	-0.046623		122.134	-46620	-0.04662		122	-46612.9	-0.0466129		122.134	-46108.3	-0.0461083		122.134	-46111.4	-0.0461114
123.135	-46555.5	-0.0465555		123.134	-46617.4	-0.0466174		123.134	-47005.2	-0.0470052		123.135	-47001.8	-0.0470018		123	-46996.5	-0.0469965		123.135	-46509.3	-0.0465093		123.135	-46477.6	-0.0464776
124.136	-46954.9	-0.0469549		124.134	-46999.4	-0.0469994		124.135	-47387.1	-0.0473871		124.135	-47383.9	-0.0473839		124	-47377.7	-0.0473777		124.136	-46889.2	-0.0468892		124.136	-46826.8	-0.0468268
125.137	-47353.6	-0.0473536		125.135	-47370	-0.04737		125.136	-47769	-0.047769		125.136	-47765.9	-0.0477659		125	-47757.7	-0.0477577		125.137	-47250.1	-0.0472501		125.136	-47187.1	-0.0471871
126.138	-47736.5	-0.0477365		126.136	-47745.4	-0.0477454		126.137	-48151	-0.048151		126.137	-48148	-0.048148		126	-48139	-0.048139		126.137	-47616.1	-0.0476161		126.137	-47542.9	-0.0475429
127.139	-48105.4	-0.0481054		127.137	-48137.3	-0.0481373		127.139	-48533.2	-0.0485332		127.137	-48530.1	-0.0485301		127	-48522.5	-0.0485225		127.138	-48004.9	-0.0480049		127.138	-47920.6	-0.0479206
128.14	-48478.5	-0.0484785		128.138	-48489	-0.048489		128.14	-48915	-0.048915		128.138	-48912.2	-0.0489122		128	-48906.4	-0.0489064		128.139	-48365.9	-0.0483659		128.139	-48305.5	-0.0483055
129.141	-48866.9	-0.0488669		129.139	-48829.6	-0.0488296		129.141	-49296.7	-0.0492967		129.139	-49294.4	-0.0492944		129	-49288.4	-0.0492884		129.14	-48710.8	-0.0487108		129.14	-48685.9	-0.0486859
130.142	-49260.7	-0.0492607		130.14	-49203.7	-0.0492037		130.142	-49679	-0.049679		130.14	-49676.6	-0.0496766		130	-49668.5	-0.0496685		130.141	-49069.5	-0.0490695		130.141	-49059.1	-0.0490591
131.143	-49643.1	-0.0496431		131.141	-49581	-0.049581		131.143	-50061.5	-0.0500615		131.141	-50058.8	-0.0500588		131	-50049.3	-0.0500493		131.142	-49427.4	-0.0494274		131.142	-49423.1	-0.0494231
132.144	-50011.4	-0.0500114		132.143	-49976.1	-0.0499761		132.144	-50443.9	-0.0504439		132.142	-50440.9	-0.0504409		132	-50432.2	-0.0504322		132.142	-49814.3	-0.0498143		132.143	-49802.1	-0.0498021
133.144	-50378.9	-0.0503789		133.145	-50371	-0.050371		133.145	-50826	-0.050826		133.143	-50822.9	-0.0508229		133	-50816.2	-0.0508162		133.143	-50225.7	-0.0502257		133.144	-50205.6	-0.0502056
134.145	-50760.1	-0.0507601		134.146	-50758.2	-0.0507582		134.146	-51207.9	-0.0512079		134.143	-51204.9	-0.0512049		134	-51198.7	-0.0511987		134.144	-50632	-0.050632		134.145	-50617.2	-0.0506172
135.146	-51118.1	-0.0511181		135.148	-51136.3	-0.0511363		135.147	-51589.4	-0.0515894		135.144	-51586.9	-0.0515869		135	-51579.3	-0.0515793		135.145	-51013.9	-0.0510139		135.146	-51010.3	-0.0510103
136.147	-51469.4	-0.0514694		136.149	-51503.5	-0.0515035		136.148	-51970.8	-0.0519708		136.145	-51968.7	-0.0519687		136	-51959.5	-0.0519595		136.147	-51380.6	-0.0513806		136.147	-51380.8	-0.0513808
137.149	-51838.7	-0.0518387		137.15	-51881.2	-0.0518812		137.149	-52352.7	-0.0523527		137.146	-52350.6	-0.0523506		137	-52341.8	-0.0523418		137.149	-51757.5	-0.0517575		137.149	-51752.8	-0.0517528
138.15	-52203.5	-0.0522035		138.151	-52276.5	-0.0522765		138.15	-52734.9	-0.0527349		138.148	-52733.1	-0.0527331		138	-52725.7	-0.0527257		138.15	-52152.5	-0.0521525		138.15	-52145	-0.052145
139.151	-52583.6	-0.0525836		139.152	-52674.1	-0.0526741		139.152	-53117.4	-0.0531174		139.151	-53115.7	-0.0531157		139	-53109.1	-0.0531091		139.152	-52550.6	-0.0525506		139.152	-52507.3	-0.0525073
140.152	-52983.2	-0.0529832		140.153	-53054.8	-0.0530548		140.153	-53499.7	-0.0534997		140.153	-53497.8	-0.0534978		140	-53490.6	-0.0534906		140.154	-52931.3	-0.0529313		140.153	-52856.3	-0.0528563
141.154	-53385	-0.053385		141.153	-53418.4	-0.0534184		141.154	-53881.8	-0.0538818		141.154	-53879.8	-0.0538798		141	-53871.1	-0.0538711		141.155	-53295.1	-0.0532951		141.154	-53225.2	-0.0532252
142.155	-53770.3	-0.0537703		142.154	-53785.1	-0.0537851		142.155	-54263.6	-0.0542636		142.156	-54261.9	-0.0542619		142	-54252.4	-0.0542524		142.156	-53662.3	-0.0536623		142.155	-53592.9	-0.0535929
143.156	-54140.9	-0.0541409		143.155	-54170.6	-0.0541706		143.156	-54645.6	-0.0546456		143.156	-54643.8	-0.0546438		143	-54635.6	-0.0546356		143.157	-54048	-0.054048		143.156	-53980.8	-0.0539808
144.158	-54514.9	-0.0545149		144.156	-54527	-0.054527		144.157	-55027.4	-0.0550274		144.157	-55026	-0.055026		144	-55019.4	-0.0550194		144.157	-54397	-0.054397		144.157	-54362.2	-0.0543622
145.159	-54904.7	-0.0549047		145.157	-54877.1	-0.0548771		145.158	-55409.4	-0.0554094		145.157	-55408.3	-0.0554083		145	-55402	-0.055402		145.158	-54741.8	-0.0547418		145.158	-54732.3	-0.0547323
146.16	-55277.9	-0.0552779		146.158	-55251.3	-0.0552513		146.159	-55791.6	-0.0557916		146.158	-55790.4	-0.0557904		146	-55782.9	-0.0557829		146.159	-55123	-0.055123		146.159	-55100.4	-0.0551004
147.161	-55642.1	-0.0556421		147.159	-55620.7	-0.0556207		147.16	-56173.8	-0.0561738		147.159	-56172.2	-0.0561722		147	-56164	-0.056164		147.16	-55498.2	-0.0554982		147.16	-55460.7	-0.0554607
148.162	-56015.4	-0.0560154		148.16	-56005.4	-0.0560054		148.161	-56556.2	-0.0565562		148.16	-56554.2	-0.0565542		148	-56546.6	-0.0565466		148.161	-55883.8	-0.0558838		148.161	-55836.9	-0.0558369
149.163	-56384.5	-0.0563845		149.161	-56405.5	-0.0564055		149.162	-56938.5	-0.0569385		149.161	-56936.3	-0.0569363		149	-56930.5	-0.0569305		149.162	-56282.6	-0.0562826		149.161	-56235	-0.056235
150.163	-56766.6	-0.0567666		150.162	-56802.1	-0.0568021		150.163	-57320.6	-0.0573206		150.162	-57318.3	-0.0573183		150	-57313.6	-0.0573136		150.162	-56678	-0.056678		150.162	-56636.4	-0.0566364
151.164	-57162.4	-0.0571624		151.163	-57181	-0.057181		151.164	-57702.5	-0.0577025		151.163	-57700.7	-0.0577007		151	-57694.6	-0.0576946		151.163	-57054.8	-0.0570548		151.163	-57020.1	-0.0570201
152.165	-57557.6	-0.0575576		152.164	-57548.5	-0.0575485		152.166	-58084.4	-0.0580844		152.164	-58082.9	-0.0580829		152	-58075	-0.058075		152.164	-57420.9	-0.0574209		152.164	-57389.2	-0.0573892
153.166	-57940.2	-0.0579402		153.166	-57926.4	-0.0579264		153.167	-58465.9	-0.0584659		153.165	-58464.9	-0.0584649		153	-58456.8	-0.0584568		153.165	-57798.8	-0.0577988		153.165	-57770.2	-0.0577702
154.167	-58312	-0.058312		154.168	-58325	-0.058325		154.168	-58847.6	-0.0588476		154.165	-58846.9	-0.0588469		154	-58840.2	-0.0588402		154.166	-58195.1	-0.0581951		154.166	-58175.8	-0.0581758
155.168	-58688.4	-0.0586884		155.169	-58724.7	-0.0587247		155.169	-59229.8	-0.0592298		155.166	-59228.9	-0.0592289		155	-59223.6	-0.0592236		155.167	-58594.3	-0.0585943		155.168	-58553	-0.058553
156.169	-59080.7	-0.0590807		156.17	-59104.6	-0.0591046		156.17	-59612.5	-0.0596125		156.167	-59610.7	-0.0596107		156	-59605.8	-0.0596058		156.168	-58976	-0.058976		156.169	-58913.5	-0.0589135
157.17	-59480.6	-0.0594806		157.171	-59467.8	-0.0594678		157.171	-59995	-0.059995		157.167	-59992.6	-0.0599926		157	-59986.3	-0.0599863		157.17	-59339.9	-0.0593399		157.17	-59287.7	-0.0592877
158.172	-59869.9	-0.0598699		158.172	-59835.7	-0.0598357		158.172	-60377	-0.060377		158.17	-60375.3	-0.0603753		158	-60367	-0.060367		158.172	-59707.5	-0.0597075		158.172	-59656.6	-0.0596566
159.173	-60242.3	-0.0602423		159.173	-60222.7	-0.0602227		159.173	-60758.6	-0.0607586		159.173	-60757.8	-0.0607578		159	-60749.7	-0.0607497		159.174	-60095.8	-0.0600958		159.173	-60040.2	-0.0600402
160.174	-60609.7	-0.0606097		160.174	-60595.8	-0.0605958		160.174	-61140.4	-0.0611404		160.174	-61139.7	-0.0611397		160	-61133.1	-0.0611331		160.175	-60469.7	-0.0604697		160.175	-60426.1	-0.0604261
161.175	-60988.7	-0.0609887		161.175	-60959.3	-0.0609593		161.175	-61522.5	-0.0615225		161.176	-61521.8	-0.0615218		161	-61515.6	-0.0615156		161.176	-60830.5	-0.0608305		161.176	-60803.8	-0.0608038
162.176	-61355.6	-0.0613556		162.176	-61329.4	-0.0613294		162.176	-61904.6	-0.0619046		162.177	-61903.8	-0.0619038		162	-61896.6	-0.0618966		162.177	-61195.7	-0.0611957		162.177	-61172.4	-0.0611724
163.178	-61718.8	-0.0617188		163.177	-61693.8	-0.0616938		163.177	-62286.7	-0.0622867		163.178	-62285.7	-0.0622857		163	-62277.5	-0.0622775		163.178	-61558.7	-0.0615587		163.178	-61532.9	-0.0615329
164.179	-62092.2	-0.0620922		164.178	-62071.7	-0.0620717		164.178	-62668.6	-0.0626686		164.178	-62667.9	-0.0626679		164	-62659.7	-0.0626597		164.179	-61941.4	-0.0619414		164.179	-61907.8	-0.0619078
165.18	-62458.8	-0.0624588		165.179	-62464.9	-0.0624649		165.18	-63050.5	-0.0630505		165.179	-63049.8	-0.0630498		165	-63043.2	-0.0630432		165.179	-62341.5	-0.0623415		165.179	-62301.8	-0.0623018
166.181	-62835.5	-0.0628355		166.18	-62854.7	-0.0628547		166.181	-63432.7	-0.0634327		166.179	-63431.8	-0.0634318		166	-63426.5	-0.0634265		166.18	-62737	-0.062737		166.18	-62696.9	-0.0626969
167.182	-63228.1	-0.0632281		167.181	-63227.1	-0.0632271		167.182	-63814.7	-0.0638147		167.18	-63814	-0.063814		167	-63808.1	-0.0638081		167.181	-63111.5	-0.0631115		167.181	-63073.9	-0.0630739
168.183	-63624.8	-0.0636248		168.182	-63589.7	-0.0635897		168.183	-64196.5	-0.0641965		168.181	-64196.1	-0.0641961		168	-64188.7	-0.0641887		168.182	-63473.8	-0.0634738		168.182	-63435.3	-0.0634353
169.184	-64009.1	-0.0640091		169.183	-63961.8	-0.0639618		169.184	-64578.3	-0.0645783		169.182	-64578.3	-0.0645783		169	-64570.2	-0.0645702		169.183	-63846.5	-0.0638465		169.183	-63802.5	-0.0638025
170.185	-64379.8	-0.0643798		170.183	-64352.3	-0.0643523		170.185	-64960	-0.06496		170.183	-64960.4	-0.0649604		170	-64953.4	-0.0649534		170.184	-64238.8	-0.0642388		170.184	-64188.6	-0.0641886
171.186	-64751.7	-0.0647517		171.185	-64748.5	-0.0647485		171.186	-65342	-0.065342		171.184	-65342.5	-0.0653425		171	-65337.1	-0.0653371		171.185	-64636.9	-0.0646369		171.185	-64581.4	-0.0645814
172.187	-65137.1	-0.0651371		172.186	-65132.1	-0.0651321		172.187	-65724.4	-0.0657244		172.186	-65724.9	-0.0657249		172	-65719.5	-0.0657195		172.186	-65021.7	-0.0650217		172.186	-64960	-0.06496
173.188	-65502.7	-0.0655027		173.187	-65501.8	-0.0655018		173.188	-66106.8	-0.0661068		173.187	-66106.9	-0.0661069		173	-66100.7	-0.0661007		173.187	-65391.7	-0.0653917		173.187	-65321.9	-0.0653219
174.189	-65861.5	-0.0658615		174.189	-65871.9	-0.0658719		174.189	-66489.2	-0.0664892		174.187	-66488.9	-0.0664889		174	-66481.8	-0.0664818		174.188	-65763.9	-0.0657639		174.188	-65685.3	-0.0656853
175.19	-66235	-0.066235		175.19	-66256.7	-0.0662567		175.19	-66871.1	-0.0668711		175.188	-66870.9	-0.0668709		175	-66864.4	-0.0668644		175.189	-66152.9	-0.0661529		175.189	-66068.2	-0.0660682
176.191	-66604.3	-0.0666043		176.192	-66640	-0.06664		176.191	-67252.7	-0.0672527		176.188	-67252.7	-0.0672527		176	-67247.7	-0.0672477		176.19	-66528.3	-0.0665283		176.19	-66461.2	-0.0664612
177.192	-66984.5	-0.0669845		177.193	-67016.4	-0.0670164		177.192	-67634.7	-0.0676347		177.189	-67634.7	-0.0676347		177	-67630.5	-0.0676305		177.191	-66893.4	-0.0668934		177.192	-66848.5	-0.0668485
178.193	-67378.6	-0.0673786		178.194	-67388.8	-0.0673888		178.193	-68017.2	-0.0680172		178.191	-68017.1	-0.0680171		178	-68012.2	-0.0680122		178.193	-67262	-0.067262		178.193	-67222.8	-0.0672228
179.194	-67773	-0.067773		179.195	-67755.3	-0.0677553		179.195	-68399.6	-0.0683996		179.194	-68399.4	-0.0683994		179	-68393	-0.068393		179.195	-67622.9	-0.0676229		179.195	-67590.5	-0.0675905
180.196	-68153.5	-0.0681535		180.196	-68134.1	-0.0681341		180.196	-68781.4	-0.0687814		180.195	-68781.1	-0.0687811		180	-68774.8	-0.0687748		180.196	-67996.3	-0.0679963		180.196	-67971	-0.067971
181.197	-68522.7	-0.0685227		181.196	-68528.3	-0.0685283		181.197	-69162.9	-0.0691629		181.197	-69163	-0.069163		181	-69158.1	-0.0691581		181.198	-68385.9	-0.0683859		181.197	-68365	-0.068365
182.198	-68895.6	-0.0688956		182.197	-68922.4	-0.0689224		182.198	-69544.7	-0.0695447		182.198	-69545.5	-0.0695455		182	-69541.3	-0.0695413		182.199	-68776.7	-0.0687767		182.198	-68753.4	-0.0687534
183.199	-69281.8	-0.0692818		183.198	-69301.1	-0.0693011		183.199	-69927	-0.069927		183.199	-69927.7	-0.0699277		183	-69923.1	-0.0699231		183.199	-69154.3	-0.0691543		183.199	-69120.5	-0.0691205
184.2	-69674.6	-0.0696746		184.199	-69667.6	-0.0696676		184.2	-70309.4	-0.0703094		184.2	-70309.8	-0.0703098		184	-70303.9	-0.0703039		184.2	-69522.9	-0.0695229		184.2	-69474.8	-0.0694748
185.201	-70059.4	-0.0700594		185.2	-70038.3	-0.0700383		185.201	-70691.5	-0.0706915		185.2	-70691.9	-0.0706919		185	-70685.1	-0.0706851		185.201	-69899.2	-0.0698992		185.201	-69839.6	-0.0698396
186.202	-70432.5	-0.0704325		186.201	-70426.1	-0.0704261		186.202	-71073.1	-0.0710731		186.201	-71073.8	-0.0710738		186	-71067.7	-0.0710677		186.201	-70292	-0.070292		186.202	-70226.2	-0.0702262
187.203	-70807.3	-0.0708073		187.202	-70815.4	-0.0708154		187.203	-71454.9	-0.0714549		187.202	-71455.9	-0.0714559		187	-71450.8	-0.0714508		187.202	-70689.6	-0.0706896		187.203	-70621.9	-0.0706219
188.204	-71197.6	-0.0711976		188.203	-71192.3	-0.0711923		188.204	-71837	-0.071837		188.203	-71837.9	-0.0718379		188	-71833.3	-0.0718333		188.203	-71074.7	-0.0710747		188.204	-71005.7	-0.0710057
189.205	-71598.9	-0.0715989		189.204	-71559.4	-0.0715594		189.205	-72219.4	-0.0722194		189.204	-72220	-0.07222		189	-72214.5	-0.0722145		189.205	-71446.1	-0.0714461		189.205	-71374.7	-0.0713747
190.206	-71997.6	-0.0719976		190.205	-71926	-0.071926		190.206	-72601.9	-0.0726019		190.205	-72602.2	-0.0726022		190	-72595.8	-0.0725958		190.206	-71819.1	-0.0718191		190.206	-71746.6	-0.0717466
191.208	-72383.5	-0.0723835		191.206	-72308.6	-0.0723086		191.207	-72983.8	-0.0729838		191.206	-72984.3	-0.0729843		191	-72978.1	-0.0729781		191.207	-72206.5	-0.0722065		191.207	-72135.8	-0.0721358
192.208	-72757.6	-0.0727576		192.208	-72694.3	-0.0726943		192.208	-73365.5	-0.0733655		192.207	-73366.5	-0.0733665		192	-73361.2	-0.0733612		192.208	-72582.3	-0.0725823		192.208	-72528.6	-0.0725286
193.209	-73133.8	-0.0731338		193.209	-73074.1	-0.0730741		193.21	-73747.1	-0.0737471		193.209	-73748.7	-0.0737487		193	-73743.9	-0.0737439		193.209	-72949.8	-0.0729498		193.209	-72912.5	-0.0729125
194.211	-73519.8	-0.0735198		194.21	-73447.5	-0.0734475		194.211	-74129.3	-0.0741293		194.209	-74130.6	-0.0741306		194	-74125.4	-0.0741254		194.21	-73321.9	-0.0733219		194.21	-73284.2	-0.0732842
195.212	-73906.6	-0.0739066		195.211	-73813.1	-0.0738131		195.212	-74511.7	-0.0745117		195.21	-74512.5	-0.0745125		195	-74506.9	-0.0745069		195.211	-73688.4	-0.0736884		195.211	-73647.5	-0.0736475
196.213	-74280.7	-0.0742807		196.213	-74189.4	-0.0741894		196.213	-74893.8	-0.0748938		196.21	-74894.3	-0.0748943		196	-74889	-0.074889		196.212	-74066.6	-0.0740666		196.212	-74022.1	-0.0740221
197.214	-74642.1	-0.0746421		197.214	-74584.5	-0.0745845		197.214	-75275.5	-0.0752755		197.211	-75276.4	-0.0752764		197	-75272	-0.075272		197.213	-74457	-0.074457		197.213	-74412.5	-0.0744125
198.215	-75005	-0.075005		198.215	-74984.8	-0.0749848		198.215	-75656.8	-0.0756568		198.213	-75658.7	-0.0756587		198	-75655	-0.075655		198.214	-74843.1	-0.0748431		198.215	-74802.3	-0.0748023
199.216	-75382.6	-0.0753826		199.216	-75370	-0.07537		199.216	-76038.6	-0.0760386		199.215	-76041	-0.076041		199	-76037	-0.076037		199.216	-75213	-0.075213		199.216	-75175.9	-0.0751759
200.217	-75750.3	-0.0757503		200.217	-75740.8	-0.0757408		200.217	-76421	-0.076421		200.216	-76423	-0.076423		200	-76418.8	-0.0764188		200.217	-75575.5	-0.0755755		200.217	-75538.6	-0.0755386
201.218	-76112.5	-0.0761125		201.218	-76116.2	-0.0761162		201.218	-76803.8	-0.0768038		201.217	-76805.1	-0.0768051		201	-76800.9	-0.0768009		201.219	-75951	-0.075951		201.218	-75908.7	-0.0759087
202.219	-76481.1	-0.0764811		202.219	-76506.3	-0.0765063		202.219	-77186	-0.077186		202.219	-77187.4	-0.0771874		202	-77183.2	-0.0771832		202.22	-76346.4	-0.0763464		202.22	-76295.6	-0.0762956
203.22	-76842.7	-0.0768427		203.22	-76872.5	-0.0768725		203.22	-77567.4	-0.0775674		203.22	-77569.5	-0.0775695		203	-77565.9	-0.0775659		203.221	-76746.5	-0.0767465		203.22	-76688.8	-0.0766888
204.221	-77212	-0.077212		204.221	-77229	-0.077229		204.221	-77948.8	-0.0779488		204.221	-77951.4	-0.0779514		204	-77948.2	-0.0779482		204.221	-77130.8	-0.0771308		204.221	-77071.8	-0.0770718
205.222	-77595.9	-0.0775959		205.222	-77601.5	-0.0776015		205.222	-78331.2	-0.0783312		205.222	-78333.4	-0.0783334		205	-78329.9	-0.0783299		205.222	-77497.9	-0.0774979		205.222	-77443.1	-0.0774431
206.224	-77986.7	-0.0779867		206.223	-77971.9	-0.0779719		206.223	-78714.2	-0.0787142		206.222	-78715.5	-0.0787155		206	-78711.8	-0.0787118		206.223	-77865.1	-0.0778651		206.223	-77817.8	-0.0778178
207.225	-78370.5	-0.0783705		207.224	-78354	-0.078354		207.225	-79096.5	-0.0790965		207.223	-79097.5	-0.0790975		207	-79094.1	-0.0790941		207.224	-78248.5	-0.0782485		207.224	-78208.8	-0.0782088
208.226	-78745	-0.078745		208.225	-78749.2	-0.0787492		208.226	-79477.8	-0.0794778		208.224	-79479.6	-0.0794796		208	-79476.5	-0.0794765		208.225	-78631.8	-0.0786318		208.225	-78593.3	-0.0785933
209.227	-79122.3	-0.0791223		209.226	-79142.8	-0.0791428		209.227	-79859.1	-0.0798591		209.225	-79861.6	-0.0798616		209	-79858.6	-0.0798586		209.226	-79008.9	-0.0790089		209.226	-78965.6	-0.0789656
210.228	-79512.1	-0.0795121		210.227	-79521	-0.079521		210.228	-80241.1	-0.0802411		210.226	-80243.8	-0.0802438		210	-80240.5	-0.0802405		210.227	-79382.6	-0.0793826		210.227	-79333.3	-0.0793333
211.229	-79898.2	-0.0798982		211.228	-79891.3	-0.0798913		211.229	-80623.9	-0.0806239		211.227	-80625.9	-0.0806259		211	-80622.4	-0.0806224		211.229	-79750.6	-0.0797506		211.229	-79695.9	-0.0796959
212.23	-80277.5	-0.0802775		212.229	-80270.5	-0.0802705		212.23	-81006.5	-0.0810065		212.229	-81008.1	-0.0810081		212	-81004.3	-0.0810043		212.23	-80129.4	-0.0801294		212.23	-80072.7	-0.0800727
213.231	-80655.9	-0.0806559		213.23	-80662.8	-0.0806628		213.231	-81388	-0.081388		213.23	-81390.3	-0.0813903		213	-81386.5	-0.0813865		213.231	-80520.9	-0.0805209		213.231	-80465.2	-0.0804652
214.232	-81030.9	-0.0810309		214.231	-81056.6	-0.0810566		214.232	-81768.8	-0.0817688		214.231	-81772.2	-0.0817722		214	-81768.8	-0.0817688		214.232	-80910.2	-0.0809102		214.232	-80855.6	-0.0808556
215.233	-81414.5	-0.0814145		215.232	-81438	-0.081438		215.233	-82150.3	-0.0821503		215.232	-82154.1	-0.0821541		215	-82150.9	-0.0821509		215.232	-81283.3	-0.0812833		215.232	-81231	-0.081231
216.234	-81809.6	-0.0818096		216.234	-81807.3	-0.0818073		216.234	-82533	-0.082533		216.232	-82536.1	-0.0825361		216	-82532.9	-0.0825329		216.233	-81645.9	-0.0816459		216.233	-81598.2	-0.0815982
217.235	-82205.7	-0.0822057		217.235	-82180	-0.08218		217.235	-82916.1	-0.0829161		217.233	-82918.2	-0.0829182		217	-82915.1	-0.0829151		217.234	-82017	-0.082017		217.235	-81974.7	-0.0819747
218.236	-82591.4	-0.0825914		218.236	-82566.3	-0.0825663		218.236	-83298.4	-0.0832984		218.234	-83300.3	-0.0833003		218	-83297.1	-0.0832971		218.236	-82405.7	-0.0824057		218.236	-82367.4	-0.0823674
219.238	-82969	-0.082969		219.237	-82930.1	-0.0829301		219.237	-83679.5	-0.0836795		219.236	-83682.4	-0.0836824		219	-83679.1	-0.0836791		219.237	-82801.4	-0.0828014		219.237	-82763	-0.082763
220.239	-83351.5	-0.0833515		220.238	-83289.7	-0.0832897		220.238	-84060.6	-0.0840606		220.237	-84064.5	-0.0840645		220	-84061.3	-0.0840613		220.238	-83186.4	-0.0831864		220.238	-83144.8	-0.0831448
221.24	-83746	-0.083746		221.239	-83666.9	-0.0836669		221.24	-84443.1	-0.0844431		221.238	-84446.7	-0.0844467		221	-84443.4	-0.0844434		221.24	-83557.4	-0.0835574		221.239	-83512.7	-0.0835127
222.241	-84145	-0.084145		222.24	-84039.1	-0.0840391		222.241	-84826.4	-0.0848264		222.24	-84828.9	-0.0848289		222	-84825.8	-0.0848258		222.241	-83927.9	-0.0839279		222.241	-83882.9	-0.0838829
223.242	-84536.1	-0.0845361		223.241	-84422.1	-0.0844221		223.242	-85208.8	-0.0852088		223.241	-85211.1	-0.0852111		223	-85208.2	-0.0852082		223.242	-84312.1	-0.0843121		223.242	-84267.9	-0.0842679
224.243	-84915.3	-0.0849153		224.242	-84816.1	-0.0848161		224.243	-85589.9	-0.0855899		224.242	-85593	-0.085593		224	-85590.2	-0.0855902		224.243	-84698.4	-0.0846984		224.243	-84639.3	-0.0846393
225.244	-85292.3	-0.0852923		225.243	-85207.5	-0.0852075		225.244	-85970.7	-0.0859707		225.243	-85974.9	-0.0859749		225	-85972.3	-0.0859723		225.243	-85079.1	-0.0850791		225.243	-85005.1	-0.0850051
226.245	-85676.6	-0.0856766		226.244	-85586	-0.085586		226.245	-86352.7	-0.0863527		226.243	-86356.9	-0.0863569		226	-86354.6	-0.0863546		226.244	-85453.4	-0.0854534		226.244	-85382	-0.085382
227.246	-86047.6	-0.0860476		227.246	-85956.9	-0.0859569		227.246	-86735.8	-0.0867358		227.244	-86738.8	-0.0867388		227	-86737.2	-0.0867372		227.245	-85821.8	-0.0858218		227.245	-85754.8	-0.0857548
228.247	-86413.1	-0.0864131		228.247	-86336.4	-0.0863364		228.247	-87118.8	-0.0871188		228.245	-87120.9	-0.0871209		228	-87119.4	-0.0871194		228.246	-86201.2	-0.0862012		228.246	-86137.6	-0.0861376
229.248	-86784.3	-0.0867843		229.248	-86729.4	-0.0867294		229.248	-87500.4	-0.0875004		229.246	-87503	-0.087503		229	-87501.5	-0.0875015		229.247	-86593.4	-0.0865934		229.247	-86532.3	-0.0865323
230.249	-87147.9	-0.0871479		230.249	-87122.3	-0.0871223		230.249	-87881	-0.087881		230.247	-87885.1	-0.0878851		230	-87883.2	-0.0878832		230.249	-86983.1	-0.0869831		230.249	-86926	-0.086926
231.25	-87517.9	-0.0875179		231.25	-87502.3	-0.0875023		231.25	-88262.3	-0.0882623		231.249	-88267.2	-0.0882672		231	-88265.3	-0.0882653		231.25	-87356.9	-0.0873569		231.25	-87306.9	-0.0873069
232.251	-87900.7	-0.0879007		232.251	-87872.4	-0.0878724		232.251	-88645.2	-0.0886452		232.25	-88649.5	-0.0886495		232	-88648.2	-0.0886482		232.251	-87720.4	-0.0877204		232.251	-87679.6	-0.0876796
233.252	-88288.5	-0.0882885		233.252	-88245.9	-0.0882459		233.252	-89028.6	-0.0890286		233.252	-89031.5	-0.0890315		233	-89030.8	-0.0890308		233.252	-88090.9	-0.0880909		233.252	-88059.5	-0.0880595
234.253	-88669.9	-0.0886699		234.253	-88632.5	-0.0886325		234.253	-89410.8	-0.0894108		234.253	-89413.4	-0.0894134		234	-89412.6	-0.0894126		234.253	-88476.6	-0.0884766		234.253	-88451.7	-0.0884517
235.254	-89042.7	-0.0890427		235.254	-89009.4	-0.0890094		235.254	-89791.9	-0.0897919		235.254	-89795.5	-0.0897955		235	-89793.9	-0.0897939		235.254	-88868	-0.088868		235.254	-88844.6	-0.0888446
236.255	-89415.7	-0.0894157		236.255	-89378.4	-0.0893784		236.256	-90173.1	-0.0901731		236.254	-90177.4	-0.0901774		236	-90175.6	-0.0901756		236.255	-89250.5	-0.0892505		236.255	-89223.8	-0.0892238
237.257	-89798	-0.089798		237.256	-89751.4	-0.0897514		237.257	-90555.6	-0.0905556		237.255	-90559.6	-0.0905596		237	-90558.1	-0.0905581		237.256	-89622.4	-0.0896224		237.256	-89590.2	-0.0895902
238.258	-90171	-0.090171		238.257	-90120.9	-0.0901209		238.258	-90939	-0.090939		238.256	-90941.9	-0.0909419		238	-90940.7	-0.0909407		238.257	-89997.1	-0.0899971		238.257	-89959.6	-0.0899596
239.259	-90540.1	-0.0905401		239.258	-90497.7	-0.0904977		239.259	-91321.3	-0.0913213		239.257	-91323.9	-0.0913239		239	-91322.8	-0.0913228		239.258	-90385.4	-0.0903854		239.258	-90343.5	-0.0903435
240.26	-90914.2	-0.0909142		240.259	-90883.9	-0.0908839		240.26	-91702.1	-0.0917021		240.258	-91705.8	-0.0917058		240	-91704.5	-0.0917045		240.26	-90771.2	-0.0907712		240.259	-90707.9	-0.0907079
241.261	-91283	-0.091283		241.26	-91270.7	-0.0912707		241.261	-92082.7	-0.0920827		241.26	-92088	-0.092088		241	-92086.1	-0.0920861		241.261	-91149.4	-0.0911494		241.261	-91064.5	-0.0910645
242.262	-91658.9	-0.0916589		242.261	-91647.8	-0.0916478		242.262	-92464.7	-0.0924647		242.261	-92470.1	-0.0924701		242	-92468.4	-0.0924684		242.262	-91523.4	-0.0915234		242.262	-91436.3	-0.0914363
243.263	-92045.5	-0.0920455		243.262	-92019	-0.092019		243.263	-92848	-0.092848		243.263	-92852.2	-0.0928522		243	-92850.9	-0.0928509		243.263	-91893.4	-0.0918934		243.263	-91809.9	-0.0918099
244.264	-92433.6	-0.0924336		244.263	-92397	-0.092397		244.264	-93231	-0.093231		244.263	-93234.2	-0.0932342		244	-93233.1	-0.0932331		244.264	-92273.8	-0.0922738		244.264	-92199.3	-0.0921993
245.265	-92813.5	-0.0928135		245.264	-92787.1	-0.0927871		245.265	-93612.6	-0.0936126		245.264	-93616.2	-0.0936162		245	-93614.9	-0.0936149		245.265	-92664.2	-0.0926642		245.265	-92599.7	-0.0925997
246.266	-93186.5	-0.0931865		246.266	-93180.7	-0.0931807		246.266	-93993.1	-0.0939931		246.265	-93998	-0.093998		246	-93996.7	-0.0939967		246.265	-93050.5	-0.0930505		246.265	-92994.3	-0.0929943
247.267	-93562.8	-0.0935628		247.267	-93564.6	-0.0935646		247.267	-94374.6	-0.0943746		247.265	-94379.8	-0.0943798		247	-94379.1	-0.0943791		247.266	-93422.2	-0.0934222		247.266	-93373.7	-0.0933737
248.268	-93949.6	-0.0939496		248.268	-93937.8	-0.0939378		248.268	-94757.5	-0.0947575		248.266	-94761.5	-0.0947615		248	-94761.9	-0.0947619		248.267	-93784.6	-0.0937846		248.267	-93746.3	-0.0937463
249.27	-94333.5	-0.0943335		249.269	-94313.5	-0.0943135		249.269	-95140.7	-0.0951407		249.267	-95143.7	-0.0951437		249	-95144.5	-0.0951445		249.269	-94153.9	-0.0941539		249.269	-94124	-0.094124
250.271	-94711.8	-0.0947118		250.27	-94701	-0.094701		250.27	-95522.7	-0.0955227		250.269	-95526.2	-0.0955262		250	-95526.5	-0.0955265		250.27	-94538.5	-0.0945385		250.27	-94516.3	-0.0945163
251.272	-95088.1	-0.0950881		251.271	-95078.6	-0.0950786		251.271	-95903.8	-0.0959038		251.27	-95908.6	-0.0959086		251	-95908.2	-0.0959082		251.271	-94929.7	-0.0949297		251.271	-94911	-0.094911
252.273	-95463.6	-0.0954636		252.272	-95448.9	-0.0954489		252.273	-96285.3	-0.0962853		252.272	-96290.7	-0.0962907		252	-96290	-0.09629		252.273	-95314.5	-0.0953145		252.273	-95291.4	-0.0952914
253.274	-95851.6	-0.0958516		253.273	-95822.6	-0.0958226		253.274	-96668	-0.096668		253.273	-96672.9	-0.0966729		253	-96672.4	-0.0966724		253.274	-95690.9	-0.0956909		253.274	-95662.6	-0.0956626
254.275	-96251.6	-0.0962516		254.274	-96193.3	-0.0961933		254.275	-97051	-0.097051		254.274	-97054.8	-0.0970548		254	-97055	-0.097055		254.275	-96068.9	-0.0960689		254.275	-96035.2	-0.0960352
255.276	-96651.6	-0.0966516		255.275	-96574.2	-0.0965742		255.276	-97433.1	-0.0974331		255.275	-97436.8	-0.0974368		255	-97437.4	-0.0974374		255.275	-96458.3	-0.0964583		255.275	-96420.2	-0.0964202
256.277	-97042.1	-0.0970421		256.276	-96965.6	-0.0969656		256.277	-97814	-0.097814		256.276	-97818.8	-0.0978188		256	-97819.4	-0.0978194		256.276	-96844.3	-0.0968443		256.276	-96783	-0.096783
257.278	-97426.3	-0.0974263		257.278	-97355.3	-0.0973553		257.278	-98195.2	-0.0981952		257.276	-98200.6	-0.0982006		257	-98201.2	-0.0982012		257.277	-97223.2	-0.0972232		257.277	-97137.9	-0.0971379
258.279	-97813.8	-0.0978138		258.279	-97733.3	-0.0977333		258.279	-98577.3	-0.0985773		258.277	-98582.6	-0.0985826		258	-98583.4	-0.0985834		258.278	-97598.6	-0.0975986		258.278	-97514.2	-0.0975142
259.28	-98206	-0.098206		259.28	-98102.2	-0.0981022		259.28	-98960.3	-0.0989603		259.278	-98964.6	-0.0989646		259	-98965.6	-0.0989656		259.279	-97968.7	-0.0979687		259.279	-97893.3	-0.0978933
260.281	-98592.1	-0.0985921		260.281	-98474.6	-0.0984746		260.281	-99343.1	-0.0993431		260.279	-99346.8	-0.0993468		260	-99347.7	-0.0993477		260.281	-98346.9	-0.0983469		260.281	-98282.9	-0.0982829
261.282	-98974.9	-0.0989749		261.281	-98859	-0.098859		261.282	-99724.5	-0.0997245		261.281	-99729	-0.099729		261	-99729.7	-0.0997297		261.282	-98735.2	-0.0987352		261.282	-98679.4	-0.0986794
262.283	-99357.7	-0.0993577		262.282	-99249.3	-0.0992493		262.283	-100106	-0.100106		262.283	-100111	-0.100111		262	-100112	-0.100112		262.283	-99121.1	-0.0991211		262.283	-99070.2	-0.0990702
263.284	-99736.4	-0.0997364		263.283	-99631.9	-0.0996319		263.284	-100488	-0.100488		263.284	-100493	-0.100493		263	-100494	-0.100494		263.284	-99493.9	-0.0994939		263.284	-99447.8	-0.0994478
264.285	-100117	-0.100117		264.285	-100004	-0.100004		264.285	-100870	-0.10087		264.285	-100875	-0.100875		264	-100876	-0.100876		264.285	-99859.5	-0.0998595		264.285	-99818.8	-0.0998188
265.286	-100474	-0.100474		265.286	-100376	-0.100376		265.286	-101253	-0.101253		265.285	-101257	-0.101257		265	-101259	-0.101259		265.286	-100231	-0.100231		265.286	-100198	-0.100198
266.288	-100828	-0.100828		266.287	-100759	-0.100759		266.287	-101635	-0.101635		266.286	-101639	-0.101639		266	-101641	-0.101641		266.287	-100616	-0.100616		266.287	-100589	-0.100589
267.289	-101199	-0.101199		267.288	-101141	-0.101141		267.289	-102017	-0.102017		267.287	-102021	-0.102021		267	-102023	-0.102023		267.288	-101007	-0.101007		267.288	-100983	-0.100983
268.29	-101566	-0.101566		268.29	-101519	-0.101519		268.29	-102398	-0.102398		268.287	-102403	-0.102403		268	-102403	-0.102403		268.289	-101391	-0.101391		268.289	-101367	-0.101367
269.291	-101938	-0.101938		269.291	-101896	-0.101896		269.291	-102781	-0.102781		269.288	-102785	-0.102785		269	-102786	-0.102786		269.29	-101767	-0.101767		269.29	-101740	-0.10174
270.292	-102323	-0.102323		270.291	-102271	-0.102271		270.292	-103164	-0.103164		270.29	-103167	-0.103167		270	-103168	-0.103168		270.291	-102145	-0.102145		270.291	-102113	-0.102113
271.293	-102715	-0.102715		271.292	-102652	-0.102652		271.293	-103546	-0.103546		271.292	-103550	-0.10355		271	-103551	-0.103551		271.293	-102535	-0.102535		271.293	-102497	-0.102497
272.294	-103101	-0.103101		272.293	-103041	-0.103041		272.294	-103927	-0.103927		272.293	-103932	-0.103932		272	-103934	-0.103934		272.294	-102921	-0.102921		272.294	-102861	-0.102861
273.295	-103480	-0.10348		273.294	-103430	-0.10343		273.295	-104308	-0.104308		273.294	-104314	-0.104314		273	-104315	-0.104315		273.295	-103297	-0.103297		273.295	-103221	-0.103221
274.296	-103857	-0.103857		274.295	-103808	-0.103808		274.296	-104690	-0.10469		274.295	-104696	-0.104696		274	-104696	-0.104696		274.296	-103668	-0.103668		274.296	-103602	-0.103602
275.297	-104242	-0.104242		275.296	-104178	-0.104178		275.297	-105073	-0.105073		275.296	-105078	-0.105078		275	-105079	-0.105079		275.297	-104036	-0.104036		275.297	-103983	-0.103983
276.298	-104617	-0.104617		276.298	-104553	-0.104553		276.298	-105456	-0.105456		276.297	-105460	-0.10546		276	-105462	-0.105462		276.298	-104414	-0.104414		276.297	-104370	-0.10437
277.299	-104988	-0.104988		277.299	-104942	-0.104942		277.299	-105837	-0.105837		277.298	-105842	-0.105842		277	-105844	-0.105844		277.298	-104803	-0.104803		277.298	-104763	-0.104763
278.301	-105366	-0.105366		278.3	-105329	-0.105329		278.3	-106219	-0.106219		278.298	-106224	-0.106224		278	-106225	-0.106225		278.299	-105189	-0.105189		278.299	-105151	-0.105151
279.302	-105741	-0.105741		279.301	-105706	-0.105706		279.301	-106601	-0.106601		279.299	-106606	-0.106606		279	-106608	-0.106608		279.301	-105563	-0.105563		279.301	-105527	-0.105527
280.302	-106122	-0.106122		280.302	-106079	-0.106079		280.302	-106983	-0.106983		280.3	-106988	-0.106988		280	-106991	-0.106991		280.302	-105932	-0.105932		280.302	-105897	-0.105897
281.303	-106511	-0.106511		281.303	-106449	-0.106449		281.303	-107366	-0.107366		281.302	-107371	-0.107371		281	-107373	-0.107373		281.303	-106309	-0.106309		281.304	-106276	-0.106276
282.304	-106899	-0.106899		282.304	-106831	-0.106831		282.305	-107748	-0.107748		282.304	-107752	-0.107752		282	-107756	-0.107756		282.305	-106699	-0.106699		282.305	-106668	-0.106668
283.305	-107277	-0.107277		283.305	-107214	-0.107214		283.306	-108129	-0.108129		283.305	-108135	-0.108135		283	-108137	-0.108137		283.306	-107093	-0.107093		283.306	-107061	-0.107061
284.306	-107647	-0.107647		284.306	-107594	-0.107594		284.307	-108511	-0.108511		284.306	-108517	-0.108517		284	-108518	-0.108518		284.307	-107477	-0.107477		284.307	-107444	-0.107444
285.308	-108017	-0.108017		285.307	-107971	-0.107971		285.308	-108894	-0.108894		285.306	-108899	-0.108899		285	-108900	-0.1089		285.307	-107851	-0.107851		285.307	-107817	-0.107817
286.309	-108393	-0.108393		286.309	-108343	-0.108343		286.309	-109276	-0.109276		286.307	-109281	-0.109281		286	-109283	-0.109283		286.308	-108226	-0.108226		286.308	-108192	-0.108192
287.31	-108771	-0.108771		287.31	-108723	-0.108723		287.31	-109658	-0.109658		287.308	-109663	-0.109663		287	-109666	-0.109666		287.309	-108612	-0.108612		287.309	-108576	-0.108576
288.311	-109143	-0.109143		288.311	-109111	-0.109111		288.311	-110039	-0.110039		288.309	-110045	-0.110045		288	-110048	-0.110048		288.31	-108993	-0.108993		288.31	-108951	-0.108951
289.312	-109513	-0.109513		289.312	-109501	-0.109501		289.312	-110421	-0.110421		289.31	-110427	-0.110427		289	-110429	-0.110429		289.311	-109367	-0.109367		289.311	-109318	-0.109318
290.313	-109891	-0.109891		290.313	-109886	-0.109886		290.313	-110803	-0.110803		290.311	-110809	-0.110809		290	-110811	-0.110811		290.313	-109741	-0.109741		290.313	-109691	-0.109691
291.314	-110284	-0.110284		291.314	-110266	-0.110266		291.314	-111186	-0.111186		291.312	-111192	-0.111192		291	-111193	-0.111193		291.314	-110112	-0.110112		291.314	-110064	-0.110064
292.315	-110686	-0.110686		292.314	-110648	-0.110648		292.315	-111568	-0.111568		292.315	-111572	-0.111572		292	-111576	-0.111576		292.315	-110493	-0.110493		292.315	-110447	-0.110447
293.316	-111086	-0.111086		293.315	-111037	-0.111037		293.316	-111950	-0.11195		293.315	-111955	-0.111955		293	-111958	-0.111958		293.316	-110883	-0.110883		293.316	-110840	-0.11084
294.317	-111477	-0.111477		294.316	-111413	-0.111413		294.317	-112331	-0.112331		294.316	-112338	-0.112338		294	-112339	-0.112339		294.317	-111270	-0.11127		294.317	-111228	-0.111228
295.318	-111862	-0.111862		295.318	-111782	-0.111782		295.318	-112713	-0.112713		295.317	-112719	-0.112719		295	-112720	-0.11272		295.318	-111647	-0.111647		295.318	-111605	-0.111605
296.319	-112249	-0.112249		296.319	-112157	-0.112157		296.319	-113096	-0.113096		296.318	-113102	-0.113102		296	-113103	-0.113103		296.319	-112021	-0.112021		296.319	-111978	-0.111978
297.32	-112638	-0.112638		297.32	-112534	-0.112534		297.32	-113479	-0.113479		297.319	-113483	-0.113483		297	-113487	-0.113487		297.32	-112401	-0.112401		297.32	-112357	-0.112357
298.322	-113024	-0.113024		298.322	-112922	-0.112922		298.321	-113861	-0.113861		298.32	-113866	-0.113866		298	-113869	-0.113869		298.321	-112791	-0.112791		298.321	-112746	-0.112746
299.323	-113400	-0.1134		299.322	-113301	-0.113301		299.322	-114242	-0.114242		299.32	-114247	-0.114247		299	-114250	-0.11425		299.322	-113181	-0.113181		299.322	-113139	-0.113139
300.324	-113767	-0.113767		300.323	-113675	-0.113675		300.324	-114624	-0.114624		300.321	-114629	-0.114629		300	-114631	-0.114631		300.323	-113564	-0.113564		300.323	-113524	-0.113524
301.325	-114138	-0.114138		301.324	-114052	-0.114052		301.325	-115006	-0.115006		301.323	-115012	-0.115012		301	-115013	-0.115013		301.325	-113937	-0.113937		301.325	-113900	-0.1139
302.326	-114521	-0.114521		302.325	-114425	-0.114425		302.326	-115388	-0.115388		302.325	-115394	-0.115394		302	-115397	-0.115397		302.326	-114312	-0.114312		302.326	-114276	-0.114276
303.327	-114895	-0.114895		303.326	-114806	-0.114806		303.327	-115770	-0.11577		303.326	-115777	-0.115777		303	-115780	-0.11578		303.327	-114695	-0.114695		303.327	-114661	-0.114661
304.328	-115263	-0.115263		304.327	-115196	-0.115196		304.328	-116152	-0.116152		304.327	-116158	-0.116158		304	-116162	-0.116162		304.328	-115076	-0.115076		304.328	-115040	-0.11504
305.329	-115637	-0.115637		305.328	-115589	-0.115589		305.329	-116534	-0.116534		305.328	-116540	-0.11654		305	-116542	-0.116542		305.329	-115451	-0.115451		305.329	-115414	-0.115414
306.33	-116010	-0.11601		306.33	-115976	-0.115976		306.33	-116916	-0.116916		306.328	-116922	-0.116922		306	-116924	-0.116924		306.33	-115824	-0.115824		306.33	-115790	-0.11579
307.331	-116392	-0.116392		307.331	-116354	-0.116354		307.331	-117299	-0.117299		307.329	-117304	-0.117304		307	-117307	-0.117307		307.33	-116194	-0.116194		307.33	-116164	-0.116164
308.332	-116781	-0.116781		308.332	-116734	-0.116734		308.332	-117682	-0.117682		308.33	-117687	-0.117687		308	-117691	-0.117691		308.331	-116571	-0.116571		308.331	-116545	-0.116545
309.333	-117168	-0.117168		309.333	-117121	-0.117121		309.333	-118063	-0.118063		309.331	-118069	-0.118069		309	-118073	-0.118073		309.332	-116958	-0.116958		309.332	-116933	-0.116933
310.334	-117549	-0.117549		310.334	-117495	-0.117495		310.334	-118444	-0.118444		310.332	-118451	-0.118451		310	-118453	-0.118453		310.334	-117345	-0.117345		310.334	-117321	-0.117321
311.335	-117927	-0.117927		311.335	-117864	-0.117864		311.335	-118827	-0.118827		311.333	-118833	-0.118833		311	-118835	-0.118835		311.335	-117725	-0.117725		311.335	-117701	-0.117701
312.336	-118306	-0.118306		312.336	-118242	-0.118242		312.336	-119209	-0.119209		312.335	-119215	-0.119215		312	-119217	-0.119217		312.337	-118101	-0.118101		312.337	-118075	-0.118075
313.337	-118691	-0.118691		313.337	-118622	-0.118622		313.337	-119592	-0.119592		313.337	-119597	-0.119597		313	-119601	-0.119601		313.338	-118482	-0.118482		313.338	-118452	-0.118452
314.338	-119077	-0.119077		314.338	-119009	-0.119009		314.338	-119974	-0.119974		314.337	-119979	-0.119979		314	-119983	-0.119983		314.338	-118871	-0.118871		314.338	-118837	-0.118837
315.34	-119455	-0.119455		315.339	-119390	-0.11939		315.339	-120356	-0.120356		315.338	-120361	-0.120361		315	-120364	-0.120364		315.339	-119262	-0.119262		315.339	-119223	-0.119223
316.341	-119828	-0.119828		316.34	-119766	-0.119766		316.34	-120737	-0.120737		316.339	-120743	-0.120743		316	-120745	-0.120745		316.34	-119646	-0.119646		316.34	-119604	-0.119604
317.342	-120201	-0.120201		317.341	-120141	-0.120141		317.341	-121119	-0.121119		317.34	-121125	-0.121125		317	-121127	-0.121127		317.341	-120023	-0.120023		317.341	-119976	-0.119976
318.343	-120582	-0.120582		318.343	-120513	-0.120513		318.343	-121502	-0.121502		318.341	-121507	-0.121507		318	-121510	-0.12151		318.342	-120401	-0.120401		318.342	-120348	-0.120348
319.344	-120950	-0.12095		319.344	-120892	-0.120892		319.344	-121884	-0.121884		319.342	-121889	-0.121889		319	-121893	-0.121893		319.343	-120786	-0.120786		319.343	-120727	-0.120727
320.345	-121315	-0.121315		320.345	-121280	-0.12128		320.345	-122265	-0.122265		320.343	-122271	-0.122271		320	-122275	-0.122275		320.344	-121168	-0.121168		320.344	-121111	-0.121111
321.346	-121695	-0.121695		321.346	-121670	-0.12167		321.346	-122647	-0.122647		321.344	-122653	-0.122653		321	-122654	-0.122654		321.346	-121545	-0.121545		321.346	-121492	-0.121492
322.347	-122074	-0.122074		322.347	-122054	-0.122054		322.347	-123029	-0.123029		322.346	-123036	-0.123036		322	-123037	-0.123037		322.347	-121922	-0.121922		322.347	-121870	-0.12187
323.348	-122461	-0.122461		323.348	-122435	-0.122435		323.348	-123411	-0.123411		323.347	-123418	-0.123418		323	-123419	-0.123419		323.348	-122297	-0.122297		323.348	-122245	-0.122245
324.349	-122854	-0.122854		324.349	-122818	-0.122818		324.349	-123794	-0.123794		324.348	-123800	-0.1238		324	-123803	-0.123803		324.349	-122678	-0.122678		324.349	-122625	-0.122625
325.35	-123245	-0.123245		325.35	-123206	-0.123206		325.35	-124177	-0.124177		325.349	-124182	-0.124182		325	-124185	-0.124185		325.35	-123064	-0.123064		325.35	-123013	-0.123013
326.351	-123628	-0.123628		326.351	-123581	-0.123581		326.351	-124558	-0.124558		326.35	-124564	-0.124564		326	-124565	-0.124565		326.351	-123448	-0.123448		326.351	-123400	-0.1234
327.352	-124006	-0.124006		327.352	-123949	-0.123949		327.352	-124940	-0.12494		327.351	-124946	-0.124946		327	-124947	-0.124947		327.352	-123825	-0.123825		327.352	-123782	-0.123782
328.353	-124390	-0.12439		328.353	-124328	-0.124328		328.353	-125322	-0.125322		328.352	-125328	-0.125328		328	-125329	-0.125329		328.353	-124199	-0.124199		328.353	-124158	-0.124158
329.354	-124782	-0.124782		329.354	-124708	-0.124708		329.354	-125705	-0.125705		329.353	-125710	-0.12571		329	-125714	-0.125714		329.354	-124578	-0.124578		329.354	-124537	-0.124537
330.355	-125174	-0.125174		330.355	-125094	-0.125094		330.355	-126087	-0.126087		330.354	-126092	-0.126092		330	-126095	-0.126095		330.355	-124964	-0.124964		330.355	-124920	-0.12492
331.357	-125559	-0.125559		331.356	-125478	-0.125478		331.356	-126469	-0.126469		331.355	-126474	-0.126474		331	-126477	-0.126477		331.356	-125350	-0.12535		331.356	-125295	-0.125295
332.358	-125937	-0.125937		332.357	-125856	-0.125856		332.357	-126850	-0.12685		332.356	-126856	-0.126856		332	-126857	-0.126857		332.358	-125731	-0.125731		332.358	-125667	-0.125667
333.359	-126315	-0.126315		333.358	-126231	-0.126231		333.359	-127232	-0.127232		333.357	-127238	-0.127238		333	-127240	-0.12724		333.359	-126105	-0.126105		333.359	-126043	-0.126043
334.36	-126699	-0.126699		334.359	-126605	-0.126605		334.36	-127615	-0.127615		334.358	-127621	-0.127621		334	-127623	-0.127623		334.359	-126479	-0.126479		334.359	-126419	-0.126419
335.361	-127066	-0.127066		335.36	-126985	-0.126985		335.361	-127998	-0.127998		335.359	-128003	-0.128003		335	-128006	-0.128006		335.36	-126858	-0.126858		335.36	-126800	-0.1268
336.362	-127428	-0.127428		336.361	-127373	-0.127373		336.362	-128379	-0.128379		336.36	-128385	-0.128385		336	-128387	-0.128387		336.361	-127239	-0.127239		336.362	-127187	-0.127187
337.363	-127803	-0.127803		337.362	-127763	-0.127763		337.363	-128761	-0.128761		337.361	-128766	-0.128766		337	-128768	-0.128768		337.363	-127618	-0.127618		337.363	-127574	-0.127574
338.364	-128178	-0.128178		338.363	-128145	-0.128145		338.364	-129142	-0.129142		338.362	-129148	-0.129148		338	-129150	-0.12915		338.364	-127995	-0.127995		338.364	-127957	-0.127957
339.365	-128563	-0.128563		339.365	-128520	-0.12852		339.365	-129526	-0.129526		339.363	-129530	-0.12953		339	-129533	-0.129533		339.365	-128370	-0.12837		339.365	-128336	-0.128336
340.366	-128956	-0.128956		340.366	-128896	-0.128896		340.366	-129909	-0.129909		340.364	-129912	-0.129912		340	-129916	-0.129916		340.366	-128749	-0.128749		340.366	-128717	-0.128717
341.367	-129345	-0.129345		341.367	-129278	-0.129278		341.367	-130291	-0.130291		341.365	-130294	-0.130294		341	-130298	-0.130298		341.367	-129132	-0.129132		341.367	-129102	-0.129102
342.368	-129724	-0.129724		342.368	-129663	-0.129663		342.368	-130672	-0.130672		342.366	-130676	-0.130676		342	-130677	-0.130677		342.368	-129516	-0.129516		342.368	-129490	-0.12949
343.369	-130098	-0.130098		343.369	-130045	-0.130045		343.369	-131053	-0.131053		343.368	-131058	-0.131058		343	-131059	-0.131059		343.369	-129896	-0.129896		343.369	-129873	-0.129873
344.37	-130478	-0.130478		344.37	-130421	-0.130421		344.37	-131436	-0.131436		344.369	-131441	-0.131441		344	-131441	-0.131441		344.37	-130272	-0.130272		344.37	-130251	-0.130251
345.371	-130865	-0.130865		345.371	-130799	-0.130799		345.371	-131819	-0.131819		345.37	-131823	-0.131823		345	-131823	-0.131823		345.371	-130650	-0.13065		345.371	-130623	-0.130623
346.372	-131253	-0.131253		346.372	-131184	-0.131184		346.372	-132201	-0.132201		346.371	-132205	-0.132205		346	-132205	-0.132205		346.372	-131033	-0.131033		346.372	-131000	-0.131
347.373	-131635	-0.131635		347.373	-131570	-0.13157		347.373	-132582	-0.132582		347.372	-132587	-0.132587		347	-132584	-0.132584		347.373	-131413	-0.131413		347.373	-131380	-0.13138
348.374	-132012	-0.132012		348.374	-131951	-0.131951		348.374	-132963	-0.132963		348.373	-132969	-0.132969		348	-132965	-0.132965		348.374	-131791	-0.131791		348.374	-131758	-0.131758
349.375	-132391	-0.132391		349.375	-132327	-0.132327		349.375	-133345	-0.133345		349.374	-133351	-0.133351		349	-133345	-0.133345		349.375	-132170	-0.13217		349.375	-132130	-0.13213
350.377	-132774	-0.132774		350.376	-132702	-0.132702		350.377	-133728	-0.133728		350.375	-133733	-0.133733		350	-133727	-0.133727		350.376	-132549	-0.132549		350.376	-132494	-0.132494
351.378	-133143	-0.133143		351.377	-133082	-0.133082		351.378	-134111	-0.134111		351.376	-134116	-0.134116		351	-134108	-0.134108		351.377	-132934	-0.132934		351.377	-132856	-0.132856
352.379	-133510	-0.13351		352.378	-133468	-0.133468		352.379	-134493	-0.134493		352.377	-134498	-0.134498		352	-134487	-0.134487		352.379	-133323	-0.133323		352.379	-133216	-0.133216
353.38	-133888	-0.133888		353.379	-133853	-0.133853		353.38	-134874	-0.134874		353.378	-134880	-0.13488		353	-134865	-0.134865		353.38	-133712	-0.133712		353.379	-133575	-0.133575
354.381	-134265	-0.134265		354.38	-134231	-0.134231		354.381	-135256	-0.135256		354.379	-135262	-0.135262		354	-135245	-0.135245		354.38	-134096	-0.134096		354.38	-133929	-0.133929
355.382	-134647	-0.134647		355.381	-134607	-0.134607		355.382	-135639	-0.135639		355.38	-135644	-0.135644		355	-135626	-0.135626		355.382	-134476	-0.134476		355.381	-134280	-0.13428
356.383	-135036	-0.135036		356.382	-134986	-0.134986		356.383	-136021	-0.136021		356.381	-136025	-0.136025		356	-136007	-0.136007		356.383	-134856	-0.134856		356.383	-134624	-0.134624
357.384	-135422	-0.135422		357.384	-135373	-0.135373		357.384	-136404	-0.136404		357.382	-136406	-0.136406		357	-136385	-0.136385		357.384	-135239	-0.135239		357.384	-134965	-0.134965
358.385	-135804	-0.135804		358.385	-135761	-0.135761		358.385	-136785	-0.136785		358.384	-136788	-0.136788		358	-136766	-0.136766		358.385	-135616	-0.135616		358.385	-135305	-0.135305
359.386	-136184	-0.136184		359.386	-136144	-0.136144		359.386	-137166	-0.137166		359.385	-137170	-0.13717		359	-137143	-0.137143		359.386	-135988	-0.135988		359.386	-135643	-0.135643
360.387	-136569	-0.136569		360.387	-136521	-0.136521		360.387	-137549	-0.137549		360.385	-137551	-0.137551		360	-137528	-0.137528		360.387	-136362	-0.136362		360.387	-135981	-0.135981
361.388	-136959	-0.136959		361.388	-136899	-0.136899		361.388	-137932	-0.137932		361.386	-137932	-0.137932		361	-137905	-0.137905		361.388	-136734	-0.136734		361.388	-136315	-0.136315
362.389	-137349	-0.137349		362.389	-137282	-0.137282		362.389	-138314	-0.138314		362.388	-138313	-0.138313		362	-138290	-0.13829		362.389	-137105	-0.137105		362.389	-136645	-0.136645
363.39	-137733	-0.137733		363.39	-137662	-0.137662		363.39	-138696	-0.138696		363.389	-138694	-0.138694		363	-138668	-0.138668		363.39	-137476	-0.137476		363.39	-136973	-0.136973
364.391	-138110	-0.13811		364.391	-138038	-0.138038		364.391	-139076	-0.139076		364.39	-139074	-0.139074		364	-139051	-0.139051		364.391	-137844	-0.137844		364.391	-137302	-0.137302
365.392	-138490	-0.13849		365.392	-138415	-0.138415		365.392	-139459	-0.139459		365.391	-139454	-0.139454		365	-139432	-0.139432		365.392	-138209	-0.138209		365.392	-137633	-0.137633
366.393	-138874	-0.138874		366.393	-138791	-0.138791		366.393	-139842	-0.139842		366.392	-139834	-0.139834		366	-139817	-0.139817		366.393	-138567	-0.138567		366.393	-137966	-0.137966
367.394	-139249	-0.139249		367.394	-139173	-0.139173		367.395	-140225	-0.140225		367.393	-140213	-0.140213		367	-140198	-0.140198		367.394	-138919	-0.138919		367.394	-138298	-0.138298
368.395	-139619	-0.139619		368.395	-139559	-0.139559		368.396	-140607	-0.140607		368.394	-140593	-0.140593		368	-140583	-0.140583		368.395	-139268	-0.139268		368.395	-138631	-0.138631
369.397	-139995	-0.139995		369.396	-139945	-0.139945		369.397	-140987	-0.140987		369.395	-140972	-0.140972		369	-140961	-0.140961		369.396	-139610	-0.13961		369.396	-138969	-0.138969
370.398	-140373	-0.140373		370.397	-140326	-0.140326		370.398	-141369	-0.141369		370.396	-141351	-0.141351		370	-141344	-0.141344		370.397	-139949	-0.139949		370.397	-139312	-0.139312
371.399	-140756	-0.140756		371.398	-140705	-0.140705		371.399	-141751	-0.141751		371.397	-141731	-0.141731		371	-141720	-0.14172		371.398	-140287	-0.140287		371.398	-139662	-0.139662
372.4	-141138	-0.141138		372.399	-141089	-0.141089		372.4	-142133	-0.142133		372.398	-142110	-0.14211		372	-142096	-0.142096		372.4	-140621	-0.140621		372.4	-140018	-0.140018
373.401	-141517	-0.141517		373.401	-141477	-0.141477		373.401	-142515	-0.142515		373.399	-142490	-0.14249		373	-142470	-0.14247		373.401	-140949	-0.140949		373.401	-140382	-0.140382
374.402	-141896	-0.141896		374.402	-141865	-0.141865		374.402	-142894	-0.142894		374.401	-142869	-0.142869		374	-142838	-0.142838		374.402	-141274	-0.141274		374.401	-140757	-0.140757
375.403	-142275	-0.142275		375.403	-142246	-0.142246		375.403	-143276	-0.143276		375.401	-143250	-0.14325		375	-143211	-0.143211		375.402	-141599	-0.141599		375.402	-141156	-0.141156
376.404	-142658	-0.142658		376.403	-142622	-0.142622		376.404	-143654	-0.143654		376.402	-143630	-0.14363		376	-143572	-0.143572		376.403	-141924	-0.141924		376.404	-141568	-0.141568
377.405	-143045	-0.143045		377.405	-142999	-0.142999		377.405	-144038	-0.144038		377.403	-144012	-0.144012		377	-143936	-0.143936		377.405	-142249	-0.142249		377.405	-141962	-0.141962
378.406	-143432	-0.143432		378.406	-143381	-0.143381		378.406	-144415	-0.144415		378.405	-144394	-0.144394		378	-144289	-0.144289		378.406	-142570	-0.14257		378.406	-142323	-0.142323
379.407	-143815	-0.143815		379.407	-143762	-0.143762		379.407	-144797	-0.144797		379.406	-144776	-0.144776		379	-144642	-0.144642		379.407	-142889	-0.142889		379.408	-142667	-0.142667
380.408	-144195	-0.144195		380.408	-144140	-0.14414		380.408	-145173	-0.145173		380.407	-145159	-0.145159		380	-144985	-0.144985		380.408	-143210	-0.14321		380.409	-143016	-0.143016
381.409	-144578	-0.144578		381.409	-144519	-0.144519		381.409	-145553	-0.145553		381.407	-145542	-0.145542		381	-145329	-0.145329		381.409	-143535	-0.143535		381.411	-143375	-0.143375
382.41	-144964	-0.144964		382.41	-144897	-0.144897		382.41	-145933	-0.145933		382.408	-145925	-0.145925		382	-145661	-0.145661		382.41	-143866	-0.143866		382.413	-143734	-0.143734
383.411	-145342	-0.145342		383.411	-145280	-0.14528		383.411	-146311	-0.146311		383.41	-146306	-0.146306		383	-145997	-0.145997		383.411	-144200	-0.1442		383.415	-144086	-0.144086
384.412	-145716	-0.145716		384.412	-145666	-0.145666		384.412	-146693	-0.146693		384.411	-146686	-0.146686		384	-146320	-0.14632		384.412	-144538	-0.144538		384.418	-144429	-0.144429
385.413	-146095	-0.146095		385.413	-146051	-0.146051		385.413	-147068	-0.147068		385.412	-147063	-0.147063		385	-146647	-0.146647		385.413	-144884	-0.144884		385.421	-144764	-0.144764
386.414	-146475	-0.146475		386.414	-146431	-0.146431		386.414	-147450	-0.14745		386.413	-147436	-0.147436		386	-146964	-0.146964		386.414	-145241	-0.145241		386.424	-145094	-0.145094
387.416	-146860	-0.14686		387.415	-146808	-0.146808		387.415	-147829	-0.147829		387.414	-147808	-0.147808		387	-147283	-0.147283		387.415	-145610	-0.14561		387.427	-145424	-0.145424
388.417	-147244	-0.147244		388.416	-147189	-0.147189		388.416	-148209	-0.148209		388.415	-148178	-0.148178		388	-147596	-0.147596		388.416	-146002	-0.146002		388.43	-145757	-0.145757
389.418	-147624	-0.147624		389.417	-147573	-0.147573		389.417	-148592	-0.148592		389.416	-148543	-0.148543		389	-147910	-0.14791		389.417	-146408	-0.146408		389.433	-146088	-0.146088
390.419	-148001	-0.148001		390.418	-147955	-0.147955		390.418	-148969	-0.148969		390.417	-148905	-0.148905		390	-148222	-0.148222		390.418	-146801	-0.146801		390.435	-146404	-0.146404
391.42	-148377	-0.148377		391.419	-148334	-0.148334		391.419	-149354	-0.149354		391.418	-149261	-0.149261		391	-148534	-0.148534		391.42	-147164	-0.147164		391.438	-146696	-0.146696
392.421	-148757	-0.148757		392.42	-148710	-0.14871		392.421	-149733	-0.149733		392.419	-149612	-0.149612		392	-148847	-0.148847		392.421	-147507	-0.147507		392.44	-146962	-0.146962
393.422	-149141	-0.149141		393.421	-149088	-0.149088		393.422	-150120	-0.15012		393.42	-149956	-0.149956		393	-149162	-0.149162		393.423	-147854	-0.147854		393.443	-147218	-0.147218
394.423	-149525	-0.149525		394.422	-149468	-0.149468		394.423	-150500	-0.1505		394.421	-150295	-0.150295		394	-149481	-0.149481		394.425	-148211	-0.148211		394.445	-147489	-0.147489
395.424	-149906	-0.149906		395.423	-149848	-0.149848		395.424	-150885	-0.150885		395.422	-150629	-0.150629		395	-149802	-0.149802		395.427	-148572	-0.148572		395.447	-147775	-0.147775
396.425	-150284	-0.150284		396.425	-150225	-0.150225		396.425	-151263	-0.151263		396.423	-150956	-0.150956		396	-150133	-0.150133		396.429	-148927	-0.148927		396.448	-148064	-0.148064
397.426	-150665	-0.150665		397.426	-150600	-0.1506		397.426	-151645	-0.151645		397.424	-151278	-0.151278		397	-150470	-0.15047		397.432	-149265	-0.149265		397.45	-148345	-0.148345
398.427	-151050	-0.15105		398.427	-150976	-0.150976		398.427	-152017	-0.152017		398.425	-151595	-0.151595		398	-150833	-0.150833		398.435	-149587	-0.149587		398.451	-148614	-0.148614
399.428	-151435	-0.151435		399.428	-151354	-0.151354		399.428	-152392	-0.152392		399.426	-151908	-0.151908		399	-151204	-0.151204		399.437	-149906	-0.149906		399.452	-148872	-0.148872
400.429	-151817	-0.151817		400.429	-151733	-0.151733		400.429	-152760	-0.15276		400.427	-152217	-0.152217		400	-151593	-0.151593		400.44	-150229	-0.150229		400.453	-149122	-0.149122
401.43	-152195	-0.152195		401.43	-152111	-0.152111		401.43	-153127	-0.153127		401.428	-152522	-0.152522		401	-151984	-0.151984		401.443	-150551	-0.150551		401.454	-149366	-0.149366
402.431	-152575	-0.152575		402.431	-152487	-0.152487		402.431	-153489	-0.153489		402.43	-152826	-0.152826		402	-152360	-0.15236		402.446	-150866	-0.150866		402.455	-149609	-0.149609
403.432	-152958	-0.152958		403.432	-152864	-0.152864		403.432	-153842	-0.153842		403.431	-153127	-0.153127		403	-152707	-0.152707		403.449	-151166	-0.151166		403.456	-149854	-0.149854
404.433	-153341	-0.153341		404.433	-153243	-0.153243		404.433	-154192	-0.154192		404.432	-153428	-0.153428		404.001	-153029	-0.153029		404.452	-151446	-0.151446		404.457	-150098	-0.150098
405.434	-153721	-0.153721		405.434	-153625	-0.153625		405.434	-154532	-0.154532		405.433	-153728	-0.153728		405.001	-153358	-0.153358		405.454	-151701	-0.151701		405.459	-150337	-0.150337
406.435	-154099	-0.154099		406.435	-154008	-0.154008		406.435	-154869	-0.154869		406.434	-154031	-0.154031		406.002	-153694	-0.153694		406.457	-151946	-0.151946		406.461	-150563	-0.150563
407.436	-154476	-0.154476		407.436	-154391	-0.154391		407.436	-155196	-0.155196		407.435	-154335	-0.154335		407.003	-154033	-0.154033		407.459	-152205	-0.152205		407.463	-150763	-0.150763
408.437	-154856	-0.154856		408.437	-154772	-0.154772		408.437	-155521	-0.155521		408.436	-154644	-0.154644		408.005	-154369	-0.154369		408.46	-152477	-0.152477		408.466	-150947	-0.150947
409.439	-155237	-0.155237		409.438	-155155	-0.155155		409.438	-155833	-0.155833		409.437	-154959	-0.154959		409.006	-154697	-0.154697		409.462	-152750	-0.15275		409.468	-151154	-0.151154
410.44	-155616	-0.155616		410.439	-155538	-0.155538		410.439	-156146	-0.156146		410.438	-155283	-0.155283		410.008	-155019	-0.155019		410.463	-153015	-0.153015		410.47	-151407	-0.151407
411.441	-155993	-0.155993		411.44	-155918	-0.155918		411.44	-156446	-0.156446		411.439	-155617	-0.155617		411.01	-155333	-0.155333		411.465	-153268	-0.153268		411.473	-151700	-0.1517
412.442	-156368	-0.156368		412.441	-156291	-0.156291		412.441	-156749	-0.156749		412.44	-155964	-0.155964		412.012	-155645	-0.155645		412.466	-153508	-0.153508		412.476	-152025	-0.152025
413.443	-156745	-0.156745		413.442	-156660	-0.15666		413.442	-157043	-0.157043		413.441	-156338	-0.156338		413.013	-155953	-0.155953		413.467	-153738	-0.153738		413.479	-152372	-0.152372
414.444	-157124	-0.157124		414.443	-157025	-0.157025		414.443	-157337	-0.157337		414.442	-156734	-0.156734		414.015	-156252	-0.156252		414.468	-153962	-0.153962		414.482	-152736	-0.152736
415.445	-157505	-0.157505		415.444	-157385	-0.157385		415.444	-157627	-0.157627		415.443	-157120	-0.15712		415.017	-156539	-0.156539		415.469	-154185	-0.154185		415.485	-153115	-0.153115
416.446	-157883	-0.157883		416.445	-157735	-0.157735		416.445	-157915	-0.157915		416.445	-157480	-0.15748		416.019	-156812	-0.156812		416.47	-154410	-0.15441		416.488	-153511	-0.153511
417.447	-158262	-0.158262		417.446	-158075	-0.158075		417.446	-158205	-0.158205		417.446	-157823	-0.157823		417.02	-157063	-0.157063		417.471	-154635	-0.154635		417.491	-153923	-0.153923
418.448	-158642	-0.158642		418.447	-158405	-0.158405		418.448	-158494	-0.158494		418.448	-158173	-0.158173		418.021	-157305	-0.157305		418.473	-154855	-0.154855		418.493	-154334	-0.154334
419.449	-159025	-0.159025		419.449	-158726	-0.158726		419.449	-158785	-0.158785		419.449	-158534	-0.158534		419.022	-157561	-0.157561		419.475	-155060	-0.15506		419.495	-154727	-0.154727
420.45	-159409	-0.159409		420.45	-159038	-0.159038		420.45	-159082	-0.159082		420.452	-158897	-0.158897		420.023	-157828	-0.157828		420.477	-155242	-0.155242		420.497	-155102	-0.155102
421.451	-159792	-0.159792		421.451	-159339	-0.159339		421.451	-159382	-0.159382		421.454	-159253	-0.159253		421.024	-158094	-0.158094		421.479	-155407	-0.155407		421.498	-155456	-0.155456
422.452	-160173	-0.160173		422.452	-159628	-0.159628		422.452	-159699	-0.159699		422.457	-159588	-0.159588		422.024	-158350	-0.15835		422.482	-155591	-0.155591		422.5	-155790	-0.15579
423.453	-160554	-0.160554		423.453	-159909	-0.159909		423.453	-160023	-0.160023		423.459	-159899	-0.159899		423.024	-158590	-0.15859		423.484	-155822	-0.155822		423.501	-156128	-0.156128
424.454	-160931	-0.160931		424.454	-160184	-0.160184		424.454	-160378	-0.160378		424.462	-160196	-0.160196		424.024	-158814	-0.158814		424.487	-156094	-0.156094		424.502	-156481	-0.156481
425.455	-161305	-0.161305		425.455	-160453	-0.160453		425.455	-160741	-0.160741		425.465	-160490	-0.16049		425.024	-159024	-0.159024		425.49	-156399	-0.156399		425.503	-156836	-0.156836
426.456	-161672	-0.161672		426.456	-160716	-0.160716		426.456	-161134	-0.161134		426.468	-160779	-0.160779		426.024	-159225	-0.159225		426.493	-156730	-0.15673		426.504	-157198	-0.157198
427.457	-162035	-0.162035		427.457	-160973	-0.160973		427.457	-161494	-0.161494		427.471	-161061	-0.161061		427.024	-159420	-0.15942		427.496	-157082	-0.157082		427.505	-157561	-0.157561
428.458	-162392	-0.162392		428.458	-161226	-0.161226		428.458	-161839	-0.161839		428.474	-161327	-0.161327		428.024	-159611	-0.159611		428.499	-157455	-0.157455		428.506	-157912	-0.157912
429.459	-162742	-0.162742		429.459	-161477	-0.161477		429.46	-162165	-0.162165		429.476	-161573	-0.161573		429.025	-159798	-0.159798		429.501	-157849	-0.157849		429.507	-158252	-0.158252
430.46	-163083	-0.163083		430.46	-161728	-0.161728		430.461	-162485	-0.162485		430.479	-161794	-0.161794		430.025	-159978	-0.159978		430.504	-158254	-0.158254		430.509	-158582	-0.158582
431.461	-163414	-0.163414		431.461	-161980	-0.16198		431.463	-162832	-0.162832		431.481	-162008	-0.162008		431.026	-160149	-0.160149		431.506	-158655	-0.158655		431.509	-158903	-0.158903
432.462	-163735	-0.163735		432.462	-162234	-0.162234		432.465	-163161	-0.163161		432.483	-162233	-0.162233		432.027	-160298	-0.160298		432.508	-159043	-0.159043		432.51	-159218	-0.159218
433.464	-164048	-0.164048		433.463	-162492	-0.162492		433.468	-163498	-0.163498		433.485	-162464	-0.162464		433.028	-160435	-0.160435		433.51	-159417	-0.159417		433.512	-159527	-0.159527
434.465	-164355	-0.164355		434.464	-162756	-0.162756		434.47	-163812	-0.163812		434.487	-162691	-0.162691		434.03	-160590	-0.16059		434.512	-159770	-0.15977		434.513	-159832	-0.159832
435.466	-164651	-0.164651		435.465	-163032	-0.163032		435.473	-164115	-0.164115		435.488	-162911	-0.162911		435.031	-160792	-0.160792		435.514	-160103	-0.160103		435.514	-160133	-0.160133
436.467	-164939	-0.164939		436.466	-163323	-0.163323		436.476	-164404	-0.164404		436.489	-163120	-0.16312		436.033	-161041	-0.161041		436.515	-160438	-0.160438		436.515	-160433	-0.160433
437.468	-165220	-0.16522		437.467	-163632	-0.163632		437.479	-164686	-0.164686		437.49	-163316	-0.163316		437.035	-161323	-0.161323		437.516	-160788	-0.160788		437.516	-160732	-0.160732
438.469	-165495	-0.165495		438.468	-163978	-0.163978		438.482	-164960	-0.16496		438.491	-163503	-0.163503		438.037	-161635	-0.161635		438.517	-161137	-0.161137		438.517	-161031	-0.161031
439.47	-165767	-0.165767		439.469	-164355	-0.164355		439.485	-165227	-0.165227		439.492	-163684	-0.163684		439.039	-161967	-0.161967		439.518	-161491	-0.161491		439.518	-161330	-0.16133
440.471	-166036	-0.166036		440.47	-164734	-0.164734		440.487	-165485	-0.165485		440.494	-163862	-0.163862		440.041	-162321	-0.162321		440.519	-161846	-0.161846		440.519	-161631	-0.161631
441.472	-166303	-0.166303		441.472	-165094	-0.165094		441.49	-165725	-0.165725		441.495	-164040	-0.16404		441.042	-162693	-0.162693		441.52	-162187	-0.162187		441.52	-161935	-0.161935
442.473	-166567	-0.166567		442.473	-165443	-0.165443		442.493	-165943	-0.165943		442.496	-164217	-0.164217		442.044	-163082	-0.163082		442.521	-162515	-0.162515		442.521	-162244	-0.162244
443.474	-166832	-0.166832		443.475	-165796	-0.165796		443.495	-166150	-0.16615		443.498	-164392	-0.164392		443.045	-163482	-0.163482		443.522	-162832	-0.162832		443.522	-162557	-0.162557
444.475	-167102	-0.167102		444.477	-166140	-0.16614		444.497	-166368	-0.166368		444.499	-164552	-0.164552		444.046	-163885	-0.163885		444.523	-163138	-0.163138		444.523	-162875	-0.162875
445.476	-167377	-0.167377		445.479	-166461	-0.166461		445.499	-166593	-0.166593		445.501	-164690	-0.16469		445.047	-164280	-0.16428		445.524	-163437	-0.163437		445.524	-163200	-0.1632
446.477	-167662	-0.167662		446.481	-166746	-0.166746		446.5	-166814	-0.166814		446.504	-164815	-0.164815		446.048	-164655	-0.164655		446.525	-163730	-0.16373		446.525	-163531	-0.163531
447.478	-167957	-0.167957		447.484	-166992	-0.166992		447.502	-167025	-0.167025		447.506	-164960	-0.16496		447.048	-165006	-0.165006		447.526	-164018	-0.164018		447.526	-163869	-0.163869
448.479	-168263	-0.168263		448.486	-167202	-0.167202		448.503	-167221	-0.167221		448.509	-165141	-0.165141		448.048	-165355	-0.165355		448.527	-164303	-0.164303		448.527	-164214	-0.164214
449.48	-168589	-0.168589		449.489	-167382	-0.167382		449.504	-167401	-0.167401		449.512	-165359	-0.165359		449.048	-165708	-0.165708		449.528	-164586	-0.164586		449.528	-164566	-0.164566
450.481	-168950	-0.16895		450.492	-167544	-0.167544		450.505	-167567	-0.167567		450.515	-165613	-0.165613		450.048	-166046	-0.166046		450.53	-164867	-0.164867		450.529	-164924	-0.164924
451.482	-169333	-0.169333		451.495	-167699	-0.167699		451.506	-167722	-0.167722		451.518	-165898	-0.165898		451.048	-166378	-0.166378		451.53	-165149	-0.165149		451.53	-165287	-0.165287
452.483	-169713	-0.169713		452.498	-167852	-0.167852		452.507	-167868	-0.167868		452.52	-166209	-0.166209		452.048	-166712	-0.166712		452.531	-165432	-0.165432		452.531	-165655	-0.165655
453.485	-170073	-0.170073		453.501	-168000	-0.168		453.508	-168009	-0.168009		453.523	-166546	-0.166546		453.048	-167036	-0.167036		453.533	-165718	-0.165718		453.532	-166028	-0.166028
454.486	-170425	-0.170425		454.503	-168138	-0.168138		454.51	-168145	-0.168145		454.526	-166904	-0.166904		454.048	-167346	-0.167346		454.533	-166007	-0.166007		454.533	-166405	-0.166405
455.488	-170777	-0.170777		455.506	-168264	-0.168264		455.511	-168274	-0.168274		455.529	-167272	-0.167272		455.048	-167643	-0.167643		455.535	-166300	-0.1663		455.534	-166786	-0.166786
456.49	-171110	-0.17111		456.508	-168389	-0.168389		456.513	-168393	-0.168393		456.531	-167643	-0.167643		456.048	-167930	-0.16793		456.536	-166600	-0.1666		456.535	-167168	-0.167168
457.492	-171419	-0.171419		457.51	-168519	-0.168519		457.515	-168498	-0.168498		457.533	-168013	-0.168013		457.048	-168209	-0.168209		457.537	-166906	-0.166906		457.536	-167550	-0.16755
458.494	-171700	-0.1717		458.512	-168649	-0.168649		458.517	-168594	-0.168594		458.535	-168379	-0.168379		458.048	-168481	-0.168481		458.538	-167219	-0.167219		458.538	-167932	-0.167932
459.497	-171950	-0.17195		459.514	-168774	-0.168774		459.52	-168707	-0.168707		459.537	-168731	-0.168731		459.048	-168748	-0.168748		459.539	-167541	-0.167541		459.538	-168313	-0.168313
460.499	-172173	-0.172173		460.515	-168891	-0.168891		460.522	-168856	-0.168856		460.538	-169061	-0.169061		460.048	-169011	-0.169011		460.54	-167872	-0.167872		460.54	-168693	-0.168693
461.502	-172372	-0.172372		461.516	-168999	-0.168999		461.525	-169043	-0.169043		461.539	-169389	-0.169389		461.048	-169272	-0.169272		461.541	-168212	-0.168212		461.541	-169070	-0.16907
462.505	-172555	-0.172555		462.517	-169099	-0.169099		462.528	-169267	-0.169267		462.54	-169724	-0.169724		462.048	-169533	-0.169533		462.542	-168560	-0.16856		462.542	-169447	-0.169447
463.508	-172729	-0.172729		463.518	-169190	-0.16919		463.531	-169524	-0.169524		463.541	-170053	-0.170053		463.048	-169793	-0.169793		463.543	-168916	-0.168916		463.543	-169822	-0.169822
464.511	-172897	-0.172897		464.519	-169276	-0.169276		464.534	-169805	-0.169805		464.542	-170383	-0.170383		464.048	-170056	-0.170056		464.544	-169278	-0.169278		464.544	-170196	-0.170196
465.514	-173058	-0.173058		465.52	-169359	-0.169359		465.537	-170109	-0.170109		465.544	-170709	-0.170709		465.048	-170322	-0.170322		465.545	-169647	-0.169647		465.545	-170569	-0.170569
466.516	-173209	-0.173209		466.522	-169440	-0.16944		466.54	-170438	-0.170438		466.545	-171016	-0.171016		466.048	-170591	-0.170591		466.546	-170023	-0.170023		466.546	-170942	-0.170942
467.519	-173349	-0.173349		467.523	-169520	-0.16952		467.542	-170790	-0.17079		467.545	-171305	-0.171305		467.048	-170867	-0.170867		467.547	-170403	-0.170403		467.547	-171315	-0.171315
468.521	-173483	-0.173483		468.525	-169597	-0.169597		468.545	-171163	-0.171163		468.546	-171579	-0.171579		468.048	-171150	-0.17115		468.548	-170785	-0.170785		468.548	-171689	-0.171689
469.523	-173621	-0.173621		469.526	-169669	-0.169669		469.547	-171548	-0.171548		469.548	-171840	-0.17184		469.048	-171441	-0.171441		469.549	-171168	-0.171168		469.549	-172063	-0.172063
470.524	-173764	-0.173764		470.528	-169734	-0.169734		470.549	-171936	-0.171936		470.549	-172091	-0.172091		470.048	-171742	-0.171742		470.55	-171550	-0.17155		470.55	-172438	-0.172438
471.526	-173907	-0.173907		471.531	-169786	-0.169786		471.55	-172311	-0.172311		471.55	-172335	-0.172335		471.048	-172052	-0.172052		471.551	-171931	-0.171931		471.551	-172815	-0.172815
472.527	-174047	-0.174047		472.533	-169839	-0.169839		472.552	-172658	-0.172658		472.551	-172572	-0.172572		472.048	-172373	-0.172373		472.552	-172309	-0.172309		472.552	-173192	-0.173192
473.528	-174180	-0.17418		473.536	-169915	-0.169915		473.553	-172991	-0.172991		473.552	-172805	-0.172805		473.048	-172706	-0.172706		473.553	-172685	-0.172685		473.553	-173570	-0.17357
474.529	-174309	-0.174309		474.539	-170024	-0.170024		474.554	-173321	-0.173321		474.553	-173035	-0.173035		474.048	-173049	-0.173049		474.554	-173059	-0.173059		474.554	-173950	-0.17395
475.53	-174433	-0.174433		475.542	-170167	-0.170167		475.555	-173633	-0.173633		475.554	-173264	-0.173264		475.048	-173403	-0.173403		475.555	-173432	-0.173432		475.555	-174330	-0.17433
476.531	-174553	-0.174553		476.544	-170346	-0.170346		476.556	-173936	-0.173936		476.555	-173493	-0.173493		476.048	-173767	-0.173767		476.556	-173803	-0.173803		476.556	-174710	-0.17471
477.532	-174670	-0.17467		477.547	-170561	-0.170561		477.557	-174235	-0.174235		477.556	-173723	-0.173723		477.048	-174140	-0.17414		477.557	-174173	-0.174173		477.557	-175091	-0.175091
478.534	-174783	-0.174783		478.55	-170821	-0.170821		478.558	-174515	-0.174515		478.557	-173956	-0.173956		478.048	-174519	-0.174519		478.558	-174544	-0.174544		478.558	-175473	-0.175473
479.535	-174885	-0.174885		479.553	-171127	-0.171127		479.559	-174776	-0.174776		479.558	-174194	-0.174194		479.048	-174901	-0.174901		479.559	-174914	-0.174914		479.559	-175856	-0.175856
480.537	-174971	-0.174971		480.556	-171491	-0.171491		480.56	-175021	-0.175021		480.559	-174438	-0.174438		480.048	-175284	-0.175284		480.56	-175286	-0.175286		480.56	-176239	-0.176239
481.539	-175046	-0.175046		481.558	-171877	-0.171877		481.561	-175254	-0.175254		481.56	-174689	-0.174689		481.048	-175664	-0.175664		481.561	-175658	-0.175658		481.561	-176622	-0.176622
482.541	-175132	-0.175132		482.56	-172201	-0.172201		482.562	-175478	-0.175478		482.561	-174949	-0.174949		482.048	-176043	-0.176043		482.562	-176032	-0.176032		482.562	-177005	-0.177005
483.544	-175262	-0.175262		483.562	-172422	-0.172422		483.563	-175695	-0.175695		483.562	-175221	-0.175221		483.048	-176417	-0.176417		483.563	-176407	-0.176407		483.563	-177387	-0.177387
484.547	-175467	-0.175467		484.564	-172566	-0.172566		484.564	-175907	-0.175907		484.563	-175505	-0.175505		484.048	-176789	-0.176789		484.564	-176784	-0.176784		484.564	-177770	-0.17777
485.549	-175771	-0.175771		485.565	-172670	-0.17267		485.565	-176116	-0.176116		485.564	-175804	-0.175804		485.048	-177155	-0.177155		485.565	-177162	-0.177162		485.565	-178152	-0.178152
486.553	-176154	-0.176154		486.566	-172754	-0.172754		486.567	-176322	-0.176322		486.565	-176117	-0.176117		486.048	-177520	-0.17752		486.567	-177542	-0.177542		486.567	-178534	-0.178534
487.556	-176514	-0.176514		487.567	-172818	-0.172818		487.568	-176529	-0.176529		487.566	-176446	-0.176446		487.048	-177881	-0.177881		487.568	-177922	-0.177922		487.568	-178916	-0.178916
488.559	-176776	-0.176776		488.569	-172865	-0.172865		488.569	-176737	-0.176737		488.567	-176792	-0.176792		488.048	-178244	-0.178244		488.569	-178303	-0.178303		488.569	-179298	-0.179298
489.562	-176959	-0.176959		489.57	-172912	-0.172912		489.57	-176949	-0.176949		489.568	-177152	-0.177152		489.048	-178604	-0.178604		489.57	-178685	-0.178685		489.57	-179681	-0.179681
490.565	-177099	-0.177099		490.571	-172962	-0.172962		490.571	-177166	-0.177166		490.569	-177524	-0.177524		490.048	-178968	-0.178968		490.571	-179067	-0.179067		490.571	-180062	-0.180062
491.568	-177217	-0.177217		491.572	-173004	-0.173004		491.572	-177392	-0.177392		491.57	-177903	-0.177903		491.048	-179332	-0.179332		491.572	-179449	-0.179449		491.572	-180444	-0.180444
492.57	-177324	-0.177324		492.573	-173038	-0.173038		492.573	-177629	-0.177629		492.571	-178286	-0.178286		492.048	-179699	-0.179699		492.573	-179831	-0.179831		492.573	-180826	-0.180826
493.573	-177424	-0.177424		493.574	-173067	-0.173067		493.574	-177880	-0.17788		493.572	-178665	-0.178665		493.048	-180070	-0.18007		493.574	-180212	-0.180212		493.574	-181208	-0.181208
494.575	-177514	-0.177514		494.575	-173090	-0.17309		494.575	-178149	-0.178149		494.573	-179039	-0.179039		494.048	-180443	-0.180443		494.575	-180593	-0.180593		494.575	-181591	-0.181591
495.577	-177582	-0.177582		495.576	-173110	-0.17311		495.576	-178441	-0.178441		495.574	-179400	-0.1794		495.048	-180822	-0.180822		495.576	-180974	-0.180974		495.576	-181973	-0.181973
496.578	-177632	-0.177632		496.577	-173125	-0.173125		496.577	-178764	-0.178764		496.575	-179745	-0.179745		496.048	-181201	-0.181201		496.577	-181356	-0.181356		496.577	-182356	-0.182356
497.58	-177667	-0.177667		497.578	-173137	-0.173137		497.578	-179120	-0.17912		497.576	-180066	-0.180066		497.048	-181586	-0.181586		497.578	-181738	-0.181738		497.578	-182739	-0.182739
498.581	-177690	-0.17769		498.579	-173146	-0.173146		498.579	-179491	-0.179491		498.577	-180349	-0.180349		498.048	-181966	-0.181966		498.579	-182121	-0.182121		498.579	-183122	-0.183122
499.582	-177702	-0.177702		499.58	-173151	-0.173151		499.58	-179794	-0.179794		499.579	-180573	-0.180573		499.048	-182338	-0.182338		499.58	-182504	-0.182504		499.58	-183503	-0.183503
500.583	-177704	-0.177704		500.581	-173154	-0.173154		500.581	-179910	-0.17991		500.58	-180667	-0.180667		500.048	-182511	-0.182511		500.581	-182786	-0.182786		500.581	-183745	-0.183745
501.584	-177694	-0.177694		501.582	-173153	-0.173153		501.582	-179793	-0.179793		501.581	-180571	-0.180571		501.048	-182325	-0.182325		501.582	-182689	-0.182689		501.582	-183605	-0.183605
502.585	-177672	-0.177672		502.583	-173149	-0.173149		502.583	-179490	-0.17949		502.582	-180347	-0.180347		502.048	-181956	-0.181956		502.583	-182309	-0.182309		502.583	-183223	-0.183223
503.586	-177639	-0.177639		503.584	-173142	-0.173142		503.584	-179117	-0.179117		503.583	-180064	-0.180064		503.048	-181574	-0.181574		503.584	-181927	-0.181927		503.584	-182839	-0.182839
504.588	-177592	-0.177592		504.585	-173132	-0.173132		504.585	-178760	-0.17876		504.584	-179743	-0.179743		504.048	-181191	-0.181191		504.585	-181545	-0.181545		504.585	-182455	-0.182455
505.589	-177531	-0.177531		505.586	-173118	-0.173118		505.586	-178438	-0.178438		505.585	-179399	-0.179399		505.048	-180811	-0.180811		505.586	-181163	-0.181163		505.586	-182071	-0.182071
506.591	-177448	-0.177448		506.587	-173101	-0.173101		506.587	-178146	-0.178146		506.586	-179037	-0.179037		506.048	-180434	-0.180434		506.587	-180782	-0.180782		506.587	-181688	-0.181688
507.594	-177345	-0.177345		507.588	-173079	-0.173079		507.588	-177877	-0.177877		507.587	-178664	-0.178664		507.048	-180061	-0.180061		507.588	-180401	-0.180401		507.588	-181306	-0.181306
508.596	-177230	-0.17723		508.589	-173052	-0.173052		508.589	-177627	-0.177627		508.588	-178284	-0.178284		508.048	-179691	-0.179691		508.589	-180020	-0.18002		508.589	-180923	-0.180923
509.599	-177106	-0.177106		509.59	-173020	-0.17302		509.59	-177392	-0.177392		509.589	-177902	-0.177902		509.048	-179325	-0.179325		509.59	-179639	-0.179639		509.59	-180541	-0.180541
510.602	-176961	-0.176961		510.591	-172981	-0.172981		510.591	-177167	-0.177167		510.59	-177523	-0.177523		510.048	-178961	-0.178961		510.591	-179256	-0.179256		510.591	-180159	-0.180159
511.605	-176777	-0.176777		511.592	-172933	-0.172933		511.592	-176950	-0.17695		511.591	-177151	-0.177151		511.048	-178599	-0.178599		511.592	-178874	-0.178874		511.592	-179777	-0.179777
512.608	-176527	-0.176527		512.593	-172889	-0.172889		512.594	-176739	-0.176739		512.592	-176791	-0.176791		512.048	-178238	-0.178238		512.594	-178492	-0.178492		512.594	-179396	-0.179396
513.611	-176179	-0.176179		513.594	-172846	-0.172846		513.595	-176531	-0.176531		513.593	-176445	-0.176445		513.048	-177877	-0.177877		513.595	-178110	-0.17811		513.595	-179014	-0.179014
514.615	-175771	-0.175771		514.596	-172786	-0.172786		514.596	-176325	-0.176325		514.594	-176116	-0.176116		514.048	-177515	-0.177515		514.596	-177728	-0.177728		514.596	-178633	-0.178633
515.618	-175411	-0.175411		515.597	-172706	-0.172706		515.597	-176118	-0.176118		515.595	-175802	-0.175802		515.048	-177150	-0.17715		515.597	-177348	-0.177348		515.597	-178252	-0.178252
516.621	-175154	-0.175154		516.598	-172606	-0.172606		516.598	-175910	-0.17591		516.596	-175504	-0.175504		516.048	-176784	-0.176784		516.598	-176969	-0.176969		516.598	-177871	-0.177871
517.624	-174984	-0.174984		517.6	-172467	-0.172467		517.599	-175698	-0.175698		517.597	-175219	-0.175219		517.048	-176412	-0.176412		517.599	-176591	-0.176591		517.599	-177490	-0.17749
518.626	-174877	-0.174877		518.602	-172252	-0.172252		518.6	-175480	-0.17548		518.598	-174948	-0.174948		518.048	-176038	-0.176038		518.6	-176215	-0.176215		518.6	-177108	-0.177108
519.629	-174810	-0.17481		519.604	-171932	-0.171932		519.601	-175256	-0.175256		519.599	-174687	-0.174687		519.048	-175659	-0.175659		519.601	-175841	-0.175841		519.601	-176727	-0.176727
520.631	-174744	-0.174744		520.606	-171548	-0.171548		520.602	-175022	-0.175022		520.6	-174436	-0.174436		520.048	-175278	-0.175278		520.602	-175468	-0.175468		520.602	-176345	-0.176345
521.633	-174654	-0.174654		521.609	-171189	-0.171189		521.603	-174776	-0.174776		521.601	-174193	-0.174193		521.048	-174895	-0.174895		521.603	-175096	-0.175096		521.603	-175964	-0.175964
522.634	-174549	-0.174549		522.612	-170893	-0.170893		522.604	-174514	-0.174514		522.602	-173955	-0.173955		522.048	-174512	-0.174512		522.604	-174725	-0.174725		522.604	-175583	-0.175583
523.635	-174438	-0.174438		523.615	-170647	-0.170647		523.605	-174234	-0.174234		523.603	-173722	-0.173722		523.048	-174133	-0.174133		523.605	-174354	-0.174354		523.605	-175202	-0.175202
524.637	-174325	-0.174325		524.617	-170437	-0.170437		524.606	-173935	-0.173935		524.604	-173491	-0.173491		524.048	-173759	-0.173759		524.606	-173984	-0.173984		524.606	-174821	-0.174821
525.638	-174209	-0.174209		525.62	-170262	-0.170262		525.607	-173631	-0.173631		525.605	-173263	-0.173263		525.048	-173395	-0.173395		525.607	-173613	-0.173613		525.607	-174441	-0.174441
526.639	-174091	-0.174091		526.623	-170120	-0.17012		526.608	-173319	-0.173319		526.606	-173034	-0.173034		526.048	-173041	-0.173041		526.608	-173240	-0.17324		526.608	-174061	-0.174061
527.64	-173968	-0.173968		527.626	-170010	-0.17001		527.609	-172989	-0.172989		527.608	-172804	-0.172804		527.048	-172697	-0.172697		527.609	-172866	-0.172866		527.609	-173682	-0.173682
528.641	-173838	-0.173838		528.629	-169932	-0.169932		528.61	-172656	-0.172656		528.609	-172571	-0.172571		528.048	-172365	-0.172365		528.61	-172491	-0.172491		528.61	-173303	-0.173303
529.642	-173701	-0.173701		529.631	-169874	-0.169874		529.612	-172310	-0.17231		529.609	-172333	-0.172333		529.048	-172044	-0.172044		529.611	-172112	-0.172112		529.611	-172925	-0.172925
530.644	-173557	-0.173557		530.634	-169818	-0.169818		530.614	-171936	-0.171936		530.61	-172090	-0.17209		530.048	-171734	-0.171734		530.612	-171732	-0.171732		530.612	-172549	-0.172549
531.645	-173410	-0.17341		531.636	-169753	-0.169753		531.615	-171547	-0.171547		531.612	-171839	-0.171839		531.048	-171435	-0.171435		531.613	-171350	-0.17135		531.613	-172173	-0.172173
532.647	-173264	-0.173264		532.637	-169681	-0.169681		532.618	-171160	-0.17116		532.613	-171578	-0.171578		532.048	-171144	-0.171144		532.614	-170968	-0.170968		532.614	-171798	-0.171798
533.65	-173126	-0.173126		533.639	-169604	-0.169604		533.62	-170787	-0.170787		533.614	-171304	-0.171304		533.048	-170862	-0.170862		533.615	-170585	-0.170585		533.615	-171424	-0.171424
534.652	-172989	-0.172989		534.64	-169526	-0.169526		534.622	-170434	-0.170434		534.615	-171015	-0.171015		534.048	-170587	-0.170587		534.616	-170205	-0.170205		534.616	-171050	-0.17105
535.655	-172842	-0.172842		535.642	-169446	-0.169446		535.625	-170105	-0.170105		535.615	-170709	-0.170709		535.048	-170317	-0.170317		535.617	-169830	-0.16983		535.617	-170676	-0.170676
536.658	-172682	-0.172682		536.643	-169364	-0.169364		536.628	-169801	-0.169801		536.617	-170382	-0.170382		536.048	-170052	-0.170052		536.618	-169460	-0.16946		536.618	-170302	-0.170302
537.66	-172517	-0.172517		537.644	-169279	-0.169279		537.631	-169522	-0.169522		537.618	-170053	-0.170053		537.048	-169791	-0.169791		537.619	-169098	-0.169098		537.619	-169926	-0.169926
538.664	-172350	-0.17235		538.645	-169188	-0.169188		538.634	-169272	-0.169272		538.619	-169724	-0.169724		538.048	-169530	-0.16953		538.62	-168742	-0.168742		538.62	-169550	-0.16955
539.667	-172179	-0.172179		539.646	-169090	-0.16909		539.637	-169051	-0.169051		539.62	-169388	-0.169388		539.048	-169269	-0.169269		539.622	-168394	-0.168394		539.622	-169172	-0.169172
540.67	-171996	-0.171996		540.647	-168983	-0.168983		540.64	-168863	-0.168863		540.621	-169061	-0.169061		540.048	-169008	-0.169008		540.623	-168055	-0.168055		540.623	-168793	-0.168793
541.672	-171788	-0.171788		541.648	-168867	-0.168867		541.642	-168712	-0.168712		541.622	-168730	-0.16873		541.048	-168745	-0.168745		541.624	-167724	-0.167724		541.624	-168413	-0.168413
542.675	-171546	-0.171546		542.65	-168743	-0.168743		542.645	-168600	-0.1686		542.624	-168379	-0.168379		542.048	-168478	-0.168478		542.625	-167402	-0.167402		542.625	-168031	-0.168031
543.678	-171275	-0.171275		543.652	-168612	-0.168612		543.647	-168501	-0.168501		543.626	-168013	-0.168013		543.048	-168206	-0.168206		543.626	-167089	-0.167089		543.626	-167648	-0.167648
544.68	-170970	-0.17097		544.654	-168480	-0.16848		544.649	-168395	-0.168395		544.628	-167644	-0.167644		544.048	-167927	-0.167927		544.627	-166783	-0.166783		544.627	-167264	-0.167264
545.682	-170644	-0.170644		545.656	-168353	-0.168353		545.651	-168275	-0.168275		545.63	-167280	-0.16728		545.048	-167639	-0.167639		545.628	-166484	-0.166484		545.628	-166881	-0.166881
546.683	-170296	-0.170296		546.659	-168223	-0.168223		546.653	-168145	-0.168145		546.633	-166921	-0.166921		546.048	-167342	-0.167342		546.629	-166190	-0.16619		546.629	-166500	-0.1665
547.685	-169947	-0.169947		547.661	-168084	-0.168084		547.654	-168009	-0.168009		547.636	-166563	-0.166563		547.048	-167032	-0.167032		547.63	-165902	-0.165902		547.63	-166123	-0.166123
548.686	-169586	-0.169586		548.664	-167936	-0.167936		548.655	-167868	-0.167868		548.639	-166221	-0.166221		548.048	-166708	-0.166708		548.631	-165616	-0.165616		548.631	-165750	-0.16575
549.687	-169207	-0.169207		549.667	-167782	-0.167782		549.656	-167721	-0.167721		549.642	-165907	-0.165907		549.048	-166374	-0.166374		549.632	-165333	-0.165333		549.632	-165382	-0.165382
550.688	-168818	-0.168818		550.67	-167626	-0.167626		550.657	-167566	-0.167566		550.644	-165622	-0.165622		550.048	-166042	-0.166042		550.633	-165052	-0.165052		550.633	-165019	-0.165019
551.689	-168454	-0.168454		551.673	-167467	-0.167467		551.658	-167400	-0.1674		551.647	-165367	-0.165367		551.048	-165703	-0.165703		551.634	-164770	-0.16477		551.634	-164661	-0.164661
552.69	-168130	-0.16813		552.676	-167297	-0.167297		552.659	-167219	-0.167219		552.65	-165147	-0.165147		552.049	-165351	-0.165351		552.635	-164487	-0.164487		552.635	-164311	-0.164311
553.691	-167821	-0.167821		553.678	-167097	-0.167097		553.661	-167023	-0.167023		553.653	-164967	-0.164967		553.049	-165002	-0.165002		553.636	-164202	-0.164202		553.636	-163967	-0.163967
554.693	-167531	-0.167531		554.681	-166853	-0.166853		554.662	-166811	-0.166811		554.655	-164824	-0.164824		554.049	-164650	-0.16465		554.637	-163914	-0.163914		554.637	-163631	-0.163631
555.694	-167250	-0.16725		555.683	-166569	-0.166569		555.664	-166589	-0.166589		555.658	-164697	-0.164697		555.05	-164275	-0.164275		555.638	-163620	-0.16362		555.638	-163302	-0.163302
556.695	-166978	-0.166978		556.685	-166251	-0.166251		556.665	-166364	-0.166364		556.66	-164556	-0.164556		556.051	-163879	-0.163879		556.639	-163321	-0.163321		556.639	-162980	-0.16298
557.696	-166711	-0.166711		557.687	-165908	-0.165908		557.667	-166145	-0.166145		557.661	-164394	-0.164394		557.052	-163475	-0.163475		557.64	-163013	-0.163013		557.64	-162664	-0.162664
558.697	-166451	-0.166451		558.689	-165554	-0.165554		558.67	-165935	-0.165935		558.663	-164218	-0.164218		558.053	-163074	-0.163074		558.641	-162697	-0.162697		558.641	-162353	-0.162353
559.698	-166191	-0.166191		559.69	-165205	-0.165205		559.672	-165717	-0.165717		559.664	-164040	-0.16404		559.055	-162685	-0.162685		559.642	-162368	-0.162368		559.642	-162047	-0.162047
560.699	-165932	-0.165932		560.692	-164846	-0.164846		560.675	-165478	-0.165478		560.665	-163863	-0.163863		560.056	-162312	-0.162312		560.643	-162027	-0.162027		560.643	-161744	-0.161744
561.7	-165670	-0.16567		561.693	-164468	-0.164468		561.678	-165226	-0.165226		561.667	-163684	-0.163684		561.058	-161959	-0.161959		561.644	-161671	-0.161671		561.644	-161445	-0.161445
562.701	-165403	-0.165403		562.694	-164090	-0.16409		562.68	-164964	-0.164964		562.668	-163503	-0.163503		562.06	-161624	-0.161624		562.645	-161317	-0.161317		562.645	-161147	-0.161147
563.702	-165134	-0.165134		563.695	-163745	-0.163745		563.683	-164691	-0.164691		563.669	-163317	-0.163317		563.062	-161314	-0.161314		563.646	-160968	-0.160968		563.646	-160850	-0.16085
564.703	-164861	-0.164861		564.696	-163440	-0.16344		564.686	-164410	-0.16441		564.67	-163120	-0.16312		564.064	-161031	-0.161031		564.648	-160619	-0.160619		564.647	-160552	-0.160552
565.704	-164581	-0.164581		565.697	-163152	-0.163152		565.689	-164118	-0.164118		565.671	-162912	-0.162912		565.066	-160791	-0.160791		565.649	-160283	-0.160283		565.648	-160252	-0.160252
566.705	-164293	-0.164293		566.698	-162877	-0.162877		566.692	-163817	-0.163817		566.672	-162693	-0.162693		566.067	-160593	-0.160593		566.65	-159950	-0.15995		566.649	-159950	-0.15995
567.706	-163995	-0.163995		567.699	-162612	-0.162612		567.695	-163496	-0.163496		567.674	-162465	-0.162465		567.069	-160440	-0.16044		567.652	-159597	-0.159597		567.651	-159645	-0.159645
568.707	-163688	-0.163688		568.7	-162355	-0.162355		568.697	-163169	-0.163169		568.676	-162232	-0.162232		568.07	-160301	-0.160301		568.654	-159224	-0.159224		568.652	-159336	-0.159336
569.708	-163373	-0.163373		569.701	-162103	-0.162103		569.699	-162826	-0.162826		569.678	-162003	-0.162003		569.071	-160147	-0.160147		569.656	-158837	-0.158837		569.653	-159021	-0.159021
570.709	-163048	-0.163048		570.702	-161854	-0.161854		570.701	-162492	-0.162492		570.68	-161786	-0.161786		570.072	-159980	-0.15998		570.658	-158443	-0.158443		570.654	-158699	-0.158699
571.71	-162712	-0.162712		571.703	-161605	-0.161605		571.703	-162162	-0.162162		571.683	-161562	-0.161562		571.072	-159796	-0.159796		571.661	-158047	-0.158047		571.655	-158368	-0.158368
572.711	-162366	-0.162366		572.704	-161353	-0.161353		572.704	-161835	-0.161835		572.685	-161314	-0.161314		572.073	-159610	-0.15961		572.664	-157659	-0.157659		572.656	-158028	-0.158028
573.712	-162011	-0.162011		573.705	-161099	-0.161099		573.705	-161499	-0.161499		573.688	-161043	-0.161043		573.073	-159418	-0.159418		573.667	-157286	-0.157286		573.657	-157676	-0.157676
574.713	-161650	-0.16165		574.706	-160842	-0.160842		574.706	-161124	-0.161124		574.691	-160760	-0.16076		574.073	-159224	-0.159224		574.669	-156933	-0.156933		574.658	-157312	-0.157312
575.714	-161285	-0.161285		575.707	-160581	-0.160581		575.707	-160747	-0.160747		575.694	-160471	-0.160471		575.073	-159024	-0.159024		575.672	-156601	-0.156601		575.659	-156950	-0.15695
576.715	-160913	-0.160913		576.708	-160315	-0.160315		576.708	-160371	-0.160371		576.697	-160178	-0.160178		576.073	-158813	-0.158813		576.675	-156298	-0.156298		576.66	-156594	-0.156594
577.716	-160536	-0.160536		577.709	-160040	-0.16004		577.71	-160025	-0.160025		577.7	-159884	-0.159884		577.073	-158590	-0.15859		577.678	-156030	-0.15603		577.661	-156240	-0.15624
578.717	-160156	-0.160156		578.711	-159756	-0.159756		578.711	-159694	-0.159694		578.702	-159582	-0.159582		578.073	-158350	-0.15835		578.681	-155802	-0.155802		578.662	-155901	-0.155901
579.718	-159775	-0.159775		579.712	-159462	-0.159462		579.712	-159381	-0.159381		579.705	-159254	-0.159254		579.073	-158094	-0.158094		579.683	-155613	-0.155613		579.664	-155566	-0.155566
580.719	-159393	-0.159393		580.713	-159161	-0.159161		580.713	-159080	-0.15908		580.707	-158899	-0.158899		580.074	-157826	-0.157826		580.686	-155443	-0.155443		580.665	-155211	-0.155211
581.721	-159010	-0.15901		581.714	-158851	-0.158851		581.714	-158783	-0.158783		581.709	-158536	-0.158536		581.075	-157559	-0.157559		581.688	-155258	-0.155258		581.667	-154836	-0.154836
582.722	-158626	-0.158626		582.715	-158531	-0.158531		582.715	-158493	-0.158493		582.711	-158175	-0.158175		582.076	-157301	-0.157301		582.689	-155051	-0.155051		582.669	-154444	-0.154444
583.723	-158244	-0.158244		583.716	-158200	-0.1582		583.716	-158201	-0.158201		583.713	-157825	-0.157825		583.077	-157058	-0.157058		583.691	-154833	-0.154833		583.672	-154041	-0.154041
584.724	-157866	-0.157866		584.717	-157858	-0.157858		584.717	-157915	-0.157915		584.714	-157482	-0.157482		584.078	-156810	-0.15681		584.692	-154609	-0.154609		584.674	-153633	-0.153633
585.725	-157489	-0.157489		585.718	-157507	-0.157507		585.718	-157624	-0.157624		585.716	-157122	-0.157122		585.08	-156542	-0.156542		585.694	-154383	-0.154383		585.677	-153233	-0.153233
586.726	-157111	-0.157111		586.719	-157150	-0.15715		586.719	-157335	-0.157335		586.717	-156736	-0.156736		586.082	-156259	-0.156259		586.695	-154157	-0.154157		586.68	-152850	-0.15285
587.727	-156731	-0.156731		587.72	-156786	-0.156786		587.72	-157042	-0.157042		587.718	-156340	-0.15634		587.084	-155959	-0.155959		587.696	-153931	-0.153931		587.683	-152484	-0.152484
588.728	-156352	-0.156352		588.721	-156417	-0.156417		588.721	-156745	-0.156745		588.719	-155965	-0.155965		588.086	-155652	-0.155652		588.697	-153699	-0.153699		588.686	-152137	-0.152137
589.729	-155976	-0.155976		589.722	-156042	-0.156042		589.722	-156448	-0.156448		589.72	-155619	-0.155619		589.088	-155341	-0.155341		589.698	-153458	-0.153458		589.689	-151813	-0.151813
590.73	-155601	-0.155601		590.723	-155663	-0.155663		590.723	-156141	-0.156141		590.721	-155285	-0.155285		590.089	-155025	-0.155025		590.699	-153205	-0.153205		590.692	-151524	-0.151524
591.731	-155224	-0.155224		591.724	-155282	-0.155282		591.724	-155834	-0.155834		591.722	-154962	-0.154962		591.091	-154704	-0.154704		591.701	-152938	-0.152938		591.694	-151276	-0.151276
592.732	-154845	-0.154845		592.725	-154899	-0.154899		592.725	-155517	-0.155517		592.723	-154647	-0.154647		592.093	-154374	-0.154374		592.702	-152663	-0.152663		592.697	-151074	-0.151074
593.733	-154465	-0.154465		593.726	-154513	-0.154513		593.726	-155195	-0.155195		593.724	-154338	-0.154338		593.094	-154038	-0.154038		593.704	-152390	-0.15239		593.699	-150892	-0.150892
594.734	-154087	-0.154087		594.727	-154129	-0.154129		594.727	-154870	-0.15487		594.725	-154033	-0.154033		594.095	-153699	-0.153699		594.706	-152132	-0.152132		594.701	-150692	-0.150692
595.735	-153711	-0.153711		595.728	-153748	-0.153748		595.728	-154529	-0.154529		595.726	-153731	-0.153731		595.096	-153362	-0.153362		595.708	-151887	-0.151887		595.703	-150467	-0.150467
596.736	-153334	-0.153334		596.729	-153369	-0.153369		596.729	-154195	-0.154195		596.727	-153430	-0.15343		596.096	-153033	-0.153033		596.711	-151631	-0.151631		596.705	-150227	-0.150227
597.737	-152952	-0.152952		597.73	-152989	-0.152989		597.73	-153838	-0.153838		597.728	-153129	-0.153129		597.097	-152710	-0.15271		597.713	-151348	-0.151348		597.706	-149984	-0.149984
598.738	-152568	-0.152568		598.731	-152609	-0.152609		598.731	-153491	-0.153491		598.729	-152828	-0.152828		598.097	-152362	-0.152362		598.716	-151043	-0.151043		598.707	-149741	-0.149741
599.739	-152186	-0.152186		599.732	-152229	-0.152229		599.732	-153123	-0.153123		599.73	-152524	-0.152524		599.097	-151988	-0.151988		599.719	-150728	-0.150728		599.708	-149501	-0.149501
600.74	-151806	-0.151806		600.733	-151853	-0.151853		600.733	-152761	-0.152761		600.731	-152219	-0.152219		600.097	-151592	-0.151592		600.722	-150411	-0.150411		600.709	-149259	-0.149259
601.741	-151428	-0.151428		601.734	-151478	-0.151478		601.734	-152391	-0.152391		601.732	-151910	-0.15191		601.097	-151210	-0.15121		601.725	-150091	-0.150091		601.71	-149011	-0.149011
602.742	-151053	-0.151053		602.735	-151102	-0.151102		602.735	-152016	-0.152016		602.734	-151598	-0.151598		602.097	-150834	-0.150834		602.728	-149769	-0.149769		602.711	-148751	-0.148751
603.743	-150674	-0.150674		603.737	-150723	-0.150723		603.737	-151645	-0.151645		603.734	-151280	-0.15128		603.097	-150474	-0.150474		603.73	-149442	-0.149442		603.712	-148481	-0.148481
604.744	-150289	-0.150289		604.738	-150344	-0.150344		604.738	-151262	-0.151262		604.736	-150958	-0.150958		604.097	-150134	-0.150134		604.733	-149105	-0.149105		604.714	-148198	-0.148198
605.745	-149906	-0.149906		605.739	-149966	-0.149966		605.739	-150885	-0.150885		605.737	-150631	-0.150631		605.097	-149804	-0.149804		605.735	-148756	-0.148756		605.715	-147908	-0.147908
606.746	-149525	-0.149525		606.74	-149591	-0.149591		606.74	-150499	-0.150499		606.737	-150298	-0.150298		606.097	-149484	-0.149484		606.737	-148398	-0.148398		606.717	-147620	-0.14762
607.747	-149143	-0.149143		607.741	-149216	-0.149216		607.741	-150118	-0.150118		607.739	-149959	-0.149959		607.097	-149164	-0.149164		607.739	-148039	-0.148039		607.72	-147344	-0.147344
608.749	-148758	-0.148758		608.742	-148838	-0.148838		608.742	-149733	-0.149733		608.74	-149614	-0.149614		608.097	-148851	-0.148851		608.741	-147691	-0.147691		608.722	-147084	-0.147084
609.75	-148373	-0.148373		609.743	-148457	-0.148457		609.743	-149352	-0.149352		609.741	-149263	-0.149263		609.097	-148537	-0.148537		609.742	-147350	-0.14735		609.724	-146816	-0.146816
610.751	-147991	-0.147991		610.744	-148076	-0.148076		610.744	-148970	-0.14897		610.742	-148907	-0.148907		610.097	-148226	-0.148226		610.744	-146989	-0.146989		610.727	-146523	-0.146523
611.752	-147614	-0.147614		611.745	-147699	-0.147699		611.745	-148590	-0.14859		611.743	-148546	-0.148546		611.097	-147913	-0.147913		611.745	-146596	-0.146596		611.729	-146209	-0.146209
612.753	-147234	-0.147234		612.746	-147322	-0.147322		612.746	-148207	-0.148207		612.744	-148180	-0.14818		612.097	-147601	-0.147601		612.746	-146189	-0.146189		612.732	-145880	-0.14588
613.754	-146850	-0.14685		613.747	-146941	-0.146941		613.747	-147829	-0.147829		613.745	-147811	-0.147811		613.097	-147285	-0.147285		613.747	-145799	-0.145799		613.735	-145543	-0.145543
614.755	-146464	-0.146464		614.748	-146558	-0.146558		614.748	-147447	-0.147447		614.746	-147439	-0.147439		614.097	-146971	-0.146971		614.748	-145434	-0.145434		614.738	-145208	-0.145208
615.756	-146082	-0.146082		615.749	-146174	-0.146174		615.749	-147070	-0.14707		615.747	-147065	-0.147065		615.097	-146649	-0.146649		615.749	-145078	-0.145078		615.741	-144877	-0.144877
616.757	-145704	-0.145704		616.75	-145795	-0.145795		616.75	-146691	-0.146691		616.748	-146689	-0.146689		616.097	-146329	-0.146329		616.75	-144730	-0.14473		616.744	-144544	-0.144544
617.758	-145325	-0.145325		617.751	-145418	-0.145418		617.751	-146311	-0.146311		617.749	-146309	-0.146309		617.097	-145998	-0.145998		617.751	-144392	-0.144392		617.747	-144204	-0.144204
618.759	-144949	-0.144949		618.752	-145036	-0.145036		618.752	-145932	-0.145932		618.75	-145927	-0.145927		618.097	-145669	-0.145669		618.752	-144062	-0.144062		618.749	-143852	-0.143852
619.76	-144570	-0.14457		619.753	-144650	-0.14465		619.753	-145552	-0.145552		619.751	-145544	-0.145544		619.097	-145332	-0.145332		619.753	-143736	-0.143736		619.751	-143494	-0.143494
620.761	-144186	-0.144186		620.754	-144262	-0.144262		620.754	-145175	-0.145175		620.752	-145161	-0.145161		620.097	-144991	-0.144991		620.754	-143411	-0.143411		620.753	-143140	-0.14314
621.762	-143808	-0.143808		621.755	-143878	-0.143878		621.755	-144795	-0.144795		621.753	-144779	-0.144779		621.097	-144647	-0.144647		621.755	-143085	-0.143085		621.755	-142793	-0.142793
622.763	-143431	-0.143431		622.756	-143500	-0.1435		622.756	-144417	-0.144417		622.754	-144396	-0.144396		622.097	-144293	-0.144293		622.756	-142762	-0.142762		622.756	-142451	-0.142451
623.764	-143051	-0.143051		623.757	-143121	-0.143121		623.757	-144035	-0.144035		623.755	-144014	-0.144014		623.097	-143941	-0.143941		623.757	-142441	-0.142441		623.757	-142090	-0.14209
624.765	-142665	-0.142665		624.758	-142736	-0.142736		624.758	-143656	-0.143656		624.757	-143633	-0.143633		624.097	-143579	-0.143579		624.758	-142120	-0.14212		624.759	-141698	-0.141698
625.766	-142279	-0.142279		625.759	-142350	-0.14235		625.759	-143275	-0.143275		625.757	-143252	-0.143252		625.097	-143213	-0.143213		625.76	-141796	-0.141796		625.76	-141290	-0.14129
626.767	-141898	-0.141898		626.76	-141966	-0.141966		626.76	-142896	-0.142896		626.758	-142872	-0.142872		626.097	-142848	-0.142848		626.76	-141468	-0.141468		626.761	-140894	-0.140894
627.768	-141519	-0.141519		627.761	-141588	-0.141588		627.761	-142513	-0.142513		627.759	-142492	-0.142492		627.097	-142471	-0.142471		627.761	-141137	-0.141137		627.762	-140520	-0.14052
628.769	-141138	-0.141138		628.763	-141209	-0.141209		628.762	-142132	-0.142132		628.761	-142113	-0.142113		628.097	-142104	-0.142104		628.762	-140806	-0.140806		628.763	-140158	-0.140158
629.77	-140751	-0.140751		629.764	-140833	-0.140833		629.763	-141749	-0.141749		629.762	-141734	-0.141734		629.097	-141723	-0.141723		629.764	-140473	-0.140473		629.764	-139807	-0.139807
630.772	-140362	-0.140362		630.765	-140455	-0.140455		630.765	-141368	-0.141368		630.763	-141354	-0.141354		630.097	-141350	-0.14135		630.765	-140136	-0.140136		630.765	-139462	-0.139462
631.773	-139979	-0.139979		631.766	-140071	-0.140071		631.766	-140988	-0.140988		631.763	-140975	-0.140975		631.097	-140967	-0.140967		631.766	-139795	-0.139795		631.766	-139120	-0.13912
632.774	-139601	-0.139601		632.767	-139693	-0.139693		632.767	-140605	-0.140605		632.765	-140596	-0.140596		632.097	-140585	-0.140585		632.766	-139448	-0.139448		632.767	-138784	-0.138784
633.775	-139224	-0.139224		633.768	-139318	-0.139318		633.768	-140224	-0.140224		633.766	-140216	-0.140216		633.097	-140204	-0.140204		633.768	-139096	-0.139096		633.768	-138453	-0.138453
634.776	-138851	-0.138851		634.769	-138937	-0.138937		634.769	-139840	-0.13984		634.767	-139837	-0.139837		634.097	-139819	-0.139819		634.769	-138742	-0.138742		634.769	-138124	-0.138124
635.777	-138474	-0.138474		635.77	-138552	-0.138552		635.77	-139459	-0.139459		635.768	-139457	-0.139457		635.097	-139439	-0.139439		635.77	-138386	-0.138386		635.77	-137796	-0.137796
636.778	-138090	-0.13809		636.771	-138166	-0.138166		636.771	-139077	-0.139077		636.769	-139077	-0.139077		636.097	-139053	-0.139053		636.771	-138026	-0.138026		636.771	-137465	-0.137465
637.779	-137713	-0.137713		637.772	-137784	-0.137784		637.772	-138696	-0.138696		637.77	-138696	-0.138696		637.097	-138674	-0.138674		637.772	-137662	-0.137662		637.772	-137133	-0.137133
638.78	-137337	-0.137337		638.773	-137404	-0.137404		638.773	-138313	-0.138313		638.771	-138316	-0.138316		638.097	-138290	-0.13829		638.773	-137292	-0.137292		638.773	-136802	-0.136802
639.781	-136957	-0.136957		639.774	-137022	-0.137022		639.774	-137930	-0.13793		639.772	-137935	-0.137935		639.097	-137913	-0.137913		639.774	-136919	-0.136919		639.774	-136470	-0.13647
640.782	-136571	-0.136571		640.775	-136635	-0.136635		640.775	-137547	-0.137547		640.773	-137554	-0.137554		640.097	-137529	-0.137529		640.775	-136543	-0.136543		640.775	-136136	-0.136136
641.783	-136185	-0.136185		641.776	-136248	-0.136248		641.776	-137166	-0.137166		641.774	-137173	-0.137173		641.097	-137152	-0.137152		641.776	-136170	-0.13617		641.776	-135798	-0.135798
642.784	-135804	-0.135804		642.777	-135867	-0.135867		642.777	-136785	-0.136785		642.775	-136791	-0.136791		642.097	-136769	-0.136769		642.777	-135797	-0.135797		642.777	-135455	-0.135455
643.785	-135427	-0.135427		643.778	-135491	-0.135491		643.778	-136403	-0.136403		643.776	-136410	-0.13641		643.097	-136391	-0.136391		643.778	-135421	-0.135421		643.778	-135110	-0.13511
644.786	-135047	-0.135047		644.779	-135114	-0.135114		644.779	-136020	-0.13602		644.777	-136028	-0.136028		644.097	-136010	-0.13601		644.779	-135039	-0.135039		644.779	-134765	-0.134765
645.787	-134661	-0.134661		645.78	-134741	-0.134741		645.78	-135637	-0.135637		645.779	-135647	-0.135647		645.097	-135632	-0.135632		645.78	-134655	-0.134655		645.781	-134418	-0.134418
646.789	-134273	-0.134273		646.781	-134364	-0.134364		646.781	-135256	-0.135256		646.779	-135265	-0.135265		646.097	-135251	-0.135251		646.781	-134272	-0.134272		646.782	-134068	-0.134068
647.79	-133892	-0.133892		647.782	-133979	-0.133979		647.782	-134875	-0.134875		647.78	-134883	-0.134883		647.097	-134871	-0.134871		647.782	-133892	-0.133892		647.782	-133714	-0.133714
648.791	-133518	-0.133518		648.784	-133600	-0.1336		648.783	-134493	-0.134493		648.782	-134501	-0.134501		648.097	-134492	-0.134492		648.783	-133513	-0.133513		648.784	-133355	-0.133355
649.792	-133142	-0.133142		649.785	-133225	-0.133225		649.784	-134110	-0.13411		649.783	-134119	-0.134119		649.097	-134110	-0.13411		649.785	-133133	-0.133133		649.785	-132990	-0.13299
650.793	-132765	-0.132765		650.786	-132845	-0.132845		650.785	-133727	-0.133727		650.784	-133736	-0.133736		650.097	-133732	-0.133732		650.786	-132750	-0.13275		650.786	-132622	-0.132622
651.794	-132384	-0.132384		651.787	-132460	-0.13246		651.786	-133345	-0.133345		651.785	-133354	-0.133354		651.097	-133350	-0.13335		651.787	-132366	-0.132366		651.787	-132253	-0.132253
652.795	-131999	-0.131999		652.788	-132075	-0.132075		652.787	-132964	-0.132964		652.786	-132972	-0.132972		652.097	-132969	-0.132969		652.788	-131986	-0.131986		652.788	-131884	-0.131884
653.796	-131621	-0.131621		653.789	-131696	-0.131696		653.788	-132583	-0.132583		653.787	-132590	-0.13259		653.097	-132587	-0.132587		653.789	-131610	-0.13161		653.789	-131510	-0.13151
654.797	-131244	-0.131244		654.79	-131319	-0.131319		654.789	-132201	-0.132201		654.788	-132208	-0.132208		654.097	-132207	-0.132207		654.79	-131234	-0.131234		654.79	-131133	-0.131133
655.798	-130863	-0.130863		655.791	-130938	-0.130938		655.79	-131817	-0.131817		655.789	-131826	-0.131826		655.097	-131826	-0.131826		655.791	-130853	-0.130853		655.791	-130755	-0.130755
656.799	-130477	-0.130477		656.792	-130551	-0.130551		656.792	-131434	-0.131434		656.79	-131444	-0.131444		656.097	-131445	-0.131445		656.792	-130469	-0.130469		656.792	-130377	-0.130377
657.8	-130091	-0.130091		657.793	-130163	-0.130163		657.793	-131053	-0.131053		657.791	-131062	-0.131062		657.097	-131063	-0.131063		657.793	-130085	-0.130085		657.793	-130000	-0.13
658.801	-129712	-0.129712		658.794	-129782	-0.129782		658.794	-130672	-0.130672		658.792	-130680	-0.13068		658.097	-130681	-0.130681		658.794	-129708	-0.129708		658.794	-129623	-0.129623
659.802	-129336	-0.129336		659.795	-129408	-0.129408		659.795	-130291	-0.130291		659.793	-130298	-0.130298		659.097	-130300	-0.1303		659.795	-129333	-0.129333		659.795	-129242	-0.129242
660.803	-128956	-0.128956		660.796	-129031	-0.129031		660.796	-129906	-0.129906		660.794	-129916	-0.129916		660.097	-129918	-0.129918		660.796	-128955	-0.128955		660.796	-128858	-0.128858
661.804	-128569	-0.128569		661.797	-128649	-0.128649		661.797	-129524	-0.129524		661.795	-129534	-0.129534		661.097	-129537	-0.129537		661.797	-128572	-0.128572		661.797	-128475	-0.128475
662.805	-128183	-0.128183		662.798	-128262	-0.128262		662.798	-129142	-0.129142		662.797	-129152	-0.129152		662.097	-129154	-0.129154		662.798	-128187	-0.128187		662.799	-128095	-0.128095
663.806	-127805	-0.127805		663.799	-127877	-0.127877		663.799	-128762	-0.128762		663.798	-128770	-0.12877		663.097	-128772	-0.128772		663.799	-127807	-0.127807		663.799	-127720	-0.12772
664.808	-127433	-0.127433		664.8	-127500	-0.1275		664.8	-128380	-0.12838		664.799	-128388	-0.128388		664.097	-128390	-0.12839		664.801	-127432	-0.127432		664.801	-127343	-0.127343
665.809	-127060	-0.12706		665.801	-127124	-0.127124		665.801	-127997	-0.127997		665.8	-128006	-0.128006		665.097	-128008	-0.128008		665.802	-127055	-0.127055		665.802	-126962	-0.126962
666.81	-126684	-0.126684		666.802	-126742	-0.126742		666.802	-127613	-0.127613		666.8	-127624	-0.127624		666.097	-127626	-0.127626		666.802	-126680	-0.12668		666.803	-126579	-0.126579
667.811	-126303	-0.126303		667.804	-126354	-0.126354		667.803	-127231	-0.127231		667.802	-127241	-0.127241		667.097	-127243	-0.127243		667.803	-126301	-0.126301		667.804	-126197	-0.126197
668.812	-125916	-0.125916		668.805	-125969	-0.125969		668.804	-126851	-0.126851		668.803	-126859	-0.126859		668.097	-126861	-0.126861		668.804	-125917	-0.125917		668.804	-125821	-0.125821
669.813	-125537	-0.125537		669.806	-125594	-0.125594		669.805	-126470	-0.12647		669.804	-126477	-0.126477		669.097	-126478	-0.126478		669.806	-125538	-0.125538		669.806	-125446	-0.125446
670.814	-125161	-0.125161		670.807	-125223	-0.125223		670.806	-126087	-0.126087		670.805	-126095	-0.126095		670.097	-126097	-0.126097		670.807	-125161	-0.125161		670.807	-125066	-0.125066
671.815	-124779	-0.124779		671.808	-124845	-0.124845		671.807	-125703	-0.125703		671.806	-125713	-0.125713		671.097	-125715	-0.125715		671.808	-124778	-0.124778		671.808	-124683	-0.124683
672.816	-124391	-0.124391		672.809	-124461	-0.124461		672.808	-125321	-0.125321		672.807	-125331	-0.125331		672.097	-125333	-0.125333		672.809	-124389	-0.124389		672.809	-124300	-0.1243
673.817	-124003	-0.124003		673.81	-124074	-0.124074		673.809	-124941	-0.124941		673.808	-124949	-0.124949		673.097	-124951	-0.124951		673.81	-123999	-0.123999		673.81	-123922	-0.123922
674.818	-123625	-0.123625		674.811	-123693	-0.123693		674.81	-124560	-0.12456		674.809	-124567	-0.124567		674.097	-124568	-0.124568		674.811	-123617	-0.123617		674.811	-123547	-0.123547
675.819	-123251	-0.123251		675.812	-123318	-0.123318		675.811	-124177	-0.124177		675.81	-124185	-0.124185		675.097	-124186	-0.124186		675.812	-123241	-0.123241		675.812	-123166	-0.123166
676.82	-122872	-0.122872		676.813	-122941	-0.122941		676.812	-123793	-0.123793		676.811	-123803	-0.123803		676.097	-123804	-0.123804		676.813	-122862	-0.122862		676.813	-122780	-0.12278
677.821	-122486	-0.122486		677.814	-122564	-0.122564		677.813	-123410	-0.12341		677.812	-123421	-0.123421		677.097	-123423	-0.123423		677.814	-122476	-0.122476		677.814	-122392	-0.122392
678.822	-122097	-0.122097		678.815	-122181	-0.122181		678.814	-123029	-0.123029		678.813	-123038	-0.123038		678.097	-123040	-0.12304		678.815	-122085	-0.122085		678.815	-122009	-0.122009
679.823	-121714	-0.121714		679.816	-121793	-0.121793		679.815	-122649	-0.122649		679.815	-122656	-0.122656		679.097	-122658	-0.122658		679.816	-121697	-0.121697		679.816	-121633	-0.121633
680.824	-121337	-0.121337		680.817	-121414	-0.121414		680.816	-122267	-0.122267		680.816	-122274	-0.122274		680.097	-122275	-0.122275		680.818	-121317	-0.121317		680.818	-121259	-0.121259
681.825	-120960	-0.12096		681.818	-121039	-0.121039		681.817	-121882	-0.121882		681.817	-121892	-0.121892		681.097	-121894	-0.121894		681.819	-120938	-0.120938		681.819	-120879	-0.120879
682.826	-120592	-0.120592		682.819	-120660	-0.12066		682.818	-121499	-0.121499		682.818	-121511	-0.121511		682.097	-121512	-0.121512		682.82	-120571	-0.120571		682.82	-120493	-0.120493
683.827	-120219	-0.120219		683.82	-120275	-0.120275		683.82	-121118	-0.121118		683.819	-121129	-0.121129		683.097	-121129	-0.121129		683.821	-120200	-0.1202		683.821	-120109	-0.120109
684.828	-119834	-0.119834		684.822	-119893	-0.119893		684.821	-120738	-0.120738		684.82	-120746	-0.120746		684.097	-120747	-0.120747		684.822	-119814	-0.119814		684.822	-119733	-0.119733
685.829	-119456	-0.119456		685.823	-119517	-0.119517		685.822	-120356	-0.120356		685.821	-120364	-0.120364		685.097	-120364	-0.120364		685.823	-119435	-0.119435		685.823	-119359	-0.119359
686.831	-119081	-0.119081		686.824	-119143	-0.119143		686.823	-119973	-0.119973		686.821	-119982	-0.119982		686.097	-119983	-0.119983		686.824	-119058	-0.119058		686.824	-118982	-0.118982
687.832	-118699	-0.118699		687.825	-118763	-0.118763		687.824	-119589	-0.119589		687.822	-119600	-0.1196		687.097	-119601	-0.119601		687.824	-118677	-0.118677		687.825	-118597	-0.118597
688.833	-118309	-0.118309		688.826	-118374	-0.118374		688.825	-119207	-0.119207		688.823	-119218	-0.119218		688.097	-119219	-0.119219		688.825	-118291	-0.118291		688.826	-118211	-0.118211
689.834	-117920	-0.11792		689.827	-117985	-0.117985		689.826	-118828	-0.118828		689.825	-118835	-0.118835		689.097	-118837	-0.118837		689.827	-117905	-0.117905		689.827	-117831	-0.117831
690.835	-117540	-0.11754		690.828	-117605	-0.117605		690.827	-118446	-0.118446		690.827	-118453	-0.118453		690.097	-118454	-0.118454		690.828	-117527	-0.117527		690.828	-117456	-0.117456
691.836	-117165	-0.117165		691.829	-117231	-0.117231		691.828	-118063	-0.118063		691.828	-118071	-0.118071		691.097	-118072	-0.118072		691.829	-117155	-0.117155		691.83	-117079	-0.117079
692.837	-116788	-0.116788		692.83	-116857	-0.116857		692.829	-117679	-0.117679		692.828	-117689	-0.117689		692.097	-117691	-0.117691		692.83	-116779	-0.116779		692.831	-116706	-0.116706
693.838	-116401	-0.116401		693.831	-116485	-0.116485		693.83	-117297	-0.117297		693.829	-117307	-0.117307		693.097	-117309	-0.117309		693.831	-116401	-0.116401		693.832	-116328	-0.116328
694.839	-116010	-0.11601		694.832	-116108	-0.116108		694.831	-116917	-0.116917		694.831	-116925	-0.116925		694.097	-116926	-0.116926		694.832	-116019	-0.116019		694.833	-115944	-0.115944
695.84	-115624	-0.115624		695.833	-115723	-0.115723		695.832	-116536	-0.116536		695.831	-116543	-0.116543		695.097	-116544	-0.116544		695.833	-115634	-0.115634		695.834	-115568	-0.115568
696.841	-115249	-0.115249		696.834	-115346	-0.115346		696.833	-116153	-0.116153		696.832	-116161	-0.116161		696.097	-116162	-0.116162		696.834	-115256	-0.115256		696.834	-115195	-0.115195
697.843	-114872	-0.114872		697.836	-114970	-0.11497		697.834	-115769	-0.115769		697.833	-115779	-0.115779		697.097	-115780	-0.11578		697.835	-114879	-0.114879		697.835	-114814	-0.114814
698.844	-114504	-0.114504		698.836	-114584	-0.114584		698.835	-115387	-0.115387		698.834	-115397	-0.115397		698.097	-115398	-0.115398		698.836	-114506	-0.114506		698.836	-114424	-0.114424
699.845	-114131	-0.114131		699.837	-114192	-0.114192		699.836	-115006	-0.115006		699.836	-115015	-0.115015		699.097	-115016	-0.115016		699.837	-114126	-0.114126		699.837	-114031	-0.114031
700.846	-113743	-0.113743		700.838	-113802	-0.113802		700.837	-114626	-0.114626		700.838	-114632	-0.114632		700.097	-114633	-0.114633		700.839	-113736	-0.113736		700.839	-113648	-0.113648
701.847	-113364	-0.113364		701.839	-113423	-0.113423		701.838	-114244	-0.114244		701.839	-114250	-0.11425		701.097	-114250	-0.11425		701.84	-113354	-0.113354		701.84	-113272	-0.113272
702.848	-112987	-0.112987		702.84	-113049	-0.113049		702.839	-113859	-0.113859		702.839	-113869	-0.113869		702.097	-113868	-0.113868		702.841	-112978	-0.112978		702.841	-112891	-0.112891
703.849	-112604	-0.112604		703.841	-112669	-0.112669		703.84	-113476	-0.113476		703.84	-113486	-0.113486		703.097	-113486	-0.113486		703.842	-112599	-0.112599		703.842	-112503	-0.112503
704.849	-112215	-0.112215		704.843	-112281	-0.112281		704.841	-113095	-0.113095		704.841	-113104	-0.113104		704.097	-113104	-0.113104		704.843	-112210	-0.11221		704.843	-112113	-0.112113
705.85	-111828	-0.111828		705.844	-111892	-0.111892		705.842	-112716	-0.112716		705.842	-112722	-0.112722		705.097	-112722	-0.112722		705.844	-111821	-0.111821		705.844	-111731	-0.111731
706.852	-111450	-0.11145		706.845	-111513	-0.111513		706.844	-112334	-0.112334		706.843	-112340	-0.11234		706.097	-112340	-0.11234		706.845	-111441	-0.111441		706.845	-111358	-0.111358
707.853	-111077	-0.111077		707.846	-111141	-0.111141		707.845	-111949	-0.111949		707.843	-111958	-0.111958		707.097	-111958	-0.111958		707.846	-111067	-0.111067		707.846	-110982	-0.110982
708.854	-110699	-0.110699		708.847	-110766	-0.110766		708.846	-111566	-0.111566		708.844	-111576	-0.111576		708.097	-111575	-0.111575		708.847	-110688	-0.110688		708.847	-110614	-0.110614
709.855	-110315	-0.110315		709.848	-110392	-0.110392		709.847	-111184	-0.111184		709.846	-111194	-0.111194		709.097	-111193	-0.111193		709.848	-110296	-0.110296		709.848	-110240	-0.11024
710.856	-109931	-0.109931		710.849	-110014	-0.110014		710.848	-110804	-0.110804		710.848	-110812	-0.110812		710.097	-110811	-0.110811		710.849	-109902	-0.109902		710.849	-109854	-0.109854
711.857	-109553	-0.109553		711.85	-109631	-0.109631		711.849	-110423	-0.110423		711.849	-110429	-0.110429		711.097	-110429	-0.110429		711.85	-109521	-0.109521		711.851	-109477	-0.109477
712.858	-109181	-0.109181		712.851	-109254	-0.109254		712.85	-110039	-0.110039		712.85	-110047	-0.110047		712.097	-110046	-0.110046		712.852	-109151	-0.109151		712.852	-109103	-0.109103
713.859	-108809	-0.108809		713.852	-108876	-0.108876		713.851	-109656	-0.109656		713.851	-109665	-0.109665		713.097	-109665	-0.109665		713.852	-108783	-0.108783		713.853	-108722	-0.108722
714.86	-108426	-0.108426		714.854	-108489	-0.108489		714.852	-109274	-0.109274		714.852	-109283	-0.109283		714.097	-109283	-0.109283		714.853	-108406	-0.108406		714.854	-108333	-0.108333
715.861	-108036	-0.108036		715.855	-108098	-0.108098		715.853	-108894	-0.108894		715.852	-108901	-0.108901		715.097	-108901	-0.108901		715.854	-108021	-0.108021		715.855	-107944	-0.107944
716.862	-107649	-0.107649		716.856	-107711	-0.107711		716.854	-108513	-0.108513		716.853	-108519	-0.108519		716.097	-108519	-0.108519		716.855	-107636	-0.107636		716.856	-107564	-0.107564
717.864	-107272	-0.107272		717.857	-107335	-0.107335		717.855	-108130	-0.10813		717.854	-108137	-0.108137		717.097	-108136	-0.108136		717.856	-107260	-0.10726		717.856	-107189	-0.107189
718.865	-106901	-0.106901		718.858	-106964	-0.106964		718.856	-107746	-0.107746		718.855	-107755	-0.107755		718.097	-107754	-0.107754		718.857	-106889	-0.106889		718.857	-106809	-0.106809
719.866	-106523	-0.106523		719.859	-106588	-0.106588		719.857	-107363	-0.107363		719.857	-107373	-0.107373		719.097	-107372	-0.107372		719.859	-106512	-0.106512		719.859	-106428	-0.106428
720.867	-106136	-0.106136		720.86	-106203	-0.106203		720.858	-106982	-0.106982		720.859	-106991	-0.106991		720.097	-106990	-0.10699		720.86	-106125	-0.106125		720.86	-106041	-0.106041
721.868	-105747	-0.105747		721.861	-105816	-0.105816		721.859	-106602	-0.106602		721.86	-106608	-0.106608		721.097	-106607	-0.106607		721.861	-105739	-0.105739		721.862	-105654	-0.105654
722.869	-105368	-0.105368		722.862	-105439	-0.105439		722.86	-106221	-0.106221		722.861	-106226	-0.106226		722.097	-106225	-0.106225		722.862	-105360	-0.10536		722.863	-105277	-0.105277
723.87	-104995	-0.104995		723.863	-105072	-0.105072		723.861	-105837	-0.105837		723.861	-105844	-0.105844		723.097	-105844	-0.105844		723.863	-104988	-0.104988		723.864	-104900	-0.1049
724.87	-104619	-0.104619		724.864	-104701	-0.104701		724.862	-105454	-0.105454		724.862	-105462	-0.105462		724.097	-105461	-0.105461		724.864	-104612	-0.104612		724.865	-104532	-0.104532
725.872	-104247	-0.104247		725.865	-104337	-0.104337		725.863	-105072	-0.105072		725.863	-105080	-0.10508		725.097	-105079	-0.105079		725.865	-104234	-0.104234		725.865	-104157	-0.104157
726.873	-103869	-0.103869		726.866	-103966	-0.103966		726.864	-104691	-0.104691		726.864	-104698	-0.104698		726.097	-104697	-0.104697		726.866	-103853	-0.103853		726.866	-103768	-0.103768
727.874	-103484	-0.103484		727.867	-103583	-0.103583		727.865	-104310	-0.10431		727.864	-104316	-0.104316		727.097	-104314	-0.104314		727.867	-103469	-0.103469		727.867	-103390	-0.10339
728.875	-103110	-0.10311		728.868	-103210	-0.10321		728.867	-103926	-0.103926		728.866	-103934	-0.103934		728.097	-103932	-0.103932		728.868	-103099	-0.103099		728.868	-103015	-0.103015
729.877	-102739	-0.102739		729.869	-102841	-0.102841		729.868	-103543	-0.103543		729.867	-103552	-0.103552		729.097	-103549	-0.103549		729.87	-102729	-0.102729		729.87	-102632	-0.102632
730.878	-102360	-0.10236		730.87	-102461	-0.102461		730.869	-103161	-0.103161		730.869	-103170	-0.10317		730.097	-103167	-0.103167		730.871	-102346	-0.102346		730.871	-102242	-0.102242
731.879	-101971	-0.101971		731.871	-102069	-0.102069		731.87	-102781	-0.102781		731.871	-102787	-0.102787		731.097	-102786	-0.102786		731.872	-101956	-0.101956		731.872	-101854	-0.101854
732.879	-101581	-0.101581		732.873	-101673	-0.101673		732.871	-102401	-0.102401		732.871	-102405	-0.102405		732.097	-102404	-0.102404		732.873	-101568	-0.101568		732.873	-101476	-0.101476
733.88	-101198	-0.101198		733.874	-101285	-0.101285		733.872	-102018	-0.102018		733.872	-102023	-0.102023		733.097	-102021	-0.102021		733.874	-101191	-0.101191		733.874	-101106	-0.101106
734.881	-100821	-0.100821		734.875	-100903	-0.100903		734.873	-101634	-0.101634		734.873	-101641	-0.101641		734.097	-101638	-0.101638		734.875	-100818	-0.100818		734.875	-100731	-0.100731
735.882	-100441	-0.100441		735.876	-100516	-0.100516		735.874	-101251	-0.101251		735.873	-101259	-0.101259		735.097	-101255	-0.101255		735.876	-100438	-0.100438		735.876	-100357	-0.100357
736.883	-100051	-0.100051		736.877	-100118	-0.100118		736.875	-100869	-0.100869		736.874	-100877	-0.100877		736.097	-100874	-0.100874		736.877	-100046	-0.100046		736.877	-99978.5	-0.0999785
737.885	-99659	-0.099659		737.878	-99718.1	-0.0997181		737.876	-100488	-0.100488		737.875	-100495	-0.100495		737.097	-100493	-0.100493		737.878	-99656.5	-0.0996565		737.878	-99594.8	-0.0995948
738.886	-99276.2	-0.0992762		738.879	-99327.7	-0.0993277		738.877	-100107	-0.100107		738.876	-100113	-0.100113		738.097	-100111	-0.100111		738.879	-99281	-0.099281		738.879	-99221.3	-0.0992213
739.887	-98903.2	-0.0989032		739.88	-98944.4	-0.0989444		739.878	-99724.8	-0.0997248		739.878	-99730.9	-0.0997309		739.097	-99728	-0.099728		739.88	-98915.4	-0.0989154		739.88	-98849.5	-0.0988495
740.888	-98529	-0.098529		740.881	-98558.8	-0.0985588		740.879	-99342.1	-0.0993421		740.88	-99348.7	-0.0993487		740.097	-99345.1	-0.0993451		740.881	-98545.6	-0.0985456		740.882	-98468.7	-0.0984687
741.889	-98165.2	-0.0981652		741.882	-98193.6	-0.0981936		741.88	-98960	-0.09896		741.881	-98966.3	-0.0989663		741.097	-98963.1	-0.0989631		741.882	-98179.9	-0.0981799		741.883	-98080.7	-0.0980807
742.89	-97794.1	-0.0977941		742.883	-97827.2	-0.0978272		742.881	-98578.5	-0.0985785		742.882	-98584.3	-0.0985843		742.097	-98582.1	-0.0985821		742.883	-97804.5	-0.0978045		742.884	-97696.9	-0.0976969
743.891	-97407.5	-0.0974075		743.884	-97441.3	-0.0974413		743.882	-98196.7	-0.0981967		743.883	-98202.4	-0.0982024		743.097	-98200.7	-0.0982007		743.884	-97415	-0.097415		743.885	-97321.2	-0.0973212
744.892	-97032.8	-0.0970328		744.885	-97068.9	-0.0970689		744.883	-97814.1	-0.0978141		744.883	-97820.3	-0.0978203		744.097	-97817.8	-0.0978178		744.885	-97036.1	-0.0970361		744.886	-96948	-0.096948
745.893	-96661.3	-0.0966613		745.886	-96705	-0.096705		745.884	-97431.1	-0.0974311		745.884	-97438.3	-0.0974383		745.097	-97434.1	-0.0974341		745.886	-96658.2	-0.0966582		745.887	-96565	-0.096565
746.894	-96280.3	-0.0962803		746.887	-96333.5	-0.0963335		746.885	-97048.9	-0.0970489		746.885	-97056.3	-0.0970563		746.097	-97051.4	-0.0970514		746.887	-96270	-0.09627		746.888	-96172.8	-0.0961728
747.895	-95888.3	-0.0958883		747.888	-95949.1	-0.0959491		747.886	-96667.9	-0.0966679		747.885	-96674.3	-0.0966743		747.097	-96670.5	-0.0966705		747.889	-95872.2	-0.0958722		747.889	-95779.3	-0.0957793
748.897	-95495	-0.095495		748.889	-95561.8	-0.0955618		748.887	-96287.5	-0.0962875		748.887	-96292.3	-0.0962923		748.097	-96290	-0.09629		748.89	-95475.6	-0.0954756		748.89	-95396.7	-0.0953967
749.898	-95111.1	-0.0951111		749.89	-95182	-0.095182		749.888	-95906.2	-0.0959062		749.888	-95910	-0.09591		749.097	-95907.6	-0.0959076		749.891	-95090.5	-0.0950905		749.891	-95025	-0.095025
750.899	-94736.8	-0.0947368		750.892	-94809	-0.094809		750.889	-95523.3	-0.0955233		750.89	-95527.6	-0.0955276		750.097	-95523.5	-0.0955235		750.892	-94714.1	-0.0947141		750.893	-94648.2	-0.0946482
751.9	-94360.5	-0.0943605		751.893	-94432.8	-0.0944328		751.891	-95139.6	-0.0951396		751.891	-95145.3	-0.0951453		751.097	-95139.8	-0.0951398		751.893	-94334.4	-0.0943344		751.894	-94275.3	-0.0942753
752.901	-93978.2	-0.0939782		752.894	-94064.9	-0.0940649		752.892	-94756.6	-0.0947566		752.893	-94762.7	-0.0947627		752.097	-94758.2	-0.0947582		752.894	-93946.4	-0.0939464		752.895	-93895.8	-0.0938958
753.902	-93590.9	-0.0935909		753.895	-93692.7	-0.0936927		753.893	-94375.4	-0.0943754		753.893	-94380.5	-0.0943805		753.097	-94377.8	-0.0943778		753.895	-93558.4	-0.0935584		753.895	-93509.4	-0.0935094
754.903	-93207.5	-0.0932075		754.896	-93308.5	-0.0933085		754.894	-93994.6	-0.0939946		754.894	-93998.9	-0.0939989		754.097	-93996.3	-0.0939963		754.896	-93180	-0.09318		754.896	-93135.4	-0.0931354
755.904	-92837.1	-0.0928371		755.897	-92932.8	-0.0929328		755.895	-93612.9	-0.0936129		755.894	-93617.1	-0.0936171		755.097	-93612.6	-0.0936126		755.897	-92810	-0.09281		755.897	-92762.3	-0.0927623
756.905	-92469.4	-0.0924694		756.898	-92557	-0.092557		756.896	-93230.3	-0.0932303		756.895	-93235.2	-0.0932352		756.097	-93228.6	-0.0932286		756.898	-92435.4	-0.0924354		756.898	-92377.6	-0.0923776
757.906	-92091.8	-0.0920918		757.899	-92172.7	-0.0921727		757.897	-92847.8	-0.0928478		757.896	-92853.2	-0.0928532		757.097	-92846.6	-0.0928466		757.899	-92060	-0.09206		757.9	-91983.1	-0.0919831
758.907	-91704.3	-0.0917043		758.9	-91781.8	-0.0917818		758.898	-92466.3	-0.0924663		758.898	-92471	-0.092471		758.097	-92466.4	-0.0924664		758.901	-91679.4	-0.0916794		758.901	-91593.4	-0.0915934
759.909	-91318.9	-0.0913189		759.901	-91396.1	-0.0913961		759.899	-92084.8	-0.0920848		759.899	-92088.7	-0.0920887		759.097	-92085.8	-0.0920858		759.902	-91295.1	-0.0912951		759.902	-91217.7	-0.0912177
760.91	-90943.6	-0.0909436		760.902	-91022.8	-0.0910228		760.9	-91702.3	-0.0917023		760.901	-91706.4	-0.0917064		760.097	-91702.4	-0.0917024		760.903	-90923.8	-0.0909238		760.903	-90849.9	-0.0908499
761.911	-90572.3	-0.0905723		761.904	-90655.4	-0.0906554		761.901	-91319.1	-0.0913191		761.902	-91324.2	-0.0913242		761.097	-91317.6	-0.0913176		761.904	-90554.9	-0.0905549		761.904	-90476.9	-0.0904769
762.911	-90192.8	-0.0901928		762.905	-90281.7	-0.0902817		762.902	-90936.4	-0.0909364		762.903	-90942.2	-0.0909422		762.097	-90934.6	-0.0909346		762.905	-90176.3	-0.0901763		762.905	-90093.8	-0.0900938
763.912	-89801.9	-0.0898019		763.906	-89913.8	-0.0899138		763.903	-90555.1	-0.0905551		763.904	-90560.5	-0.0905605		763.097	-90554.4	-0.0905544		763.905	-89787.9	-0.0897879		763.906	-89707.7	-0.0897077
764.913	-89410.8	-0.0894108		764.907	-89542	-0.089542		764.905	-90174.6	-0.0901746		764.905	-90178.4	-0.0901784		764.097	-90175.1	-0.0901751		764.906	-89401.2	-0.0894012		764.907	-89330.1	-0.0893301
765.915	-89031.3	-0.0890313		765.908	-89156.9	-0.0891569		765.906	-89793.3	-0.0897933		765.905	-89796.2	-0.0897962		765.097	-89793.1	-0.0897931		765.908	-89022.5	-0.0890225		765.908	-88961.9	-0.0889619
766.916	-88661.8	-0.0886618		766.909	-88775	-0.088775		766.907	-89410.8	-0.0894108		766.906	-89413.9	-0.0894139		766.097	-89408.3	-0.0894083		766.909	-88647.6	-0.0886476		766.909	-88589.9	-0.0885899
767.917	-88288.1	-0.0882881		767.91	-88391.4	-0.0883914		767.908	-89027.6	-0.0890276		767.907	-89031.8	-0.0890318		767.097	-89023.7	-0.0890237		767.91	-88268	-0.088268		767.911	-88225.6	-0.0882256
768.918	-87913.4	-0.0879134		768.911	-88013.2	-0.0880132		768.909	-88644.8	-0.0886448		768.908	-88649.7	-0.0886497		768.097	-88642.5	-0.0886425		768.911	-87903.6	-0.0879036		768.912	-87853.9	-0.0878539
769.919	-87534.2	-0.0875342		769.912	-87631.5	-0.0876315		769.91	-88262.8	-0.0882628		769.91	-88267.3	-0.0882673		769.097	-88263.6	-0.0882636		769.913	-87539.4	-0.0875394		769.913	-87468.1	-0.0874681
770.92	-87153.3	-0.0871533		770.913	-87242.1	-0.0872421		770.911	-87881.2	-0.0878812		770.911	-87885.1	-0.0878851		770.097	-87883	-0.087883		770.914	-87163.3	-0.0871633		770.914	-87095.2	-0.0870952
771.921	-86783.9	-0.0867839		771.914	-86861.1	-0.0868611		771.912	-87499.9	-0.0874999		771.913	-87503	-0.087503		771.097	-87498.6	-0.0874986		771.914	-86798.1	-0.0867981		771.915	-86724.5	-0.0867245
772.922	-86411.4	-0.0864114		772.915	-86483	-0.086483		772.913	-87118.3	-0.0871183		772.914	-87120.8	-0.0871208		772.097	-87113.1	-0.0871131		772.915	-86432.7	-0.0864327		772.916	-86343.5	-0.0863435
773.923	-86023.2	-0.0860232		773.917	-86097.5	-0.0860975		773.914	-86736.3	-0.0867363		773.915	-86738.8	-0.0867388		773.097	-86730.8	-0.0867308		773.916	-86056	-0.086056		773.917	-85952	-0.085952
774.924	-85625.5	-0.0856255		774.918	-85701	-0.085701		774.915	-86354.2	-0.0863542		774.915	-86356.7	-0.0863567		774.097	-86351.9	-0.0863519		774.917	-85668.5	-0.0856685		774.918	-85563.6	-0.0855636
775.925	-85235	-0.085235		775.919	-85303.8	-0.0853038		775.917	-85971.9	-0.0859719		775.916	-85974.6	-0.0859746		775.097	-85972.3	-0.0859723		775.918	-85281.9	-0.0852819		775.919	-85188.4	-0.0851884
776.927	-84859.4	-0.0848594		776.92	-84919.2	-0.0849192		776.918	-85589.7	-0.0855897		776.917	-85592.8	-0.0855928		776.097	-85588.6	-0.0855886		776.92	-84903.8	-0.0849038		776.92	-84819.6	-0.0848196
777.928	-84491.3	-0.0844913		777.921	-84546.7	-0.0845467		777.919	-85207.5	-0.0852075		777.917	-85210.9	-0.0852109		777.097	-85202.6	-0.0852026		777.921	-84529.9	-0.0845299		777.922	-84439.3	-0.0844393
778.929	-84115.2	-0.0841152		778.922	-84171	-0.084171		778.92	-84825.4	-0.0848254		778.919	-84828.7	-0.0848287		778.097	-84818.7	-0.0848187		778.922	-84147.5	-0.0841475		778.923	-84035.9	-0.0840359
779.93	-83725.1	-0.0837251		779.923	-83793.4	-0.0837934		779.921	-84443.5	-0.0844435		779.921	-84446.5	-0.0844465		779.097	-84439	-0.084439		779.923	-83752.2	-0.0837522		779.924	-83628.4	-0.0836284
780.931	-83333.1	-0.0833331		780.924	-83409	-0.083409		780.922	-84061.9	-0.0840619		780.922	-84064.2	-0.0840642		780.097	-84060.5	-0.0840605		780.924	-83354.4	-0.0833544		780.925	-83239.6	-0.0832396
781.932	-82952.7	-0.0829527		781.925	-83019.9	-0.0830199		781.923	-83680.5	-0.0836805		781.923	-83682	-0.083682		781.097	-83678.4	-0.0836784		781.925	-82966.1	-0.0829661		781.926	-82866.9	-0.0828669
782.933	-82583	-0.082583		782.926	-82644	-0.082644		782.924	-83298.7	-0.0832987		782.924	-83299.9	-0.0832999		782.097	-83292.6	-0.0832926		782.926	-82584	-0.082584		782.927	-82496.8	-0.0824968
783.934	-82211	-0.082211		783.927	-82272.8	-0.0822728		783.925	-82916.3	-0.0829163		783.926	-82917.7	-0.0829177		783.097	-82907.4	-0.0829074		783.927	-82196	-0.082196		783.928	-82119.3	-0.0821193
784.935	-81848.3	-0.0818483		784.928	-81893.4	-0.0818934		784.926	-82533.6	-0.0825336		784.926	-82535.6	-0.0825356		784.097	-82526.3	-0.0825263		784.928	-81810.8	-0.0818108		784.929	-81735.8	-0.0817358
785.936	-81477.7	-0.0814777		785.929	-81504.6	-0.0815046		785.927	-82151	-0.082151		785.927	-82153.6	-0.0821536		785.097	-82147.8	-0.0821478		785.929	-81427.1	-0.0814271		785.93	-81357.1	-0.0813571
786.937	-81091.5	-0.0810915		786.93	-81118.4	-0.0811184		786.928	-81768.8	-0.0817688		786.927	-81771.7	-0.0817717		786.097	-81767.6	-0.0817676		786.931	-81045.1	-0.0810451		786.931	-80988	-0.080988
787.939	-80718.6	-0.0807186		787.931	-80743.3	-0.0807433		787.929	-81387.4	-0.0813874		787.928	-81389.8	-0.0813898		787.097	-81383.3	-0.0813833		787.932	-80674.4	-0.0806744		787.932	-80619.9	-0.0806199
788.94	-80348.1	-0.0803481		788.932	-80374.2	-0.0803742		788.931	-81006.1	-0.0810061		788.93	-81007.6	-0.0810076		788.097	-80997.7	-0.0809977		788.933	-80304	-0.080304		788.933	-80240	-0.08024
789.941	-79965.3	-0.0799653		789.933	-79997.8	-0.0799978		789.932	-80624.3	-0.0806243		789.931	-80625.2	-0.0806252		789.097	-80615	-0.080615		789.934	-79922.8	-0.0799228		789.934	-79847.9	-0.0798479
790.942	-79570.6	-0.0795706		790.935	-79623.8	-0.0796238		790.933	-80242.1	-0.0802421		790.933	-80243	-0.080243		790.097	-80235.9	-0.0802359		790.935	-79530.7	-0.0795307		790.935	-79457	-0.079457
791.943	-79178.7	-0.0791787		791.936	-79247	-0.079247		791.934	-79859.4	-0.0798594		791.934	-79860.9	-0.0798609		791.097	-79856.9	-0.0798569		791.936	-79139.9	-0.0791399		791.936	-79077.8	-0.0790778
792.944	-78800.7	-0.0788007		792.937	-78864.8	-0.0788648		792.935	-79477.1	-0.0794771		792.935	-79478.9	-0.0794789		792.097	-79474	-0.079474		792.937	-78762	-0.078762		792.938	-78706.7	-0.0787067
793.945	-78431.8	-0.0784318		793.938	-78492.8	-0.0784928		793.936	-79095.4	-0.0790954		793.936	-79096.7	-0.0790967		793.097	-79088.3	-0.0790883		793.938	-78392.1	-0.0783921		793.939	-78331	-0.078331
794.946	-78056.1	-0.0780561		794.939	-78120.3	-0.0781203		794.937	-78713.8	-0.0787138		794.937	-78714.6	-0.0787146		794.097	-78704.1	-0.0787041		794.939	-78015	-0.078015		794.94	-77962.7	-0.0779627
795.947	-77666.5	-0.0776665		795.94	-77737.1	-0.0777371		795.938	-78331.5	-0.0783315		795.937	-78332.7	-0.0783327		795.097	-78324.1	-0.0783241		795.94	-77637.2	-0.0776372		795.941	-77588.9	-0.0775889
796.948	-77272.5	-0.0772725		796.941	-77345.2	-0.0773452		796.939	-77949.2	-0.0779492		796.938	-77950.8	-0.0779508		796.097	-77945.9	-0.0779459		796.941	-77255.8	-0.0772558		796.942	-77204.2	-0.0772042
797.949	-76886.9	-0.0768869		797.942	-76957.7	-0.0769577		797.94	-77567.3	-0.0775673		797.938	-77568.9	-0.0775689		797.097	-77564.6	-0.0775646		797.943	-76872	-0.076872		797.943	-76831.2	-0.0768312
798.95	-76510.7	-0.0765107		798.943	-76583.5	-0.0765835		798.941	-77186.1	-0.0771861		798.94	-77186.6	-0.0771866		798.097	-77179	-0.077179		798.944	-76499.6	-0.0764996		798.944	-76458.5	-0.0764585
799.952	-76134.4	-0.0761344		799.944	-76217.1	-0.0762171		799.942	-76805	-0.076805		799.941	-76804.4	-0.0768044		799.097	-76793.3	-0.0767933		799.945	-76128.7	-0.0761287		799.945	-76073.8	-0.0760738
800.953	-75772.1	-0.0757721		800.945	-75845.2	-0.0758452		800.943	-76422.6	-0.0764226		800.943	-76422.4	-0.0764224		800.097	-76411.7	-0.0764117		800.946	-75748	-0.075748		800.946	-75680	-0.07568
801.954	-75399.7	-0.0753997		801.946	-75475.4	-0.0754754		801.944	-76039.1	-0.0760391		801.944	-76040.3	-0.0760403		801.097	-76033.1	-0.0760331		801.947	-75357.5	-0.0753575		801.947	-75292.4	-0.0752924
802.955	-75007	-0.075007		802.947	-75101.9	-0.0751019		802.945	-75655.9	-0.0756559		802.946	-75658	-0.075658		802.097	-75653.3	-0.0756533		802.948	-74969.8	-0.0749698		802.949	-74920.9	-0.0749209
803.956	-74631.2	-0.0746312		803.948	-74724.5	-0.0747245		803.946	-75274.7	-0.0752747		803.947	-75275.8	-0.0752758		803.097	-75269.4	-0.0752694		803.949	-74593.5	-0.0745935		803.95	-74558.1	-0.0745581
804.957	-74264.9	-0.0742649		804.95	-74358.8	-0.0743588		804.947	-74894.4	-0.0748944		804.948	-74893.7	-0.0748937		804.097	-74883.6	-0.0748836		804.95	-74222.5	-0.0742225		804.951	-74187.7	-0.0741877
805.958	-73887.9	-0.0738879		805.951	-73989.4	-0.0739894		805.948	-74513.3	-0.0745133		805.949	-74511.8	-0.0745118		805.097	-74500.4	-0.0745004		805.951	-73846	-0.073846		805.952	-73822.4	-0.0738224
806.959	-73494.6	-0.0734946		806.952	-73610.7	-0.0736107		806.949	-74130.4	-0.0741304		806.949	-74130	-0.07413		806.097	-74120.6	-0.0741206		806.952	-73491.7	-0.0734917		806.953	-73450.8	-0.0734508
807.96	-73101	-0.073101		807.953	-73218.6	-0.0732186		807.95	-73747	-0.073747		807.95	-73747.9	-0.0737479		807.097	-73741.1	-0.0737411		807.954	-73137.3	-0.0731373		807.954	-73069.6	-0.0730696
808.961	-72722.8	-0.0727228		808.954	-72822	-0.072822		808.952	-73364.9	-0.0733649		808.951	-73365.6	-0.0733656		808.097	-73358.6	-0.0733586		808.955	-72763.8	-0.0727638		808.955	-72701	-0.072701
809.962	-72356.5	-0.0723565		809.955	-72440.5	-0.0724405		809.953	-72983.6	-0.0729836		809.953	-72983	-0.072983		809.097	-72973.4	-0.0729734		809.956	-72400.9	-0.0724009		809.956	-72329.2	-0.0723292
810.963	-71984.8	-0.0719848		810.956	-72064.6	-0.0720646		810.954	-72602	-0.072602		810.954	-72600.7	-0.0726007		810.097	-72589	-0.072589		810.957	-72034.9	-0.0720349		810.957	-71941.7	-0.0719417
811.964	-71617.8	-0.0716178		811.957	-71679.5	-0.0716795		811.955	-72219.5	-0.0722195		811.955	-72218.9	-0.0722189		811.097	-72208.2	-0.0722082		811.958	-71654.7	-0.0716547		811.958	-71543.4	-0.0715434
812.965	-71240.6	-0.0712406		812.958	-71283.3	-0.0712833		812.956	-71837.1	-0.0718371		812.956	-71837	-0.071837		812.097	-71829.5	-0.0718295		812.959	-71263.7	-0.0712637		812.959	-71150	-0.07115
813.966	-70848.9	-0.0708489		813.96	-70886.1	-0.0708861		813.957	-71455.6	-0.0714556		813.957	-71455	-0.071455		813.097	-71448.8	-0.0714488		813.96	-70875.8	-0.0708758		813.961	-70770.5	-0.0707705
814.967	-70472	-0.070472		814.961	-70499	-0.070499		814.958	-71074.3	-0.0710743		814.958	-71073	-0.071073		814.097	-71064.5	-0.0710645		814.961	-70497.4	-0.0704974		814.962	-70396.8	-0.0703968
815.968	-70099.3	-0.0700993		815.962	-70120	-0.07012		815.959	-70692.2	-0.0706922		815.959	-70690.8	-0.0706908		815.097	-70678.8	-0.0706788		815.962	-70120.9	-0.0701209		815.963	-70013.7	-0.0700137
816.969	-69715.2	-0.0697152		816.963	-69735.6	-0.0697356		816.96	-70309.3	-0.0703093		816.959	-70308.9	-0.0703089		816.097	-70295.6	-0.0702956		816.963	-69734.1	-0.0697341		816.963	-69617.3	-0.0696173
817.97	-69321.2	-0.0693212		817.964	-69359.5	-0.0693595		817.961	-69926.4	-0.0699264		817.96	-69927.2	-0.0699272		817.097	-69916.3	-0.0699163		817.964	-69334	-0.069334		817.964	-69221	-0.069221
818.972	-68934.1	-0.0689341		818.965	-68984	-0.068984		818.962	-69544.4	-0.0695444		818.961	-69545.5	-0.0695455		818.097	-69537.5	-0.0695375		818.965	-68933	-0.068933		818.965	-68837.8	-0.0688378
819.973	-68563.6	-0.0685636		819.966	-68600.9	-0.0686009		819.963	-69163.1	-0.0691631		819.962	-69163.3	-0.0691633		819.097	-69155.5	-0.0691555		819.966	-68544.2	-0.0685442		819.966	-68465.7	-0.0684657
820.975	-68200.4	-0.0682004		820.967	-68230.2	-0.0682302		820.964	-68782	-0.068782		820.963	-68780.9	-0.0687809		820.097	-68770.5	-0.0687705		820.967	-68165.2	-0.0681652		820.967	-68090.4	-0.0680904
821.976	-67824.9	-0.0678249		821.968	-67860.3	-0.0678603		821.965	-68400.3	-0.0684003		821.964	-68398.7	-0.0683987		821.097	-68386.1	-0.0683861		821.968	-67781.8	-0.0677818		821.968	-67721.4	-0.0677214
822.977	-67432.4	-0.0674324		822.969	-67478.1	-0.0674781		822.966	-68017.6	-0.0680176		822.967	-68016.1	-0.0680161		822.097	-68005.1	-0.0680051		822.969	-67398.2	-0.0673982		822.97	-67344.7	-0.0673447
823.978	-67038.5	-0.0670385		823.97	-67083.7	-0.0670837		823.967	-67634.9	-0.0676349		823.969	-67633.6	-0.0676336		823.097	-67626	-0.067626		823.971	-67009.9	-0.0670099		823.971	-66955	-0.066955
824.979	-66659.6	-0.0666596		824.971	-66691	-0.066691		824.968	-67252.7	-0.0672527		824.97	-67251.7	-0.0672517		824.097	-67244.6	-0.0672446		824.972	-66620.3	-0.0666203		824.973	-66580	-0.06658
825.98	-66294.1	-0.0662941		825.973	-66312.6	-0.0663126		825.969	-66871.1	-0.0668711		825.971	-66869.9	-0.0668699		825.097	-66860.2	-0.0668602		825.973	-66246.1	-0.0662461		825.974	-66208.9	-0.0662089
826.981	-65925.1	-0.0659251		826.974	-65944.5	-0.0659445		826.97	-66489.5	-0.0664895		826.971	-66487.9	-0.0664879		826.097	-66475.5	-0.0664755		826.974	-65876	-0.065876		826.975	-65825.1	-0.0658251
827.982	-65574.6	-0.0655746		827.975	-65570.2	-0.0655702		827.971	-66107.4	-0.0661074		827.972	-66106.1	-0.0661061		827.097	-66093.7	-0.0660937		827.975	-65495.2	-0.0654952		827.976	-65427.8	-0.0654278
828.983	-65215.2	-0.0652152		828.976	-65196.7	-0.0651967		828.973	-65725.5	-0.0657255		828.973	-65724.1	-0.0657241		828.097	-65714.4	-0.0657144		828.976	-65102.1	-0.0651021		828.977	-65035	-0.065035
829.984	-64830	-0.06483		829.977	-64818.4	-0.0648184		829.974	-65343.8	-0.0653438		829.974	-65341.8	-0.0653418		829.097	-65334.1	-0.0653341		829.977	-64710.4	-0.0647104		829.978	-64659.4	-0.0646594
830.985	-64458.3	-0.0644583		830.978	-64434.5	-0.0644345		830.975	-64962.1	-0.0649621		830.975	-64959.7	-0.0649597		830.097	-64950.5	-0.0649505		830.978	-64333	-0.064333		830.979	-64294.6	-0.0642946
831.986	-64082.6	-0.0640826		831.979	-64063.4	-0.0640634		831.976	-64579.5	-0.0645795		831.977	-64577.5	-0.0645775		831.097	-64565.4	-0.0645654		831.979	-63965.6	-0.0639656		831.98	-63924.4	-0.0639244
832.987	-63686	-0.063686		832.98	-63694	-0.063694		832.977	-64196.5	-0.0641965		832.977	-64195.4	-0.0641954		832.097	-64182	-0.064182		832.981	-63593	-0.063593		832.981	-63571.6	-0.0635716
833.988	-63275.3	-0.0632753		833.981	-63313.4	-0.0633134		833.978	-63814.4	-0.0638144		833.978	-63813.4	-0.0638134		833.097	-63801.4	-0.0638014		833.982	-63230.5	-0.0632305		833.982	-63210.5	-0.0632105
834.989	-62873.8	-0.0628738		834.982	-62921.9	-0.0629219		834.979	-63433.1	-0.0634331		834.979	-63431.4	-0.0634314		834.097	-63421.5	-0.0634215		834.982	-62861.3	-0.0628613		834.983	-62822.5	-0.0628225
835.99	-62495.8	-0.0624958		835.983	-62534.1	-0.0625341		835.98	-63051.9	-0.0630519		835.98	-63049.2	-0.0630492		835.097	-63039.6	-0.0630396		835.983	-62476.4	-0.0624764		835.984	-62446.5	-0.0624465
836.991	-62133.3	-0.0621333		836.984	-62159.5	-0.0621595		836.981	-62669.7	-0.0626697		836.98	-62667.3	-0.0626673		836.097	-62655.7	-0.0626557		836.984	-62104.8	-0.0621048		836.985	-62075.1	-0.0620751
837.992	-61762.9	-0.0617629		837.985	-61790.5	-0.0617905		837.982	-62286.8	-0.0622868		837.981	-62285.3	-0.0622853		837.097	-62272.1	-0.0622721		837.985	-61734.8	-0.0617348		837.986	-61695.3	-0.0616953
838.994	-61371.8	-0.0613718		838.986	-61413.6	-0.0614136		838.983	-61904.7	-0.0619047		838.982	-61903.3	-0.0619033		838.097	-61890.4	-0.0618904		838.986	-61352.3	-0.0613523		838.986	-61304.1	-0.0613041
839.995	-60970.9	-0.0609709		839.987	-61043.3	-0.0610433		839.984	-61523.6	-0.0615236		839.983	-61521.3	-0.0615213		839.097	-61510	-0.06151		839.987	-60958.6	-0.0609586		839.987	-60915.6	-0.0609156
840.996	-60579.3	-0.0605793		840.988	-60672.9	-0.0606729		840.985	-61141.9	-0.0611419		840.984	-61139	-0.061139		840.097	-61128.9	-0.0611289		840.989	-60569.6	-0.0605696		840.988	-60539.9	-0.0605399
841.997	-60203.3	-0.0602033		841.989	-60298	-0.060298		841.986	-60758.7	-0.0607587		841.985	-60757.1	-0.0607571		841.097	-60745.7	-0.0607457		841.99	-60197	-0.060197		841.99	-60167.3	-0.0601673
842.998	-59827.2	-0.0598272		842.991	-59936	-0.059936		842.988	-60375.3	-0.0603753		842.989	-60374.8	-0.0603748		842.097	-60361.6	-0.0603616		842.991	-59834.3	-0.0598343		842.991	-59781.7	-0.0597817
844	-59466	-0.059466		843.992	-59571.3	-0.0595713		843.989	-59993.7	-0.0599937		843.991	-59992.2	-0.0599922		843.097	-59979	-0.059979		843.992	-59464.5	-0.0594645		843.993	-59380.9	-0.0593809
845.001	-59094.7	-0.0590947		844.993	-59190.8	-0.0591908		844.99	-59613.9	-0.0596139		844.992	-59610.3	-0.0596103		844.097	-59598.8	-0.0595988		844.994	-59099	-0.059099		844.995	-58982.6	-0.0589826
846.002	-58701.1	-0.0587011		845.994	-58799.8	-0.0587998		845.991	-59233	-0.059233		845.993	-59228.4	-0.0592284		845.097	-59218.7	-0.0592187		845.995	-58727.1	-0.0587271		845.996	-58602.4	-0.0586024
847.003	-58322.9	-0.0583229		846.995	-58415.4	-0.0584154		846.992	-58849.7	-0.0588497		846.993	-58846.5	-0.0588465		846.097	-58836.5	-0.0588365		846.996	-58345.2	-0.0583452		846.997	-58235.4	-0.0582354
848.004	-57950.4	-0.0579504		847.997	-58044.9	-0.0580449		847.993	-58465.4	-0.0584654		847.994	-58464.5	-0.0584645		847.097	-58452.5	-0.0584525		847.997	-57975	-0.057975		847.998	-57863.4	-0.0578634
849.005	-57570.6	-0.0575706		848.998	-57674.8	-0.0576748		848.994	-58082.7	-0.0580827		848.995	-58082.5	-0.0580825		848.097	-58069	-0.058069		848.999	-57601.2	-0.0576012		848.999	-57504.3	-0.0575043
850.006	-57182.1	-0.0571821		849.999	-57287	-0.057287		849.995	-57702.4	-0.0577024		849.996	-57700.4	-0.0577004		849.097	-57687.6	-0.0576876		850	-57211.6	-0.0572116		850	-57135.1	-0.0571351
851.007	-56799.6	-0.0567996		851	-56884.9	-0.0568849		850.996	-57322.3	-0.0573223		850.997	-57318.1	-0.0573181		850.097	-57307	-0.057307		851	-56812.1	-0.0568121		851.001	-56744.9	-0.0567449
852.008	-56434.5	-0.0564345		852.001	-56483.5	-0.0564835		851.997	-56940.1	-0.0569401		851.998	-56936	-0.056936		851.097	-56925.4	-0.0569254		852.001	-56419.9	-0.0564199		852.002	-56370.8	-0.0563708
853.009	-56078.3	-0.0560783		853.002	-56097.9	-0.0560979		852.998	-56556	-0.056556		852.999	-56553.9	-0.0565539		852.097	-56542.4	-0.0565424		853.002	-56043.1	-0.0560431		853.003	-56000.9	-0.0560009
854.01	-55711	-0.055711		854.003	-55729.6	-0.0557296		853.999	-56172.8	-0.0561728		854	-56171.9	-0.0561719		853.097	-56159.2	-0.0561592		854.003	-55671	-0.055671		854.004	-55616.7	-0.0556167
855.011	-55348.7	-0.0553487		855.004	-55357	-0.055357		855	-55792.2	-0.0557922		855	-55789.9	-0.0557899		854.097	-55777.2	-0.0557772		855.004	-55288.6	-0.0552886		855.005	-55214.8	-0.0552148
856.012	-54980	-0.05498		856.005	-54984.9	-0.0549849		856.001	-55412.7	-0.0554127		856.001	-55407.9	-0.0554079		855.097	-55395.9	-0.0553959		856.005	-54893.1	-0.0548931		856.006	-54815.9	-0.0548159
857.013	-54600.6	-0.0546006		857.006	-54602.1	-0.0546021		857.003	-55030.9	-0.0550309		857.002	-55025.8	-0.0550258		856.097	-55014.2	-0.0550142		857.006	-54496.8	-0.0544968		857.007	-54438	-0.054438
858.014	-54238	-0.054238		858.007	-54208.5	-0.0542085		858.004	-54646.1	-0.0546461		858.002	-54643.8	-0.0546438		857.097	-54631.7	-0.0546317		858.007	-54115.1	-0.0541151		858.007	-54075.1	-0.0540751
859.016	-53874.7	-0.0538747		859.008	-53829.5	-0.0538295		859.005	-54261.6	-0.0542616		859.003	-54261.9	-0.0542619		858.097	-54248.9	-0.0542489		859.008	-53746.8	-0.0537468		859.008	-53705.9	-0.0537059
860.017	-53494.4	-0.0534944		860.009	-53455.5	-0.0534555		860.006	-53880.6	-0.0538806		860.004	-53879.8	-0.0538798		859.097	-53866.3	-0.0538663		860.009	-53374.1	-0.0533741		860.009	-53345.2	-0.0533452
861.018	-53100.7	-0.0531007		861.01	-53074.1	-0.0530741		861.007	-53502	-0.053502		861.005	-53497.9	-0.0534979		860.097	-53484	-0.053484		861.01	-53010.3	-0.0530103		861.01	-52974.7	-0.0529747
862.019	-52712.2	-0.0527122		862.011	-52680.7	-0.0526807		862.008	-53121.8	-0.0531218		862.007	-53115.8	-0.0531158		861.097	-53102.3	-0.0531023		862.011	-52636.8	-0.0526368		862.011	-52585	-0.052585
863.02	-52336.8	-0.0523368		863.012	-52284.6	-0.0522846		863.009	-52737.7	-0.0527377		863.01	-52733.1	-0.0527331		862.097	-52720.9	-0.0527209		863.013	-52247	-0.052247		863.013	-52208.9	-0.0522089
864.021	-51961.1	-0.0519611		864.014	-51900.7	-0.0519007		864.01	-52352	-0.052352		864.013	-52350.7	-0.0523507		863.097	-52339.1	-0.0523391		864.015	-51874.2	-0.0518742		864.015	-51834.9	-0.0518349
865.023	-51572.8	-0.0515728		865.015	-51529	-0.051529		865.011	-51969.2	-0.0519692		865.014	-51968.8	-0.0519688		864.097	-51956.6	-0.0519566		865.016	-51505.2	-0.0515052		865.017	-51448.7	-0.0514487
866.024	-51170.6	-0.0511706		866.016	-51153	-0.051153		866.012	-51589.9	-0.0515899		866.015	-51586.9	-0.0515869		865.097	-51573.5	-0.0515735		866.017	-51122	-0.051122		866.018	-51052.3	-0.0510523
867.025	-50768.2	-0.0507682		867.017	-50783.2	-0.0507832		867.013	-51210.4	-0.0512104		867.015	-51205	-0.051205		866.097	-51191	-0.051191		867.019	-50722.1	-0.0507221		867.02	-50664.5	-0.0506645
868.026	-50381.9	-0.0503819		868.018	-50407.5	-0.0504075		868.014	-50827.3	-0.0508273		868.016	-50823	-0.050823		867.097	-50809.6	-0.0508096		868.02	-50323.1	-0.0503231		868.021	-50296.9	-0.0502969
869.027	-50011.7	-0.0500117		869.019	-50022.7	-0.0500227		869.016	-50442.1	-0.0504421		869.016	-50441.1	-0.0504411		868.097	-50428.5	-0.0504285		869.021	-49943.3	-0.0499433		869.021	-49937	-0.049937
870.028	-49641.1	-0.0496411		870.021	-49653.8	-0.0496538		870.017	-50058.9	-0.0500589		870.017	-50059.1	-0.0500591		869.097	-50046.4	-0.0500464		870.022	-49579.4	-0.0495794		870.022	-49563.1	-0.0495631
871.029	-49282.4	-0.0492824		871.022	-49286.6	-0.0492866		871.018	-49679.5	-0.0496795		871.018	-49676.9	-0.0496769		870.097	-49663.6	-0.0496636		871.022	-49210.4	-0.0492104		871.023	-49169.7	-0.0491697
872.029	-48912	-0.048912		872.023	-48905.5	-0.0489055		872.019	-49300.4	-0.0493004		872.019	-49294.6	-0.0492946		871.097	-49281	-0.049281		872.023	-48852.3	-0.0488523		872.024	-48774.1	-0.0487741
873.03	-48520.3	-0.0485203		873.024	-48511.4	-0.0485114		873.02	-48917.8	-0.0489178		873.02	-48912.4	-0.0489124		872.097	-48899.5	-0.0488995		873.024	-48484.8	-0.0484848		873.025	-48395.8	-0.0483958
874.031	-48145.7	-0.0481457		874.025	-48121.5	-0.0481215		874.021	-48532	-0.048532		874.021	-48530.5	-0.0485305		873.097	-48518.3	-0.0485183		874.025	-48098.6	-0.0480986		874.026	-48032.9	-0.0480329
875.032	-47775.3	-0.0477753		875.026	-47749.4	-0.0477494		875.022	-48147.5	-0.0481475		875.022	-48148.4	-0.0481484		874.097	-48136.5	-0.0481365		875.026	-47729.3	-0.0477293		875.027	-47664.4	-0.0476644
876.033	-47392.8	-0.0473928		876.027	-47387.7	-0.0473877		876.023	-47767.2	-0.0477672		876.023	-47766.3	-0.0477663		875.097	-47753.6	-0.0477536		876.027	-47364.2	-0.0473642		876.027	-47310.2	-0.0473102
877.035	-46997.2	-0.0469972		877.028	-47016.6	-0.0470166		877.024	-47389	-0.047389		877.023	-47384.2	-0.0473842		876.097	-47370.3	-0.0473703		877.028	-46986.3	-0.0469863		877.028	-46944.3	-0.0469443
878.036	-46601.3	-0.0466013		878.029	-46646.4	-0.0466464		878.025	-47008.7	-0.0470087		878.024	-47002.1	-0.0470021		877.097	-46988	-0.046988		878.028	-46593.9	-0.0465939		878.029	-46553.9	-0.0465539
879.037	-46217.6	-0.0462176		879.03	-46270.9	-0.0462709		879.027	-46624.3	-0.0466243		879.024	-46620.3	-0.0466203		878.097	-46607.2	-0.0466072		879.029	-46202.8	-0.0462028		879.03	-46182.9	-0.0461829
880.038	-45844.3	-0.0458443		880.031	-45889.4	-0.0458894		880.028	-46238.8	-0.0462388		880.025	-46238.4	-0.0462384		879.097	-46226.5	-0.0462265		880.03	-45825.3	-0.0458253		880.03	-45815.6	-0.0458156
881.04	-45466.7	-0.0454667		881.032	-45523	-0.045523		881.029	-45856.4	-0.0458564		881.026	-45856.4	-0.0458564		880.097	-45844.3	-0.0458443		881.031	-45456.4	-0.0454564		881.032	-45430.8	-0.0454308
882.041	-45103.3	-0.0451033		882.033	-45154.8	-0.0451548		882.03	-45477.1	-0.0454771		882.029	-45474.1	-0.0454741		881.097	-45460.4	-0.0454604		882.033	-45078.7	-0.0450787		882.033	-45029.5	-0.0450295
883.042	-44734.7	-0.0447347		883.034	-44769.5	-0.0447695		883.031	-45097.3	-0.0450973		883.032	-45091.6	-0.0450916		882.097	-45076.7	-0.0450767		883.034	-44682.9	-0.0446829		883.035	-44634.6	-0.0446346
884.044	-44350.7	-0.0443507		884.035	-44372.3	-0.0443723		884.032	-44714.1	-0.0447141		884.034	-44709.2	-0.0447092		883.097	-44695.1	-0.0446951		884.036	-44283.1	-0.0442831		884.037	-44263.5	-0.0442635
885.045	-43984	-0.043984		885.037	-43983.1	-0.0439831		885.033	-44328.9	-0.0443289		885.036	-44327.2	-0.0443272		884.097	-44315.1	-0.0443151		885.038	-43900.1	-0.0439001		885.038	-43906	-0.043906
886.046	-43620.3	-0.0436203		886.038	-43612.8	-0.0436128		886.034	-43946.1	-0.0439461		886.036	-43945.4	-0.0439454		885.097	-43933.9	-0.0439339		886.039	-43533	-0.043533		886.04	-43532	-0.043532
887.047	-43242.1	-0.0432421		887.039	-43250.5	-0.0432505		887.035	-43566.9	-0.0435669		887.037	-43563.4	-0.0435634		886.097	-43550.3	-0.0435503		887.041	-43161.1	-0.0431611		887.041	-43125.5	-0.0431255
888.048	-42849.2	-0.0428492		888.04	-42877.5	-0.0428775		888.036	-43187.8	-0.0431878		888.038	-43181.4	-0.0431814		887.097	-43166.3	-0.0431663		888.042	-42798	-0.042798		888.043	-42712.5	-0.0427125
889.049	-42458.6	-0.0424586		889.041	-42500	-0.0425		889.038	-42805.1	-0.0428051		889.038	-42799.4	-0.0427994		888.097	-42784.2	-0.0427842		889.043	-42424.4	-0.0424244		889.043	-42325.6	-0.0423256
890.049	-42084	-0.042084		890.042	-42119.8	-0.0421198		890.039	-42419.2	-0.0424192		890.039	-42417.3	-0.0424173		889.097	-42404	-0.042404		890.044	-42033.8	-0.0420338		890.044	-41960.1	-0.0419601
891.05	-41719.7	-0.0417197		891.044	-41741.9	-0.0417419		891.04	-42034.5	-0.0420345		891.04	-42035.2	-0.0420352		890.097	-42023.5	-0.0420235		891.044	-41662.4	-0.0416624		891.045	-41590.6	-0.0415906
892.051	-41347.3	-0.0413473		892.045	-41375.8	-0.0413758		892.041	-41654.1	-0.0416541		892.041	-41653	-0.041653		891.097	-41640.6	-0.0416406		892.045	-41294.2	-0.0412942		892.046	-41237.7	-0.0412377
893.052	-40976.9	-0.0409769		893.046	-41000.4	-0.0410004		893.042	-41275.8	-0.0412758		893.042	-41271	-0.041271		892.097	-41256.4	-0.0412564		893.046	-40908	-0.040908		893.047	-40872.4	-0.0408724
894.053	-40601	-0.040601		894.047	-40627.7	-0.0406277		894.043	-40895.2	-0.0408952		894.043	-40888.9	-0.0408889		893.097	-40873.7	-0.0408737		894.047	-40504.2	-0.0405042		894.048	-40480.4	-0.0404804
895.054	-40218	-0.040218		895.048	-40241.8	-0.0402418		895.044	-40510.7	-0.0405107		895.043	-40506.8	-0.0405068		894.097	-40493.4	-0.0404934		895.048	-40103.8	-0.0401038		895.048	-40110	-0.04011
896.055	-39848.1	-0.0398481		896.049	-39840.6	-0.0398406		896.045	-40125.5	-0.0401255		896.044	-40124.7	-0.0401247		895.097	-40113.4	-0.0401134		896.049	-39724	-0.039724		896.049	-39744.2	-0.0397442
897.056	-39475.3	-0.0394753		897.05	-39463.3	-0.0394633		897.046	-39743.4	-0.0397434		897.045	-39742.6	-0.0397426		896.097	-39731.3	-0.0397313		897.05	-39361.8	-0.0393618		897.05	-39359.1	-0.0393591
898.058	-39085.9	-0.0390859		898.051	-39094.7	-0.0390947		898.047	-39363.9	-0.0393639		898.045	-39360.6	-0.0393606		897.097	-39347.2	-0.0393472		898.05	-38996.5	-0.0389965		898.051	-38957.1	-0.0389571
899.059	-38685.2	-0.0386852		899.052	-38712.3	-0.0387123		899.049	-38983.4	-0.0389834		899.046	-38978.7	-0.0389787		898.097	-38963.6	-0.0389636		899.051	-38676.8	-0.0386768		899.051	-38561.5	-0.0385615
900.061	-38293	-0.038293		900.053	-38313.2	-0.0383132		900.05	-38599.7	-0.0385997		900.047	-38596.7	-0.0385967		899.097	-38582.7	-0.0385827		900.052	-38345.2	-0.0383452		900.052	-38188	-0.038188
901.062	-37920.9	-0.0379209		901.054	-37914.5	-0.0379145		901.051	-38215.2	-0.0382152		901.048	-38214.9	-0.0382149		900.097	-38203.1	-0.0382031		901.054	-37957.1	-0.0379571		901.053	-37827.2	-0.0378272
902.063	-37558.4	-0.0375584		902.055	-37531.6	-0.0375316		902.052	-37833.1	-0.0378331		902.051	-37832.5	-0.0378325		901.097	-37822.2	-0.0378222		902.055	-37583	-0.037583		902.055	-37455.3	-0.0374553
903.065	-37185.2	-0.0371852		903.056	-37160.7	-0.0371607		903.053	-37453.6	-0.0374536		903.053	-37450	-0.03745		902.097	-37438.4	-0.0374384		903.056	-37205.3	-0.0372053		903.057	-37075.8	-0.0370758
904.066	-36808.2	-0.0368082		904.057	-36782.9	-0.0367829		904.054	-37073.6	-0.0370736		904.056	-37067.8	-0.0370678		903.097	-37053.9	-0.0370539		904.058	-36806.1	-0.0368061		904.059	-36689	-0.036689
905.067	-36427.6	-0.0364276		905.058	-36418	-0.036418		905.055	-36690.7	-0.0366907		905.057	-36685.7	-0.0366857		904.097	-36671.6	-0.0366716		905.06	-36391.3	-0.0363913		905.061	-36305.5	-0.0363055
906.068	-36047	-0.036047		906.06	-36048	-0.036048		906.056	-36305.8	-0.0363058		906.058	-36303.8	-0.0363038		905.097	-36291.6	-0.0362916		906.061	-35984.1	-0.0359841		906.062	-35943.8	-0.0359438
907.069	-35680	-0.03568		907.061	-35662	-0.035662		907.057	-35922.3	-0.0359223		907.059	-35921.9	-0.0359219		906.097	-35911.5	-0.0359115		907.062	-35598.9	-0.0355989		907.064	-35581.5	-0.0355815
908.07	-35310.6	-0.0353106		908.062	-35293.9	-0.0352939		908.058	-35541.6	-0.0355416		908.059	-35539.5	-0.0355395		907.097	-35528.8	-0.0355288		908.063	-35224.3	-0.0352243		908.065	-35199	-0.035199
909.071	-34925.8	-0.0349258		909.063	-34927.2	-0.0349272		909.06	-35161.8	-0.0351618		909.06	-35157.1	-0.0351571		908.097	-35144.3	-0.0351443		909.065	-34840.8	-0.0348408		909.066	-34802.3	-0.0348023
910.071	-34531.6	-0.0345316		910.065	-34543.1	-0.0345431		910.061	-34780.2	-0.0347802		910.061	-34775	-0.034775		909.097	-34761.2	-0.0347612		910.065	-34445	-0.034445		910.066	-34416.1	-0.0344161
911.072	-34147.9	-0.0341479		911.066	-34143	-0.034143		911.062	-34396.6	-0.0343966		911.062	-34393.3	-0.0343933		910.097	-34380.9	-0.0343809		911.066	-34051.2	-0.0340512		911.067	-34052.8	-0.0340528
912.073	-33783	-0.033783		912.067	-33746	-0.033746		912.063	-34013.4	-0.0340134		912.062	-34011.5	-0.0340115		911.097	-34000.9	-0.0340009		912.067	-33674.2	-0.0336742		912.068	-33697.1	-0.0336971
913.074	-33422.2	-0.0334222		913.068	-33364.3	-0.0333643		913.064	-33631.8	-0.0336318		913.063	-33629.8	-0.0336298		912.097	-33618.4	-0.0336184		913.068	-33310.7	-0.0333107		913.069	-33324.1	-0.0333241
914.075	-33045.9	-0.0330459		914.069	-32989	-0.032989		914.065	-33250.9	-0.0332509		914.064	-33247.8	-0.0332478		913.097	-33233.9	-0.0332339		914.069	-32940.1	-0.0329401		914.07	-32928.6	-0.0329286
915.076	-32652	-0.032652		915.07	-32604	-0.032604		915.066	-32868.9	-0.0328689		915.065	-32865.3	-0.0328653		914.097	-32850.3	-0.0328503		915.07	-32581.1	-0.0325811		915.07	-32532	-0.032532
916.077	-32256.6	-0.0322566		916.071	-32226.8	-0.0322268		916.067	-32485.5	-0.0324855		916.065	-32483	-0.032483		915.097	-32469.8	-0.0324698		916.071	-32212.7	-0.0322127		916.071	-32156.4	-0.0321564
917.078	-31874.8	-0.0318748		917.072	-31848.6	-0.0318486		917.068	-32102.3	-0.0321023		917.066	-32100.7	-0.0321007		916.097	-32090.7	-0.0320907		917.072	-31824.3	-0.0318243		917.072	-31798.4	-0.0317984
918.079	-31503.2	-0.0315032		918.073	-31466	-0.031466		918.069	-31720.9	-0.0317209		918.067	-31718.6	-0.0317186		917.097	-31709.5	-0.0317095		918.073	-31455.2	-0.0314552		918.073	-31433.1	-0.0314331
919.081	-31126.6	-0.0311266		919.074	-31103.8	-0.0311038		919.071	-31340.3	-0.0313403		919.067	-31336.6	-0.0313366		918.097	-31325.2	-0.0313252		919.074	-31088.5	-0.0310885		919.074	-31089.6	-0.0310896
920.082	-30780.2	-0.0307802		920.075	-30745.4	-0.0307454		920.072	-30958.7	-0.0309587		920.068	-30955	-0.030955		919.097	-30940.7	-0.0309407		920.075	-30704.6	-0.0307046		920.075	-30735.6	-0.0307356
921.084	-30420.1	-0.0304201		921.076	-30370.5	-0.0303705		921.073	-30575.7	-0.0305757		921.069	-30572.9	-0.0305729		920.097	-30559	-0.030559		921.076	-30304.9	-0.0303049		921.076	-30350.4	-0.0303504
922.085	-30015.4	-0.0300154		922.077	-29977.4	-0.0299774		922.074	-30192.2	-0.0301922		922.073	-30190.5	-0.0301905		921.097	-30179.5	-0.0301795		922.078	-29912.3	-0.0299123		922.077	-29983.9	-0.0299839
923.086	-29628.7	-0.0296287		923.078	-29585.8	-0.0295858		923.075	-29809.9	-0.0298099		923.075	-29808.1	-0.0298081		922.097	-29799.2	-0.0297992		923.079	-29543.1	-0.0295431		923.079	-29612.1	-0.0296121
924.088	-29256.2	-0.0292562		924.079	-29211.7	-0.0292117		924.076	-29428.6	-0.0294286		924.078	-29425.9	-0.0294259		923.097	-29416.2	-0.0294162		924.08	-29184.4	-0.0291844		924.08	-29213.9	-0.0292139
925.089	-28874.1	-0.0288741		925.081	-28848.4	-0.0288484		925.077	-29046.9	-0.0290469		925.079	-29043.7	-0.0290437		924.097	-29032	-0.029032		925.081	-28811.9	-0.0288119		925.082	-28799	-0.028799
926.09	-28475.4	-0.0284754		926.082	-28475.7	-0.0284757		926.078	-28664.5	-0.0286645		926.08	-28661.7	-0.0286617		925.097	-28649.6	-0.0286496		926.083	-28446.1	-0.0284461		926.084	-28395.4	-0.0283954
927.091	-28078.3	-0.0280783		927.083	-28105.6	-0.0281056		927.079	-28281.9	-0.0282819		927.081	-28279.9	-0.0282799		926.097	-28269.4	-0.0282694		927.084	-28076.3	-0.0280763		927.085	-28017.8	-0.0280178
928.091	-27700.5	-0.0277005		928.084	-27731.5	-0.0277315		928.08	-27900.1	-0.0279001		928.081	-27897.9	-0.0278979		927.097	-27889.2	-0.0278892		928.085	-27696.9	-0.0276969		928.086	-27654.2	-0.0276542
929.092	-27338.1	-0.0273381		929.085	-27351.1	-0.0273511		929.082	-27518.5	-0.0275185		929.082	-27516	-0.027516		928.097	-27506.6	-0.0275066		929.086	-27336.9	-0.0273369		929.087	-27274.7	-0.0272747
930.093	-26969	-0.026969		930.087	-26984	-0.026984		930.083	-27136.2	-0.0271362		930.082	-27133.9	-0.0271339		929.097	-27122.2	-0.0271222		930.087	-26977.4	-0.0269774		930.088	-26864.4	-0.0268644
931.094	-26607.1	-0.0266071		931.088	-26611.1	-0.0266111		931.084	-26753.7	-0.0267537		931.083	-26751.6	-0.0267516		930.097	-26739.1	-0.0267391		931.088	-26600.4	-0.0266004		931.089	-26444.5	-0.0264445
932.095	-26234	-0.026234		932.089	-26218.7	-0.0262187		932.085	-26371.5	-0.0263715		932.084	-26369.5	-0.0263695		931.097	-26358.5	-0.0263585		932.089	-26208.6	-0.0262086		932.09	-26050.8	-0.0260508
933.096	-25842.9	-0.0258429		933.09	-25813.9	-0.0258139		933.086	-25989.7	-0.0259897		933.085	-25987.3	-0.0259873		932.097	-25978.8	-0.0259788		933.09	-25823.6	-0.0258236		933.091	-25685.4	-0.0256854
934.097	-25469.5	-0.0254695		934.091	-25419.2	-0.0254192		934.087	-25607.8	-0.0256078		934.086	-25605.2	-0.0256052		933.097	-25597.1	-0.0255971		934.091	-25457.5	-0.0254575		934.092	-25318.2	-0.0253182
935.098	-25099.7	-0.0250997		935.092	-25046.5	-0.0250465		935.088	-25225.4	-0.0252254		935.086	-25223.2	-0.0252232		934.097	-25212.9	-0.0252129		935.092	-25098.5	-0.0250985		935.093	-24976.8	-0.0249768
936.099	-24715.5	-0.0247155		936.093	-24684	-0.024684		936.089	-24843.2	-0.0248432		936.087	-24841.1	-0.0248411		935.097	-24828.9	-0.0248289		936.093	-24725.5	-0.0247255		936.094	-24621.2	-0.0246212
937.101	-24316	-0.024316		937.094	-24311	-0.024311		937.09	-24461.5	-0.0244615		937.088	-24459.1	-0.0244591		936.097	-24447.3	-0.0244473		937.094	-24343.8	-0.0243438		937.094	-24230.6	-0.0242306
938.102	-23918.1	-0.0239181		938.095	-23935.4	-0.0239354		938.091	-24080.1	-0.0240801		938.088	-24077	-0.024077		937.097	-24067.3	-0.0240673		938.095	-23955.4	-0.0239554		938.095	-23863.8	-0.0238638
939.103	-23533.3	-0.0235333		939.096	-23557.1	-0.0235571		939.092	-23698	-0.023698		939.089	-23695	-0.023695		938.097	-23686.1	-0.0236861		939.097	-23568.5	-0.0235685		939.096	-23498.9	-0.0234989
940.105	-23155.2	-0.0231552		940.097	-23180.1	-0.0231801		940.094	-23315	-0.023315		940.089	-23312.8	-0.0233128		939.097	-23302.8	-0.0233028		940.098	-23199.3	-0.0231993		940.098	-23113.6	-0.0231136
941.106	-22769.6	-0.0227696		941.098	-22818.8	-0.0228188		941.095	-22932.1	-0.0229321		941.091	-22930.5	-0.0229305		940.097	-22919	-0.022919		941.099	-22827.6	-0.0228276		941.099	-22717	-0.022717
942.107	-22390.4	-0.0223904		942.099	-22454.5	-0.0224545		942.096	-22550.1	-0.0225501		942.094	-22548.4	-0.0225484		941.097	-22537.1	-0.0225371		942.1	-22471.4	-0.0224714		942.1	-22332.2	-0.0223322
943.108	-22008.5	-0.0220085		943.1	-22073.3	-0.0220733		943.097	-22168.9	-0.0221689		943.097	-22166.2	-0.0221662		942.097	-22156.9	-0.0221569		943.102	-22099.8	-0.0220998		943.101	-21969	-0.021969
944.109	-21623.2	-0.0216232		944.101	-21683.2	-0.0216832		944.098	-21787.4	-0.0217874		944.099	-21784.1	-0.0217841		943.097	-21776	-0.021776		944.103	-21698.2	-0.0216982		944.103	-21614.9	-0.0216149
945.11	-21259.1	-0.0212591		945.103	-21305	-0.021305		945.099	-21404.9	-0.0214049		945.101	-21401.8	-0.0214018		944.097	-21393.3	-0.0213933		945.104	-21311.7	-0.0213117		945.104	-21246.7	-0.0212467
946.112	-20899.5	-0.0208995		946.104	-20946.4	-0.0209464		946.1	-21022	-0.021022		946.102	-21020	-0.02102		945.097	-21009.6	-0.0210096		946.105	-20927.7	-0.0209277		946.105	-20898.8	-0.0208988
947.113	-20525.4	-0.0205254		947.105	-20590	-0.02059		947.101	-20639.5	-0.0206395		947.103	-20638.2	-0.0206382		946.097	-20627.1	-0.0206271		947.106	-20533.5	-0.0205335		947.106	-20543.6	-0.0205436
948.114	-20136	-0.020136		948.106	-20215.2	-0.0202152		948.102	-20257.8	-0.0202578		948.103	-20256.5	-0.0202565		947.097	-20246.3	-0.0202463		948.107	-20127.8	-0.0201278		948.108	-20162.1	-0.0201621
949.115	-19747.5	-0.0197475		949.107	-19816.8	-0.0198168		949.103	-19875.9	-0.0198759		949.104	-19874.6	-0.0198746		948.097	-19866	-0.019866		949.108	-19725.7	-0.0197257		949.109	-19800.7	-0.0198007
950.116	-19373	-0.019373		950.109	-19410.4	-0.0194104		950.104	-19493.2	-0.0194932		950.104	-19492.1	-0.0194921		949.097	-19484.3	-0.0194843		950.11	-19342.2	-0.0193422		950.11	-19438.3	-0.0194383
951.117	-19006.7	-0.0190067		951.11	-19013.9	-0.0190139		951.106	-19110.5	-0.0191105		951.105	-19109.8	-0.0191098		950.097	-19101	-0.019101		951.111	-18972.8	-0.0189728		951.111	-19054.4	-0.0190544
952.117	-18631.4	-0.0186314		952.111	-18631	-0.018631		952.107	-18728.5	-0.0187285		952.106	-18727.4	-0.0187274		951.097	-18717.9	-0.0187179		952.112	-18599.1	-0.0185991		952.112	-18655.2	-0.0186552
953.118	-18281.3	-0.0182813		953.112	-18249.5	-0.0182495		953.108	-18347.2	-0.0183472		953.107	-18345.2	-0.0183452		952.097	-18336.5	-0.0183365		953.112	-18244.1	-0.0182441		953.113	-18265.3	-0.0182653
954.119	-17926.8	-0.0179268		954.114	-17897.4	-0.0178974		954.109	-17965.5	-0.0179655		954.107	-17963.1	-0.0179631		953.097	-17955.9	-0.0179559		954.113	-17879.9	-0.0178799		954.113	-17897.6	-0.0178976
955.12	-17543.9	-0.0175439		955.115	-17537.8	-0.0175378		955.11	-17582.8	-0.0175828		955.108	-17581	-0.017581		954.097	-17574.7	-0.0175747		955.114	-17492.3	-0.0174923		955.114	-17537.2	-0.0175372
956.121	-17176	-0.017176		956.116	-17146	-0.017146		956.111	-17199.7	-0.0171997		956.109	-17198.8	-0.0171988		955.097	-17191.9	-0.0171919		956.115	-17123.6	-0.0171236		956.115	-17157.3	-0.0171573
957.122	-16805	-0.016805		957.116	-16768.2	-0.0167682		957.112	-16817.5	-0.0168175		957.109	-16817	-0.016817		956.097	-16808.5	-0.0168085		957.115	-16757.9	-0.0167579		957.116	-16749.5	-0.0167495
958.124	-16415.4	-0.0164154		958.117	-16391.6	-0.0163916		958.113	-16436	-0.016436		958.11	-16435	-0.016435		957.097	-16426.3	-0.0164263		958.117	-16377.2	-0.0163772		958.117	-16336.1	-0.0163361
959.125	-16014	-0.016014		959.118	-16001.6	-0.0160016		959.114	-16054.4	-0.0160544		959.111	-16053.2	-0.0160532		958.097	-16045.7	-0.0160457		959.118	-15982.4	-0.0159824		959.118	-15945.7	-0.0159457
960.126	-15622.2	-0.0156222		960.119	-15597.8	-0.0155978		960.115	-15672	-0.015672		960.111	-15671.4	-0.0156714		959.097	-15664.9	-0.0156649		960.119	-15591.8	-0.0155918		960.119	-15577.9	-0.0155779
961.128	-15251.7	-0.0152517		961.12	-15196.8	-0.0151968		961.117	-15289.2	-0.0152892		961.114	-15289.1	-0.0152891		960.097	-15282.7	-0.0152827		961.12	-15219.3	-0.0152193		961.121	-15205.9	-0.0152059
962.129	-14890.9	-0.0148909		962.121	-14813.9	-0.0148139		962.118	-14907.1	-0.0149071		962.117	-14906.6	-0.0149066		961.097	-14898.8	-0.0148988		962.122	-14860	-0.01486		962.122	-14863.8	-0.0148638
963.13	-14515	-0.014515		963.121	-14445.4	-0.0144454		963.119	-14525.8	-0.0145258		963.119	-14524.4	-0.0145244		962.097	-14515.4	-0.0145154		963.123	-14491.7	-0.0144917		963.123	-14510.5	-0.0145105
964.132	-14114.8	-0.0141148		964.122	-14071.3	-0.0140713		964.12	-14144.2	-0.0141442		964.121	-14142	-0.014142		963.097	-14134.2	-0.0141342		964.125	-14136.7	-0.0141367		964.125	-14116.5	-0.0141165
965.133	-13711.4	-0.0137114		965.124	-13722	-0.013722		965.121	-13761.5	-0.0137615		965.123	-13760	-0.01376		964.097	-13754	-0.013754		965.127	-13774.2	-0.0137742		965.127	-13739	-0.013739
966.134	-13328.2	-0.0133282		966.125	-13364.2	-0.0133642		966.122	-13378.4	-0.0133784		966.124	-13377.7	-0.0133777		965.097	-13372.7	-0.0133727		966.128	-13391.5	-0.0133915		966.128	-13360.8	-0.0133608
967.135	-12963.9	-0.0129639		967.126	-12976.8	-0.0129768		967.123	-12996.1	-0.0129961		967.125	-12996.1	-0.0129961		966.097	-12989.6	-0.0129896		967.13	-13027.1	-0.0130271		967.13	-12964.4	-0.0129644
968.136	-12599.5	-0.0125995		968.128	-12608	-0.012608		968.124	-12614.7	-0.0126147		968.125	-12613.7	-0.0126137		967.097	-12605.8	-0.0126058		968.131	-12663.5	-0.0126635		968.131	-12554.4	-0.0125544
969.137	-12218.5	-0.0122185		969.129	-12240.5	-0.0122405		969.125	-12233.5	-0.0122335		969.126	-12232.2	-0.0122322		968.097	-12223.8	-0.0122238		969.132	-12281.7	-0.0122817		969.132	-12154.4	-0.0121544
970.138	-11823.5	-0.0118235		970.131	-11854.4	-0.0118544		970.126	-11850.9	-0.0118509		970.126	-11849.6	-0.0118496		969.097	-11843.2	-0.0118432		970.132	-11881.5	-0.0118815		970.133	-11779	-0.011779
971.139	-11436.5	-0.0114365		971.133	-11450.3	-0.0114503		971.128	-11468.2	-0.0114682		971.127	-11468.1	-0.0114681		970.097	-11462.5	-0.0114625		971.133	-11484.9	-0.0114849		971.134	-11419.4	-0.0114194
972.14	-11070.9	-0.0110709		972.134	-11049	-0.011049		972.129	-11085.6	-0.0110856		972.128	-11085.1	-0.0110851		971.097	-11079.7	-0.0110797		972.134	-11106.7	-0.0111067		972.134	-11049.6	-0.0110496
973.14	-10713.5	-0.0107135		973.135	-10670.6	-0.0106706		973.13	-10704	-0.010704		973.128	-10704	-0.010704		972.097	-10696.4	-0.0106964		973.135	-10737.6	-0.0107376		973.135	-10696.6	-0.0106966
974.141	-10339.5	-0.0103395		974.136	-10310.5	-0.0103105		974.131	-10321.8	-0.0103218		974.129	-10320.6	-0.0103206		973.097	-10314	-0.010314		974.135	-10354	-0.010354		974.136	-10333.7	-0.0103337
975.142	-9944.03	-0.00994403		975.137	-9944.78	-0.00994478		975.132	-9939.71	-0.00993971		975.13	-9939.82	-0.00993982		974.097	-9933.86	-0.00993386		975.136	-9949.67	-0.00994967		975.136	-9945.22	-0.00994522
976.144	-9546.36	-0.00954636		976.138	-9558.75	-0.00955875		976.133	-9556.68	-0.00955668		976.131	-9556.2	-0.0095562		975.097	-9552.95	-0.00955295		976.137	-9541.08	-0.00954108		976.137	-9576.88	-0.00957688
977.145	-9166.69	-0.00916669		977.139	-9162.71	-0.00916271		977.134	-9175.02	-0.00917502		977.131	-9175.88	-0.00917588		976.097	-9171.03	-0.00917103		977.138	-9149.64	-0.00914964		977.138	-9211.22	-0.00921122
978.146	-8802.54	-0.00880254		978.14	-8779	-0.008779		978.135	-8792.92	-0.00879292		978.132	-8792.05	-0.00879205		977.097	-8786.81	-0.00878681		978.139	-8777.47	-0.00877747		978.139	-8826.02	-0.00882602
979.147	-8432.69	-0.00843269		979.14	-8412.48	-0.00841248		979.136	-8411.71	-0.00841171		979.132	-8412.6	-0.0084126		978.097	-8404.79	-0.00840479		979.14	-8403.27	-0.00840327		979.14	-8421.5	-0.0084215
980.149	-8041.75	-0.00804175		980.141	-8042.36	-0.00804236		980.137	-8028.69	-0.00802869		980.133	-8028.19	-0.00802819		979.097	-8023.6	-0.0080236		980.141	-8007.65	-0.00800765		980.142	-8022.24	-0.00802224
981.15	-7639.52	-0.00763952		981.142	-7652.47	-0.00765247		981.138	-7646.48	-0.00764648		981.136	-7648.96	-0.00764896		980.097	-7643.92	-0.00764392		981.143	-7597.96	-0.00759796		981.143	-7644.22	-0.00764422
982.151	-7252.51	-0.00725251		982.143	-7251.08	-0.00725108		982.14	-7263.13	-0.00726313		982.139	-7262.73	-0.00726273		981.097	-7261.19	-0.00726119		982.144	-7204.12	-0.00720412		982.144	-7275.91	-0.00727591
983.153	-6889.75	-0.00688975		983.144	-6858.41	-0.00685841		983.141	-6882.24	-0.00688224		983.141	-6885.18	-0.00688518		982.097	-6878.15	-0.00687815		983.146	-6839.21	-0.00683921		983.145	-6894.7	-0.0068947
984.154	-6527.12	-0.00652712		984.145	-6483.21	-0.00648321		984.142	-6499.53	-0.00649953		984.143	-6497.93	-0.00649793		983.097	-6493.66	-0.00649366		984.147	-6480.82	-0.00648082		984.147	-6493.34	-0.00649334
985.155	-6142.31	-0.00614231		985.146	-6116.11	-0.00611611		985.143	-6117.74	-0.00611774		985.145	-6121.42	-0.00612142		984.097	-6113.06	-0.00611306		985.148	-6104.82	-0.00610482		985.148	-6086.06	-0.00608606
986.156	-5741.66	-0.00574166		986.147	-5733.59	-0.00573359		986.144	-5733.29	-0.00573329		986.146	-5732.58	-0.00573258		985.097	-5731.23	-0.00573123		986.15	-5712.44	-0.00571244		986.15	-5693.69	-0.00569369
987.157	-5349.77	-0.00534977		987.149	-5330.21	-0.00533021		987.145	-5351.54	-0.00535154		987.147	-5356.45	-0.00535645		986.097	-5350.21	-0.00535021		987.151	-5323.97	-0.00532397		987.151	-5321.73	-0.00532173
988.158	-4977.88	-0.00497788		988.15	-4927.69	-0.00492769		988.146	-4968.75	-0.00496875		988.147	-4966.85	-0.00496685		987.097	-4965.62	-0.00496562		988.153	-4953.17	-0.00495317		988.153	-4946.34	-0.00494634
989.159	-4617.39	-0.00461739		989.152	-4548.05	-0.00454805		989.147	-4588.88	-0.00458888		989.148	-4592.25	-0.00459225		988.097	-4583.8	-0.0045838		989.154	-4595.09	-0.00459509		989.154	-4552.12	-0.00455212
990.16	-4241.47	-0.00424147		990.153	-4181.57	-0.00418157		990.148	-4207.25	-0.00420725		990.148	-4200.87	-0.00420087		989.097	-4202.38	-0.00420238		990.155	-4223.15	-0.00422315		990.155	-4153.2	-0.0041532
991.161	-3842.51	-0.00384251		991.155	-3812.01	-0.00381201		991.15	-3828.68	-0.00382868		991.149	-3825.88	-0.00382588		990.097	-3826.11	-0.00382611		991.156	-3829	-0.003829		991.156	-3773.19	-0.00377319
992.162	-3444.5	-0.0034445		992.156	-3434.05	-0.00343405		992.151	-3450.4	-0.0034504		992.15	-3431.75	-0.00343175		991.097	-3449.55	-0.00344955		992.156	-3435.52	-0.00343552		992.157	-3408.26	-0.00340826
993.163	-3075	-0.003075		993.157	-3056.2	-0.0030562		993.152	-3077.49	-0.00307749		993.15	-3057.72	-0.00305772		992.097	-3075.49	-0.00307549		993.157	-3066.92	-0.00306692		993.157	-3048.23	-0.00304823
994.164	-2718.04	-0.00271804		994.158	-2687.19	-0.00268719		994.153	-2706.64	-0.00270664		994.151	-2663	-0.002663		993.097	-2702.33	-0.00270233		994.157	-2709.54	-0.00270954		994.158	-2680.69	-0.00268069
995.165	-2349.1	-0.0023491		995.159	-2336.37	-0.00233637		995.154	-2336.39	-0.00233639		995.152	-2294.34	-0.00229434		994.097	-2332.54	-0.00233254		995.158	-2340.69	-0.00234069		995.159	-2303.16	-0.00230316
996.166	-1961.96	-0.00196196		996.16	-1983.82	-0.00198382		996.155	-1963.69	-0.00196369		996.153	-1904.78	-0.00190478		995.097	-1962.23	-0.00196223		996.159	-1955.05	-0.00195505		996.159	-1923.5	-0.0019235
997.167	-1571.96	-0.00157196		997.161	-1606.29	-0.00160629		997.156	-1581.76	-0.00158176		997.153	-1550.24	-0.00155024		996.097	-1581.72	-0.00158172		997.16	-1562.67	-0.00156267		997.16	-1552.44	-0.00155244
998.168	-1175.28	-0.00117528		998.162	-1193.65	-0.00119365		998.157	-1185.03	-0.00118503		998.154	-1176.41	-0.00117641		997.097	-1184.28	-0.00118428		998.161	-1163.42	-0.00116342		998.162	-1171.76	-0.00117176
999.17	-756.907	-0.000756907		999.163	-756.415	-0.000756415		999.159	-753.796	-0.000753796		999.154	-828.299	-0.000828299		998.097	-752.325	-0.000752325		999.162	-743.444	-0.000743444		999.163	-753.232	-0.000753232
1000.17	-273.567	-0.000273567		1000.16	-272.391	-0.000272391		1000.16	-272.588	-0.000272588		1000.16	-414.359	-0.000414359		999.097	-271.85	-0.00027185		1000.16	-263.525	-0.000263525		1000.16	-268.411	-0.000268411
1001.17	0.648315	6.48315e-07		1001.16	-3.77963	-3.77963e-06		1001.16	-3.30582	-3.30582e-06		1001.16	-0.150269	-1.50269e-07		1000.1	-3.13123	-3.13123e-06		1001.17	3.63071	3.63071e-06		1001.17	1.21896	1.21896e-06
