# Supplementary material for: Numerical research on the lateral global buckling characteristics of a high temperature and pressure pipeline with two initial imperfections
Source: PLoS One. 2018 Mar 19;13(3):e0194426. doi: 10.1371/journal.pone.0194426 (PMC5858780; doi:10.1371/journal.pone.0194426)
Supplement: S8 File — (XLS) [file pone.0194426.s008.xls]

## Sheet: Figure 11
S1				S2				S3				S4				S5				S6				S7
X		M		X		M		X		M		X		M		X		M		X		M		X		M
300		0.000241882		300		2.24609e-05		300		0.000108826		300		-0.000407227		300		-0.00123523		300		0.00319531		300		-0.0286509
305		0.000290955		305		-0.000151123		305		6.12183e-05		305		-0.00216089		305		0.00149249		305		0.0171978		305		-0.0975766
310		-0.000286682		310		4.91943e-05		310		-0.000834167		310		0.00131183		310		0.0138022		310		0.0232659		310		-0.169111
315		-0.000196106		315		8.93555e-05		315		-0.000418091		315		0.0146139		315		0.0240256		315		0.00379114		315		-0.202673
320		0.000176331		320		-0.00020752		320		0.00685974		320		0.0270703		320		0.0105026		320		-0.0456002		320		-0.128347
325		0.000110352		325		-0.0010791		325		0.0219901		325		0.015692		325		-0.0330868		325		-0.117508		325		0.106699
330		-0.000140503		330		0.000219543		330		0.0201177		330		-0.0259772		330		-0.102579		330		-0.184142		330		0.507495
335		-1.10474e-05		335		0.0101713		335		-0.0106683		335		-0.0953857		335		-0.174372		335		-0.179326		335		0.989969
340		-0.000704407		340		0.024086		340		-0.0720677		340		-0.172267		340		-0.189584		340		-0.0328605		340		1.36483
345		-0.000743591		345		0.0151129		345		-0.148726		345		-0.204367		345		-0.070887		345		0.290955		345		1.33625
350		0.00619647		350		-0.027597		350		-0.196409		350		-0.107518		350		0.22639		350		0.758647		350		0.558724
355		0.0208675		355		-0.101713		355		-0.132247		355		0.172505		355		0.683391		355		1.22314		355		-1.19372							Mmax(kN.m)
360		0.0171147		360		-0.178124		360		0.106878		360		0.627671		360		1.16947		360		1.40694		360		-3.86853						0	113.049
365		-0.0193785		365		-0.182577		365		0.530474		365		1.13653		365		1.41605		365		0.929622		365		-6.96822						0.5	-92.8424
370		-0.0874766		370		-0.0185232		370		1.04152		370		1.43461		370		1.03546		370		-0.533622		370		-9.43898						0.8	-81.7409
375		-0.159817		375		0.364357		375		1.39585		375		1.13664		375		-0.326686		375		-3.05977		375		-9.74134						1	-82.8527
380		-0.163376		380		0.907358		380		1.20682		380		-0.135336		380		-2.79213		380		-6.26246		380		-6.24194						1.2	-81.6494
385		-0.000442993		385		1.36979		385		0.0612955		385		-2.55256		385		-6.0195		385		-9.13321		385		2.10636						1.4	-81.4008
390		0.374416		390		1.30945		390		-2.25175		390		-5.82698		390		-9.02536		390		-10.0651		390		15.2887						2	-81.3979
395		0.883615		395		0.188223		395		-5.49021		395		-8.98953		395		-10.1792		395		-7.21812		395		32.054
400		1.2537		400		-2.31985		400		-8.73411		400		-10.3753		400		-7.56541		400		0.715363		400		49.6338
405		1.01009		405		-5.96433		405		-10.3253		405		-7.96627		405		0.227422		405		13.9046		405		48.4575
410		-0.355586		410		-9.55893		410		-8.19977		410		-0.226842		410		13.4391		410		31.1472		410		18.522
415		-3.03449		415		-10.8694		415		-0.735533		415		13.1493		415		30.899		415		49.6963		415		-26.7563
420		-6.49572		420		-7.26361		420		12.4325		420		30.9919		420		49.8362		420		49.373		420		-66.1156
425		-9.16406		425		2.89336		425		30.2118		425		50.4586		425		49.8313		425		19.6157		425		-81.3197
430		-8.56501		430		19.462		430		49.8094		430		50.7414		430		20.0728		430		-26.2619		430		-65.3827
435		-2.39943		435		40.59		435		50.3901		435		20.6528		435		-26.0949		435		-66.1715		435		-24.85
440		10.1455		440		58.984		440		20.6914		440		-26.2776		440		-66.3693		440		-81.4008		440		21.8145
445		28.0537		445		47.445		445		-25.8997		445		-67.2801		445		-81.6494		445		-64.8727		445		52.0747
450		48.3006		450		5.87096		450		-66.4905		450		-82.8513		450		-64.9073		450		-23.4168		450		51.0231
455.001		47.8633		455.001		-46.5756		455.001		-81.7409		455.001		-65.5778		455.001		-22.9808		455.001		23.8528		455.001		29.5231
460.008		13.6416		460.008		-84.2906		460.008		-63.976		460.008		-22.725		460.008		24.519		460.008		53.3228		460.008		9.77819
465.017		-38.233		465.017		-91.4098		465.017		-20.866		465.017		25.6407		465.017		53.7085		465.017		50.34		465.017		-4.49829
470.022		-81.4144		470.022		-65.6857		470.022		27.5039		470.022		55.1973		470.022		49.9834		470.022		27.031		470.022		-11.4912
475.023		-94.8235		475.023		-19.4691		475.023		56.2821		475.023		50.8828		475.023		26.1598		475.023		6.47145		475.023		-11.345
480.025		-71.8773		480.025		23.4202		480.025		50.3012		480.025		26.1343		480.025		5.6518		480.025		-7.44342		480.025		-6.64231
485.032		-21.2031		485.032		45.6195		485.032		23.1106		485.032		4.67206		485.032		-7.69867		485.032		-12.7909		485.032		-1.40167
490.042		40.0534		490.042		42.7568		490.042		-0.817941		490.042		-9.57745		490.042		-12.0507		490.042		-9.75912		490.042		1.46788
495.049		92.1342		495.049		35.8927		495.049		-17.078		495.049		-14.8836		495.049		-8.20626		495.049		-2.03525		495.049		1.36618
500.05		113.049		500.05		33.4768		500.05		-23.0431		500.05		-13.9196		500.05		-4.45078		500.05		2.29166		500.05		0.149296
505.052		92.9867		505.052		35.8875		505.052		-17.1309		505.052		-14.8804		505.052		-8.26047		505.052		-1.98399		505.052		1.36929
510.059		40.839		510.059		42.7497		510.059		-0.901639		510.059		-9.57359		510.059		-12.0399		510.059		-9.72746		510.059		1.46783
515.069		-21.6283		515.069		45.6138		515.069		23.0184		515.069		4.67319		515.069		-7.65703		515.069		-12.7939		515.069		-1.40847
520.077		-74.738		520.077		23.4412		520.077		50.2174		520.077		26.1325		520.077		5.69734		520.077		-7.47079		520.077		-6.65636
525.079		-98.9172		525.079		-19.4585		525.079		56.2339		525.079		50.8814		525.079		26.1938		525.079		6.42827		525.079		-11.3609
530.08		-85.2148		530.08		-65.6686		530.08		27.4951		530.08		55.1921		530.08		49.9802		530.08		26.9844		530.08		-11.497
535.086		-40.32		535.086		-91.4533		535.086		-20.8259		535.086		25.6378		535.086		53.6791		535.086		50.3079		535.086		-4.48902
540.095		13.9776		540.095		-84.3468		540.095		-63.9018		540.095		-22.7289		540.095		24.4874		540.095		53.317		540.095		9.80275
545.102		50.0366		545.102		-46.5769		545.102		-81.6471		545.102		-65.5776		545.102		-22.9972		545.102		23.8594		545.102		29.5594
550.104		50.9403		550.104		5.89366		550.104		-66.4201		550.104		-82.8527		550.104		-64.8855		550.104		-23.3899		550.104		51.0682
555.104		30.1457		555.104		47.4834		555.104		-25.8563		555.104		-67.2834		555.104		-81.6098		555.104		-64.8423		555.104		52.123
560.104		11.4918		560.104		58.9967		560.104		20.673		560.104		-26.2796		560.104		-66.3336		560.104		-81.3675		560.104		21.8259
565.104		-1.84365		565.104		40.57		565.104		50.3386		565.104		20.6552		565.104		-26.0755		565.104		-66.1353		565.104		-24.8851
570.104		-8.68327		570.104		19.4314		570.104		49.7495		570.104		50.7455		570.104		20.0595		570.104		-26.2278		570.104		-65.4461
575.104		-9.68113		575.104		2.8679		575.104		30.1588		575.104		50.4655		575.104		49.8137		575.104		19.6358		575.104		-81.3979
580.104		-7.08923		580.104		-7.27367		580.104		12.395		580.104		30.9946		580.104		49.8277		580.104		49.3754		580.104		-66.1803
585.104		-3.48804		585.104		-10.857		585.104		-0.756127		585.104		13.154		585.104		30.9058		585.104		49.6823		585.104		-26.7928
590.104		-0.592046		590.104		-9.534		590.104		-8.20646		590.104		-0.221817		590.104		13.4567		590.104		31.1174		590.104		18.5323
595.104		0.962673		595.104		-5.94405		595.104		-10.3204		595.104		-7.96725		595.104		0.247166		595.104		13.8666		595.104		48.4971
600.104		1.3171		600.104		-2.30926		600.104		-8.72036		600.104		-10.3775		600.104		-7.55675		600.104		0.682586		600.104		49.6849
605.104		0.975681		605.104		0.188957		605.104		-5.47472		605.104		-8.99125		605.104		-10.1795		605.104		-7.2376		605.104		32.0917
610.104		0.446339		610.104		1.30336		610.104		-2.24023		610.104		-5.83102		610.104		-9.02921		610.104		-10.0684		610.104		15.3099
615.104		0.0347643		615.104		1.36206		615.104		0.066081		615.104		-2.55746		615.104		-6.02484		615.104		-9.12735		615.104		2.11181
620.104		-0.15978		620.104		0.900034		620.104		1.20696		620.104		-0.136511		620.104		-2.79734		620.104		-6.25226		620.104		-6.24283
625.104		-0.172274		625.104		0.359908		625.104		1.39387		625.104		1.13492		625.104		-0.331077		625.104		-3.0488		625.104		-9.74642
630.104		-0.101396		630.104		-0.0198425		630.104		1.03971		630.104		1.43343		630.104		1.03342		630.104		-0.524697		630.104		-9.44974
635.104		-0.0280404		635.104		-0.182101		635.104		0.52956		635.104		1.13961		635.104		1.41633		635.104		0.935224		635.104		-6.97896
640.104		0.014355		640.104		-0.17626		640.104		0.106683		640.104		0.629622		640.104		1.17126		640.104		1.40841		640.104		-3.87255
645.104		0.0227232		645.104		-0.100283		645.104		-0.131946		645.104		0.170433		645.104		0.685601		645.104		1.22148		645.104		-1.19536
650.104		0.00935394		650.104		-0.0267158		650.104		-0.195876		650.104		-0.106889		650.104		0.227906		650.104		0.755624		650.104		0.557529
655.104		-1.53198e-05		655.104		0.0153702		655.104		-0.148043		655.104		-0.201489		655.104		-0.0701177		655.104		0.288137		655.104		1.33805
660.104		-0.00125745		660.104		0.0236954		660.104		-0.0713993		660.104		-0.173456		660.104		-0.189551		660.104		-0.034573		660.104		1.36715
665.104		-0.000154663		665.104		0.00991113		665.104		-0.0101677		665.104		-0.0978912		665.104		-0.174724		665.104		-0.179815		665.104		0.989465
670.104		0.000142151		670.104		-8.43506e-05		670.104		0.0203257		670.104		-0.0246435		670.104		-0.102877		670.104		-0.183918		670.104		0.507559
675.104		1.87378e-05		675.104		-0.00113159		675.104		0.0218917		675.104		0.0173217		675.104		-0.0332595		675.104		-0.117123		675.104		0.108342
680.104		-3.97949e-05		680.104		3.08838e-05		680.104		0.00667725		680.104		0.0255539		680.104		0.010449		680.104		-0.0453936		680.104		-0.128746
685.104		-2.58179e-05		685.104		0.000110657		685.104		-0.000719482		685.104		0.0139633		685.104		0.0239561		685.104		0.00380469		685.104		-0.205093
690.104		2.4231e-05		690.104		0.0001427		690.104		-0.000756836		690.104		0.00237311		690.104		0.0137413		690.104		0.0232167		690.104		-0.169484
695.104		0.000153259		695.104		-5.29785e-05		695.104		8.31909e-05		695.104		-0.00218427		695.104		0.00137897		695.104		0.017129		695.104		-0.0956039
700.104		0.000132568		700.104		-2.948e-05		700.104		4.60205e-05		700.104		-0.00117725		700.104		-0.00120459		700.104		0.00306842		700.104		-0.0285922
705.104		3.78418e-06		705.104		4.85229e-05		705.104		-6.92139e-05		705.104		0.00135706		705.104		-0.000446594		705.104		-0.00124127		705.104		0.0134129
710.104		1.45264e-05		710.104		0.000137268		710.104		-0.000180359		710.104		0.000139282		710.104		2.81372e-05		710.104		-0.000394897		710.104		0.0270892
715.104		5.06592e-05		715.104		-9.41162e-05		715.104		-6.14624e-05		715.104		-0.00116766		715.104		0.000108887		715.104		0.000169312		715.104		0.0164622
720.104		-0.000213135		720.104		-9.22852e-05		720.104		0.000136475		720.104		0.000425964		720.104		4.52271e-05		720.104		2.41699e-05		720.104		0.00131476
725.104		-0.000138489		725.104		-1.64795e-05		725.104		-9.46045e-06		725.104		0.00062793		725.104		2.44141e-05		725.104		5.14526e-05		725.104		-0.00172076
730.104		2.03247e-05		730.104		-2.45972e-05		730.104		-1.28784e-05		730.104		-0.000535767		730.104		-5.48096e-05		730.104		-4.61426e-05		730.104		0.000523254
735.104		4.07104e-05		735.104		-1.20239e-05		735.104		1.34277e-06		735.104		-0.000134888		735.104		-1.33057e-05		735.104		-6.92139e-05		735.104		0.000272644
740.104		4.73633e-05		740.104		-5.27954e-05		740.104		-5.70679e-05		740.104		0.000191162		740.104		3.53394e-05		740.104		-6.37207e-05		740.104		-0.00100226
745.104		-4.02832e-06		745.104		-3.43628e-05		745.104		9.79004e-05		745.104		-1.36719e-05		745.104		2.30713e-05		745.104		-7.4646e-05		745.104		0.000350952
750.104		0.000107483		750.104		-2.7771e-05		750.104		-5.74951e-05		750.104		-2.75879e-05		750.104		2.96631e-05		750.104		-4.84009e-05		750.104		0.00038855
